# Supplementary material for: SIRT7 promotes lung cancer progression by destabilizing the tumor suppressor ARF
Source: Proc Natl Acad Sci U S A. 2024 Jun 13;121(25):e2409269121. doi: 10.1073/pnas.2409269121 (PMC11194565; doi:10.1073/pnas.2409269121)
Supplement: Supplementary file 2 — Dataset S01 (XLSX) [file pnas.2409269121.sd01.xlsx]

## Sheet: overview
STRANDEDNESS:
id	strandedness	transcript ratio
Scr.shRNA_1	stranded	0.54
Scr.shRNA_2	stranded	0.55
Scr.shRNA_3	stranded	0.55
ARF shRNA_1	stranded	0.54
ARF shRNA_2	stranded	0.55
ARF shRNA_3	stranded	0.55
STAR:
For paired-end: reads of one transcript are counted as one read (mates are not counted separately)
PCR bottleneck coefficient (PBC) = non-redundant and uniquely mapping reads / uniquely mapping reads (= % of non-redundant reads)
id	parameters	reads processed	reads with exactly 1 alignment	reads with multiple alignments	reads with no alignment	reads aligned	% reads aligned	duplicate reads	% duplicate reads	mitochondrial reads	% mitochondrial reads	rrna subunit reads	% rrna subunit reads	pcr bottleneck coefficient	mean fragment size (only for paired-end)	reads used for further steps (after optional filters for multimap, duplicate, mitochondria, rrna)
ARF shRNA_1	mode: single-end, keep duplicates: no, keep multi-mapping: no, keep ribosomal: no, keep mitochondria: no --outFilterMismatchNoverLmax 0.1 --outFilterMatchNmin 15 --outFilterScoreMinOverLread 0.66 --outFilterMatchNminOverLread 0.66 --alignEndsProtrude 10 ConcordantPair --alignIntronMax 200000 --alignMatesGapMax 2000 --limitOutSAMoneReadBytes 10000000 --outMultimapperOrder Random --sjdbOverhang 100…	32670709	20652051	6204121	5814537	26856172	82	18754745	69	3276265	12	1934459	7	0.36	NA	7499983
ARF shRNA_2	mode: single-end, keep duplicates: no, keep multi-mapping: no, keep ribosomal: no, keep mitochondria: no --outFilterMismatchNoverLmax 0.1 --outFilterMatchNmin 15 --outFilterScoreMinOverLread 0.66 --outFilterMatchNminOverLread 0.66 --alignEndsProtrude 10 ConcordantPair --alignIntronMax 200000 --alignMatesGapMax 2000 --limitOutSAMoneReadBytes 10000000 --outMultimapperOrder Random --sjdbOverhang 100…	36734043	22685997	7580851	6467195	30266848	82	21905958	72	3627969	11	2816875	9	0.34	NA	7724004
ARF shRNA_3	mode: single-end, keep duplicates: no, keep multi-mapping: no, keep ribosomal: no, keep mitochondria: no --outFilterMismatchNoverLmax 0.1 --outFilterMatchNmin 15 --outFilterScoreMinOverLread 0.66 --outFilterMatchNminOverLread 0.66 --alignEndsProtrude 10 ConcordantPair --alignIntronMax 200000 --alignMatesGapMax 2000 --limitOutSAMoneReadBytes 10000000 --outMultimapperOrder Random --sjdbOverhang 100…	38221834	24116739	7250868	6854227	31367607	82	22476424	71	4152100	13	2289344	7	0.34	NA	8222811
Scr.shRNA_1	mode: single-end, keep duplicates: no, keep multi-mapping: no, keep ribosomal: no, keep mitochondria: no --outFilterMismatchNoverLmax 0.1 --outFilterMatchNmin 15 --outFilterScoreMinOverLread 0.66 --outFilterMatchNminOverLread 0.66 --alignEndsProtrude 10 ConcordantPair --alignIntronMax 200000 --alignMatesGapMax 2000 --limitOutSAMoneReadBytes 10000000 --outMultimapperOrder Random --sjdbOverhang 100…	35434496	21325350	6593021	7516125	27918371	78	20289287	72	4088332	14	1785980	6	0.33	NA	7051827
Scr.shRNA_2	mode: single-end, keep duplicates: no, keep multi-mapping: no, keep ribosomal: no, keep mitochondria: no --outFilterMismatchNoverLmax 0.1 --outFilterMatchNmin 15 --outFilterScoreMinOverLread 0.66 --outFilterMatchNminOverLread 0.66 --alignEndsProtrude 10 ConcordantPair --alignIntronMax 200000 --alignMatesGapMax 2000 --limitOutSAMoneReadBytes 10000000 --outMultimapperOrder Random --sjdbOverhang 100…	34559030	20626459	7009492	6923079	27635951	79	20372138	73	4124287	14	2234947	8	0.32	NA	6695333
Scr.shRNA_3	mode: single-end, keep duplicates: no, keep multi-mapping: no, keep ribosomal: no, keep mitochondria: no --outFilterMismatchNoverLmax 0.1 --outFilterMatchNmin 15 --outFilterScoreMinOverLread 0.66 --outFilterMatchNminOverLread 0.66 --alignEndsProtrude 10 ConcordantPair --alignIntronMax 200000 --alignMatesGapMax 2000 --limitOutSAMoneReadBytes 10000000 --outMultimapperOrder Random --sjdbOverhang 100…	38841408	23577941	7233555	8029912	30811496	79	22534919	73	4772207	15	2271130	7	0.32	NA	7661690
FEATURE-COUNT:
id	parameters	reads processed	reads assigned	% reads assigned total	% features with cpm >= 0.5	unassigned reads overlapping multiple genes	unassigned reads mapping to multiple locations	unassigned reads mapping to no feature	unassigned reads not mapping	unassigned reads due to bad mapping quality	unassigned reads due to low fragment length	unassigned chimeric reads
ARF shRNA_1	-t exon -g gene_id -s 1; multi-mapping: no; duplicates: no	7499983	3939637	12	86	156944	0	3403402	0	0	0	0
ARF shRNA_2	-t exon -g gene_id -s 1; multi-mapping: no; duplicates: no	7724004	4066481	11	79	162062	0	3495461	0	0	0	0
ARF shRNA_3	-t exon -g gene_id -s 1; multi-mapping: no; duplicates: no	8222811	4297576	11	81	169966	0	3755269	0	0	0	0
Scr.shRNA_1	-t exon -g gene_id -s 1; multi-mapping: no; duplicates: no	7051827	3898683	11	85	159008	0	2994136	0	0	0	0
Scr.shRNA_2	-t exon -g gene_id -s 1; multi-mapping: no; duplicates: no	6695333	3806086	11	85	156604	0	2732643	0	0	0	0
Scr.shRNA_3	-t exon -g gene_id -s 1; multi-mapping: no; duplicates: no	7661690	4196837	10	78	170548	0	3294305	0	0	0	0
DESeq2:
filter for significance: basemean >= 5, -0.585 <= log2fc >= 0.585, fdr <= 0.05
id	raw	filtered
Scr.shRNA_vs_ARF shRNA	22453	708
WARNINGS:
warning	threshold	description
Duplicate % high	73 > 50	duplicates have same starting position = multiple copies of the same original fragment; check: concentration of sample
DESeq2 sheets color legend:
FDR filtered
pValue filtered
no Filter

## Sheet: bigmatrix
matrix combining pairwise contrasts (DESeq2) and DESeq normalized counts
thresholds for significance of differential expression per contrast (=pair of conditions) can be adjusted using the following fields
remember to re-enable the filter on the respective column(s) after modifying the thresholds
dynamic filter thresholds per contrast:
basemean	5
log2fc	-0.585	0.585
padj	0.05
genes shown:	23362
Ensembl gene id	Ensembl gene	Ensembl biotype	UniProt proteins	UniProt genes	UniProt accessions	UniProt names	UniProt Ensembl transcripts	UniProt Ensembl proteins	UniProt Ensembl gene ids	Ensembl chr	Ensembl start	Ensembl stop	Ensembl strand	KEGG PATHWAY terms	KEGG PATHWAY ids	Gene Ontology terms	Gene Ontology ids	GSEA collection h	GSEA collection c2	Scr.shRNA_vs_ARF shRNA_baseMean	Scr.shRNA_vs_ARF shRNAbaseMeanA Scr.shRNA	Scr.shRNA_vs_ARF shRNA baseMeanB ARF shRNA	Scr.shRNA_vs_ARF shRNA log2FoldChange ARF shRNA/Scr.shRNA	Scr.shRNA_vs_ARF shRNA pvalue	Scr.shRNA_vs_ARF shRNA padj	Scr.shRNA_vs_ARF shRNA significant	Scr.shRNA_1	Scr.shRNA_2	Scr.shRNA_3	ARF shRNA_1	ARF shRNA_2	ARF shRNA_3	condition mean Scr.shRNA	condition mean ARF shRNA
ENSG00000151914	DST	protein_coding	Dystonin; Dystonin; Dystonin; Dystonin; Dystonin; Dystonin; Dystonin; Dystonin; Dystonin; Dystonin; Dystonin; Dystonin; Dystonin; Dystonin; Dystonin; Dystonin; Dystonin; Dystonin; Dystonin; Dystonin; Dystonin; Dystonin; Dystonin; Dystonin; Dystonin; Dystonin; Dystonin; Dystonin; Dystonin; Dystonin; Dystonin; Dystonin; Dystonin; Alternative protein DST; DST protein; DST protein; Dystonin; Dystonin…	DST, BP230, BP240, BPAG1, DMH, DT, KIAA0728; DST, BP230, BP240, BPAG1, DMH, DT, KIAA0728; DST, BP230, BP240, BPAG1, DMH, DT, KIAA0728; DST, BP230, BP240, BPAG1, DMH, DT, KIAA0728; DST, BP230, BP240, BPAG1, DMH, DT, KIAA0728; DST, BP230, BP240, BPAG1, DMH, DT, KIAA0728; DST, BP230, BP240, BPAG1, DMH, DT, KIAA0728; DST, BP230, BP240, BPAG1, DMH, DT, KIAA0728; DST, BP230, BP240, BPAG1, DMH, DT, KIAA…	Q03001; B7Z3H1; E7ERU0; O94833; Q12825; Q13266; Q13267; Q13775; Q5TBT0; Q5TBT2; Q5TF23; Q5TF24; Q8N1T8; Q8N8J3; Q8WXK8; Q8WXK9; Q96AK9; Q96DQ5; Q96J76; Q96QT5; Q9H555; Q9UGD7; Q9UGD8; Q9UN10; F8W9J4; A0A7P0T890; A0A494C073; A0A494C1U5; A0A0U1RQJ2; F6QMI7; E9PHM6; Q5T0V7; E7ETB9; L8E8Z4; Q86T18; Q9BSP9; H0YAT7; H0YBX0; H0YC82; H0YC65; A0A494C1D7; E7ERX3; Q6P0N6	DYST_HUMAN; DYST_HUMAN; DYST_HUMAN; DYST_HUMAN; DYST_HUMAN; DYST_HUMAN; DYST_HUMAN; DYST_HUMAN; DYST_HUMAN; DYST_HUMAN; DYST_HUMAN; DYST_HUMAN; DYST_HUMAN; DYST_HUMAN; DYST_HUMAN; DYST_HUMAN; DYST_HUMAN; DYST_HUMAN; DYST_HUMAN; DYST_HUMAN; DYST_HUMAN; DYST_HUMAN; DYST_HUMAN; DYST_HUMAN; F8W9J4_HUMAN; A0A7P0T890_HUMAN; A0A494C073_HUMAN; A0A494C1U5_HUMAN; A0A0U1RQJ2_HUMAN; F6QMI7_HUMAN; E9PHM6_HUMA…	ENST00000244364.10, ENST00000370765.11, ENST00000370788.6, ENST00000439203.5; ENST00000244364.10, ENST00000370765.11, ENST00000370788.6, ENST00000439203.5; ENST00000244364.10, ENST00000370765.11, ENST00000370788.6, ENST00000439203.5; ENST00000244364.10, ENST00000370765.11, ENST00000370788.6, ENST00000439203.5; ENST00000244364.10, ENST00000370765.11, ENST00000370788.6, ENST00000439203.5; ENST00000…	ENSP00000244364.6, ENSP00000359801.6, ENSP00000359824.2, ENSP00000404924.1; ENSP00000244364.6, ENSP00000359801.6, ENSP00000359824.2, ENSP00000404924.1; ENSP00000244364.6, ENSP00000359801.6, ENSP00000359824.2, ENSP00000404924.1; ENSP00000244364.6, ENSP00000359801.6, ENSP00000359824.2, ENSP00000404924.1; ENSP00000244364.6, ENSP00000359801.6, ENSP00000359824.2, ENSP00000404924.1; ENSP00000244364.6, …	ENSG00000151914	chr6	56457987	56954830	-			microtubule cytoskeleton organization, actin binding, receptor binding, integrin binding, binding, calcium ion binding, protein binding, extracellular region, proteinaceous extracellular matrix, basement membrane, intracellular, cell, nucleus, nuclear envelope, cytoplasm, endoplasmic reticulum, endoplasmic reticulum membrane, cytosol, cytoskeleton, microtubule, intermediate filament, plasma membr…	GO:0000226, GO:0003779, GO:0005102, GO:0005178, GO:0005488, GO:0005509, GO:0005515, GO:0005576, GO:0005578, GO:0005604, GO:0005622, GO:0005623, GO:0005634, GO:0005635, GO:0005737, GO:0005783, GO:0005789, GO:0005829, GO:0005856, GO:0005874, GO:0005882, GO:0005886, GO:0005912, GO:0005924, GO:0005925, GO:0005938, GO:0006928, GO:0006950, GO:0006996, GO:0007010, GO:0007017, GO:0007044, GO:0007049, GO:…	HALLMARK_MITOTIC_SPINDLE, HALLMARK_PROTEIN_SECRETION, HALLMARK_EPITHELIAL_MESENCHYMAL_TRANSITION	FOROUTAN_TGFB_EMT_DN, FOROUTAN_PRODRANK_TGFB_EMT_DN, FOROUTAN_INTEGRATED_TGFB_EMT_DN, HOLLMANN_APOPTOSIS_VIA_CD40_UP, LIU_SOX4_TARGETS_UP, DAVICIONI_MOLECULAR_ARMS_VS_ERMS_UP, TURASHVILI_BREAST_DUCTAL_CARCINOMA_VS_DUCTAL_NORMAL_DN, TURASHVILI_BREAST_LOBULAR_CARCINOMA_VS_DUCTAL_NORMAL_DN, TURASHVILI_BREAST_LOBULAR_CARCINOMA_VS_LOBULAR_NORMAL_UP, GAL_LEUKEMIC_STEM_CELL_UP, MULLIGHAN_NPM1_MUTATED_SI…	5935.68	5699.48	6171.89	0.114863	8.92366e-07	2.39516e-05	FALSE	5676	5613	5810	6166	6242	6108	5699	6172
ENSG00000127603	MACF1	protein_coding	Microtubule-actin cross-linking factor 1, isoforms 1/2/3/4/5; Microtubule-actin cross-linking factor 1, isoforms 1/2/3/4/5; Microtubule-actin cross-linking factor 1, isoforms 1/2/3/4/5; Microtubule-actin cross-linking factor 1, isoforms 1/2/3/4/5; Microtubule-actin cross-linking factor 1, isoforms 1/2/3/4/5; Microtubule-actin cross-linking factor 1, isoforms 1/2/3/4/5; Microtubule-actin cross-lin…	MACF1, ABP620, ACF7, KIAA0465, KIAA0754, KIAA1251; MACF1, ABP620, ACF7, KIAA0465, KIAA0754, KIAA1251; MACF1, ABP620, ACF7, KIAA0465, KIAA0754, KIAA1251; MACF1, ABP620, ACF7, KIAA0465, KIAA0754, KIAA1251; MACF1, ABP620, ACF7, KIAA0465, KIAA0754, KIAA1251; MACF1, ABP620, ACF7, KIAA0465, KIAA0754, KIAA1251; MACF1, ABP620, ACF7, KIAA0465, KIAA0754, KIAA1251; MACF1, ABP620, ACF7, KIAA0465, KIAA0754, K…	Q9UPN3; B1ALC5; E9PJT0; O75053; Q5VW20; Q8WXY1; Q8WXY2; Q96PK2; Q9H540; Q9UKP0; Q9ULG9; O94854; E9PMC2; Q6ZSB2; A0A0A6YYJ5; A0A7P0MQR8; H0Y314; H0Y6T5; A0A804HL78; H0Y390; H0Y4F5; H3BQK9; A0A590UJG2; H3BPE1; Q8WXY0; Q8WXX9; A0A8I5KY71; A0A669KB84; A0A669KB76; B4DQX9; Q8WXY3; Q32Q32; Q96IQ1; Q8WXY4; A0A669KB06; H0Y7I1; E9PS75; A0A5F9ZGX0; A0A669KBB0; E9PLY0; E9PNZ4; E9PLY5; Q6IPG6	MACF1_HUMAN; MACF1_HUMAN; MACF1_HUMAN; MACF1_HUMAN; MACF1_HUMAN; MACF1_HUMAN; MACF1_HUMAN; MACF1_HUMAN; MACF1_HUMAN; MACF1_HUMAN; MACF1_HUMAN; K0754_HUMAN; K0754_HUMAN; K0754_HUMAN; A0A0A6YYJ5_HUMAN; A0A7P0MQR8_HUMAN; H0Y314_HUMAN; H0Y6T5_HUMAN; A0A804HL78_HUMAN; H0Y390_HUMAN; H0Y4F5_HUMAN; H3BQK9_HUMAN; A0A590UJG2_HUMAN; H3BPE1_HUMAN; Q8WXY0_HUMAN; Q8WXX9_HUMAN; A0A8I5KY71_HUMAN; A0A669KB84_HUMA…	ENST00000361689.7; ENST00000361689.7; ENST00000361689.7; ENST00000361689.7; ENST00000361689.7; ENST00000361689.7; ENST00000361689.7; ENST00000361689.7; ENST00000361689.7; ENST00000361689.7; ENST00000361689.7; ; ENST00000530275.3; ENST00000372915.8; ENST00000360115.8; ENST00000442046.5; ENST00000683517.1; ENST00000372925.6; ENST00000446276.5; ENST00000567887.5; ENST00000671089.2; ENST00000564288.6…	ENSP00000354573.2; ENSP00000354573.2; ENSP00000354573.2; ENSP00000354573.2; ENSP00000354573.2; ENSP00000354573.2; ENSP00000354573.2; ENSP00000354573.2; ENSP00000354573.2; ENSP00000354573.2; ENSP00000354573.2; ; ENSP00000431179.3; ENSP00000362006.4; ENSP00000353231.4; ENSP00000407776.1; ENSP00000508231.1; ENSP00000362016.2; ENSP00000391512.1; ENSP00000455823.1; ENSP00000499399.1; ENSP00000455274.1…	ENSG00000127603	chr1	39081316	39487177	+						BLANCO_MELO_BRONCHIAL_EPITHELIAL_CELLS_INFLUENZA_A_INFECTION_UP, LAIHO_COLORECTAL_CANCER_SERRATED_UP, HOEBEKE_LYMPHOID_STEM_CELL_UP, MULLIGHAN_MLL_SIGNATURE_2_DN, TONKS_TARGETS_OF_RUNX1_RUNX1T1_FUSION_GRANULOCYTE_UP, LASTOWSKA_NEUROBLASTOMA_COPY_NUMBER_DN, XU_HGF_SIGNALING_NOT_VIA_AKT1_48HR_UP, WOOD_EBV_EBNA1_TARGETS_DN, KIM_MYCN_AMPLIFICATION_TARGETS_UP, ROPERO_HDAC2_TARGETS, MORI_LARGE_PRE_BII_…	5914.38	5605.33	6223.44	0.150889	3.52366e-11	1.92151e-09	FALSE	5641	5550	5626	6232	6274	6165	5605	6223
ENSG00000253729	PRKDC	protein_coding	DNA-dependent protein kinase catalytic subunit; DNA-dependent protein kinase catalytic subunit; DNA-dependent protein kinase catalytic subunit; DNA-dependent protein kinase catalytic subunit; DNA-dependent protein kinase catalytic subunit; DNA-dependent protein kinase catalytic subunit; DNA-dependent protein kinase catalytic subunit; DNA-dependent protein kinase catalytic subunit; DNA-dependent p…	PRKDC, HYRC, HYRC1; PRKDC, HYRC, HYRC1; PRKDC, HYRC, HYRC1; PRKDC, HYRC, HYRC1; PRKDC, HYRC, HYRC1; PRKDC, HYRC, HYRC1; PRKDC, HYRC, HYRC1; PRKDC, HYRC, HYRC1; PRKDC, HYRC, HYRC1; PRKDC; PRKDC; PRKDC	P78527; P78528; Q13327; Q13337; Q14175; Q59H99; Q7Z611; Q96SE6; Q9UME3; A0A8V8TMR1; F5GX40; H0YG84	PRKDC_HUMAN; PRKDC_HUMAN; PRKDC_HUMAN; PRKDC_HUMAN; PRKDC_HUMAN; PRKDC_HUMAN; PRKDC_HUMAN; PRKDC_HUMAN; PRKDC_HUMAN; A0A8V8TMR1_HUMAN; F5GX40_HUMAN; H0YG84_HUMAN	ENST00000314191.7, ENST00000338368.7; ENST00000314191.7, ENST00000338368.7; ENST00000314191.7, ENST00000338368.7; ENST00000314191.7, ENST00000338368.7; ENST00000314191.7, ENST00000338368.7; ENST00000314191.7, ENST00000338368.7; ENST00000314191.7, ENST00000338368.7; ENST00000314191.7, ENST00000338368.7; ENST00000314191.7, ENST00000338368.7; ENST00000697603.1; ENST00000540819.1; ENST00000536429.1	ENSP00000313420.3, ENSP00000345182.4; ENSP00000313420.3, ENSP00000345182.4; ENSP00000313420.3, ENSP00000345182.4; ENSP00000313420.3, ENSP00000345182.4; ENSP00000313420.3, ENSP00000345182.4; ENSP00000313420.3, ENSP00000345182.4; ENSP00000313420.3, ENSP00000345182.4; ENSP00000313420.3, ENSP00000345182.4; ENSP00000313420.3, ENSP00000345182.4; ENSP00000513358.1; ENSP00000441157.1; ENSP00000442177.1	ENSG00000253729	chr8	47773111	47960178	-	Cell cycle, Non-homologous end-joining	hsa04110, hsa03450	reproduction, cell cycle checkpoint, DNA damage checkpoint, G1/S transition of mitotic cell cycle, nucleotide binding, nuclear chromosome, mitotic cell cycle, telomere maintenance, non-recombinational repair, chromosome, telomeric region, nuclear chromosome, telomeric region, somitogenesis, cell activation, cytokine production, regulation of cytokine production, positive regulation of cytokine pr…	GO:0000003, GO:0000075, GO:0000077, GO:0000082, GO:0000166, GO:0000228, GO:0000278, GO:0000723, GO:0000726, GO:0000781, GO:0000784, GO:0001756, GO:0001775, GO:0001816, GO:0001817, GO:0001819, GO:0001882, GO:0001883, GO:0001932, GO:0001933, GO:0002200, GO:0002244, GO:0002252, GO:0002320, GO:0002326, GO:0002328, GO:0002360, GO:0002376, GO:0002377, GO:0002440, GO:0002520, GO:0002521, GO:0002562, GO:…	HALLMARK_E2F_TARGETS	GAZDA_DIAMOND_BLACKFAN_ANEMIA_PROGENITOR_DN, DEURIG_T_CELL_PROLYMPHOCYTIC_LEUKEMIA_UP, ZHAN_MULTIPLE_MYELOMA_SUBGROUPS, LEE_AGING_NEOCORTEX_DN, SMID_BREAST_CANCER_RELAPSE_IN_BONE_DN, FIRESTEIN_PROLIFERATION, DING_LUNG_CANCER_BY_MUTATION_RATE, EPPERT_PROGENITOR, FISCHER_DREAM_TARGETS, KEGG_NON_HOMOLOGOUS_END_JOINING, PID_DNA_PK_PATHWAY, REACTOME_INNATE_IMMUNE_SYSTEM, REACTOME_STING_MEDIATED_INDUCT…	5786.13	5569.55	6002.71	0.108035	4.41124e-06	0.000101965	FALSE	5503	5562	5644	6097	5995	5916	5569	6002
ENSG00000197102	DYNC1H1	protein_coding	Cytoplasmic dynein 1 heavy chain 1; Cytoplasmic dynein 1 heavy chain 1; Cytoplasmic dynein 1 heavy chain 1; Cytoplasmic dynein 1 heavy chain 1; Cytoplasmic dynein 1 heavy chain 1; Cytoplasmic dynein 1 heavy chain 1; Dynein cytoplasmic 1 heavy chain 1; Dynein cytoplasmic 1 heavy chain 1; Dynein cytoplasmic 1 heavy chain 1; Dynein cytoplasmic 1 heavy chain 1; Dynein cytoplasmic 1 heavy chain 1; Dyn…	DYNC1H1, DHC1, DNCH1, DNCL, DNECL, DYHC, KIAA0325; DYNC1H1, DHC1, DNCH1, DNCL, DNECL, DYHC, KIAA0325; DYNC1H1, DHC1, DNCH1, DNCL, DNECL, DYHC, KIAA0325; DYNC1H1, DHC1, DNCH1, DNCL, DNECL, DYHC, KIAA0325; DYNC1H1, DHC1, DNCH1, DNCL, DNECL, DYHC, KIAA0325; DYNC1H1, DHC1, DNCH1, DNCL, DNECL, DYHC, KIAA0325; DYNC1H1; DYNC1H1; DYNC1H1; DYNC1H1; DYNC1H1; DYNC1H1; DYNC1H1; DYNC1H1; DYNC1H1; DYNC1H1; DYN…	Q14204; B0I1R0; Q6DKQ7; Q8WU28; Q92814; Q9Y4G5; A0A2R8YFZ7; A0A7P0TAM4; A0A7P0T8N2; A0A7P0TAV5; A0A7P0TAW9; A0A804HHY6; A0A2R8Y6H2; A0A7P0T8W5; A0A7P0T9C4; A0A7P0T9R4; A0A7P0TB75; A0A2R8Y5T0; A0A7P0T7V5; A0A7P0T825; A0A7P0T942; A0A7P0T9K2; A0A2R8Y706; A0A2R8YGC7; A0A7P0T916; A0A7P0T990; A0A7P0T9F1; A0A7P0TA13; A0A7P0TAF3; A0A7P0TB64; A0A7P0TBJ7; A0A7P0TB96; A0A7P0TAS7; A0A7P0TBC9; A0A7P0T9Y3; Q6P…	DYHC1_HUMAN; DYHC1_HUMAN; DYHC1_HUMAN; DYHC1_HUMAN; DYHC1_HUMAN; DYHC1_HUMAN; A0A2R8YFZ7_HUMAN; A0A7P0TAM4_HUMAN; A0A7P0T8N2_HUMAN; A0A7P0TAV5_HUMAN; A0A7P0TAW9_HUMAN; A0A804HHY6_HUMAN; A0A2R8Y6H2_HUMAN; A0A7P0T8W5_HUMAN; A0A7P0T9C4_HUMAN; A0A7P0T9R4_HUMAN; A0A7P0TB75_HUMAN; A0A2R8Y5T0_HUMAN; A0A7P0T7V5_HUMAN; A0A7P0T825_HUMAN; A0A7P0T942_HUMAN; A0A7P0T9K2_HUMAN; A0A2R8Y706_HUMAN; A0A2R8YGC7_HUMA…	ENST00000360184.10; ENST00000360184.10; ENST00000360184.10; ENST00000360184.10; ENST00000360184.10; ENST00000360184.10; ENST00000643508.2; ENST00000680200.1; ENST00000681010.1; ENST00000680808.1; ENST00000680313.1; ENST00000684561.1; ENST00000645039.2; ENST00000680137.1; ENST00000681574.1; ENST00000681822.1; ENST00000681066.1; ENST00000644881.2; ENST00000680120.1; ENST00000680874.1; ENST000006804…	ENSP00000348965.4; ENSP00000348965.4; ENSP00000348965.4; ENSP00000348965.4; ENSP00000348965.4; ENSP00000348965.4; ENSP00000495528.2; ENSP00000506166.1; ENSP00000505201.1; ENSP00000506446.1; ENSP00000506208.1; ENSP00000506816.1; ENSP00000495220.2; ENSP00000505294.1; ENSP00000505523.1; ENSP00000505744.1; ENSP00000506344.1; ENSP00000495022.2; ENSP00000504863.1; ENSP00000504911.1; ENSP00000505483.1; …	ENSG00000197102	chr14	101964573	102056443	+	Phagosome, Salmonella infection, Vasopressin-regulated water reabsorption	hsa04145, hsa05132, hsa04962	G2/M transition of mitotic cell cycle, nucleotide binding, microtubule cytoskeleton organization, mitotic cell cycle, nucleoside binding, purine nucleoside binding, immune system process, antigen processing and presentation of exogenous peptide antigen, antigen processing and presentation of peptide antigen via MHC class II, antigen processing and presentation of peptide or polysaccharide antigen…	GO:0000086, GO:0000166, GO:0000226, GO:0000278, GO:0001882, GO:0001883, GO:0002376, GO:0002478, GO:0002495, GO:0002504, GO:0003676, GO:0003723, GO:0003774, GO:0003777, GO:0003824, GO:0005488, GO:0005515, GO:0005524, GO:0005576, GO:0005622, GO:0005623, GO:0005737, GO:0005813, GO:0005815, GO:0005829, GO:0005856, GO:0005868, GO:0005874, GO:0005875, GO:0006810, GO:0006888, GO:0006928, GO:0006996, GO:…	HALLMARK_MITOTIC_SPINDLE	WANG_LMO4_TARGETS_DN, HEIDENBLAD_AMPLICON_8Q24_UP, BYSTROEM_CORRELATED_WITH_IL5_UP, ZAMORA_NOS2_TARGETS_DN, JIANG_AGING_CEREBRAL_CORTEX_DN, BILD_CTNNB1_ONCOGENIC_SIGNATURE, CHANDRAN_METASTASIS_UP, JINESH_BLEBBISHIELD_TO_IMMUNE_CELL_FUSION_PBSHMS_UP, REACTOME_ADAPTIVE_IMMUNE_SYSTEM, REACTOME_CELL_CYCLE, REACTOME_INNATE_IMMUNE_SYSTEM, REACTOME_ORGANELLE_BIOGENESIS_AND_MAINTENANCE, REACTOME_RHO_GTPA…	5168.52	4526.14	5810.89	0.360407	4.67399e-46	8.04289e-43	FALSE	4446	4591	4542	5936	5820	5677	4526	5811
ENSG00000251562	MALAT1	lncRNA								chr11	65497688	65506516	+						BLANCO_MELO_COVID19_SARS_COV_2_LOW_MOI_INFECTION_A594_ACE2_EXPRESSING_CELLS_UP, CHANDRAN_METASTASIS_TOP50_DN, ODONNELL_TFRC_TARGETS_UP, GAUSSMANN_MLL_AF4_FUSION_TARGETS_C_UP, OLSSON_E2F3_TARGETS_UP, RODRIGUES_NTN1_AND_DCC_TARGETS, CAVARD_LIVER_CANCER_MALIGNANT_VS_BENIGN, HERNANDEZ_MITOTIC_ARREST_BY_DOCETAXEL_1_UP, LIAO_METASTASIS, STARK_PREFRONTAL_CORTEX_22Q11_DELETION_UP, PARK_HSC_VS_MULTIPOTENT…	4843.24	4953.59	4732.89	-0.0657385	0.0166454	0.0922974	FALSE	5014	5061	4785	4854	4746	4599	4953	4733
ENSG00000124942	AHNAK	protein_coding	Neuroblast differentiation-associated protein AHNAK; Neuroblast differentiation-associated protein AHNAK; AHNAK protein; AHNAK nucleoprotein; AHNAK nucleoprotein; AHNAK nucleoprotein; AHNAK nucleoprotein; AHNAK nucleoprotein; AHNAK nucleoprotein	AHNAK, PM227; AHNAK, PM227; AHNAK; AHNAK; AHNAK; AHNAK; AHNAK; AHNAK; AHNAK	Q09666; A1A586; Q9BVU3; Q96EC4; E9PQE3; E9PKR9; E9PJC6; E9PJZ0; E9PLK4	AHNK_HUMAN; AHNK_HUMAN; Q9BVU3_HUMAN; Q96EC4_HUMAN; E9PQE3_HUMAN; E9PKR9_HUMAN; E9PJC6_HUMAN; E9PJZ0_HUMAN; E9PLK4_HUMAN	ENST00000257247.11, ENST00000378024.9; ENST00000257247.11, ENST00000378024.9; ; ENST00000531324.1; ENST00000528508.5; ENST00000530124.5; ENST00000533365.5; ENST00000530285.5	ENSP00000257247.7, ENSP00000367263.4; ENSP00000257247.7, ENSP00000367263.4; ; ENSP00000436845.1; ENSP00000435357.1; ENSP00000433789.1; ENSP00000433635.1; ENSP00000433286.1	ENSG00000124942	chr11	62433542	62556235	-			lytic vacuole, nucleic acid binding, RNA binding, structural molecule activity, binding, protein binding, extracellular region, intracellular, cell, nucleus, cytoplasm, lysosome, lysosomal membrane, vacuole, vacuolar membrane, cytosol, cytoskeleton, plasma membrane, cell-cell junction, adherens junction, cell-substrate adherens junction, focal adhesion, nucleobase-containing compound metabolic pr…	GO:0000323, GO:0003676, GO:0003723, GO:0005198, GO:0005488, GO:0005515, GO:0005576, GO:0005622, GO:0005623, GO:0005634, GO:0005737, GO:0005764, GO:0005765, GO:0005773, GO:0005774, GO:0005829, GO:0005856, GO:0005886, GO:0005911, GO:0005912, GO:0005924, GO:0005925, GO:0006139, GO:0006396, GO:0006461, GO:0006725, GO:0006807, GO:0006810, GO:0006811, GO:0006812, GO:0006816, GO:0008152, GO:0008380, GO:…	HALLMARK_IL2_STAT5_SIGNALING	GRABARCZYK_BCL11B_TARGETS_UP, RHEIN_ALL_GLUCOCORTICOID_THERAPY_UP, LINDGREN_BLADDER_CANCER_CLUSTER_3_DN, GAUSSMANN_MLL_AF4_FUSION_TARGETS_G_DN, WANG_HCP_PROSTATE_CANCER, SIMBULAN_UV_RESPONSE_NORMAL_DN, SIMBULAN_UV_RESPONSE_IMMORTALIZED_DN, KIM_MYCL1_AMPLIFICATION_TARGETS_DN, FERREIRA_EWINGS_SARCOMA_UNSTABLE_VS_STABLE_DN, RICKMAN_TUMOR_DIFFERENTIATED_WELL_VS_POORLY_DN, ABBUD_LIF_SIGNALING_1_DN, YA…	4067.04	3614.83	4519.26	0.322076	1.96106e-32	7.78743e-30	FALSE	3540	3594	3711	4518	4544	4496	3615	4519
ENSG00000148773	MKI67	protein_coding	Proliferation marker protein Ki-67; Proliferation marker protein Ki-67; KI67 Antigen; KI67 Antigen; KI67 Antigen	MKI67; MKI67; MKI67; MKI67; MKI67	P46013; Q5VWH2; Q70L72; Q70L74; Q70L73	KI67_HUMAN; KI67_HUMAN; Q70L72_HUMAN; Q70L74_HUMAN; Q70L73_HUMAN	ENST00000368653.7, ENST00000368654.8; ENST00000368653.7, ENST00000368654.8; ;	ENSP00000357642.3, ENSP00000357643.3; ENSP00000357642.3, ENSP00000357643.3; ;	ENSG00000148773	chr10	128096659	128126423	-			reproduction, nucleotide binding, nuclear division, chromosome, centromeric region, condensed chromosome, nucleoside binding, purine nucleoside binding, liver development, nucleic acid binding, RNA binding, binding, protein binding, ATP binding, intracellular, cell, nucleus, chromosome, nucleolus, cytoplasm, aminoglycan metabolic process, nucleobase-containing compound metabolic process, DNA meta…	GO:0000003, GO:0000166, GO:0000280, GO:0000775, GO:0000793, GO:0001882, GO:0001883, GO:0001889, GO:0003676, GO:0003723, GO:0005488, GO:0005515, GO:0005524, GO:0005622, GO:0005623, GO:0005634, GO:0005694, GO:0005730, GO:0005737, GO:0006022, GO:0006139, GO:0006259, GO:0006725, GO:0006807, GO:0006950, GO:0006996, GO:0007049, GO:0007126, GO:0007275, GO:0008022, GO:0008152, GO:0008283, GO:0009266, GO:…	HALLMARK_G2M_CHECKPOINT, HALLMARK_E2F_TARGETS	GLASS_IGF2BP1_CLIP_TARGETS_KNOCKDOWN_DN, BERTUCCI_MEDULLARY_VS_DUCTAL_BREAST_CANCER_UP, DEURIG_T_CELL_PROLYMPHOCYTIC_LEUKEMIA_UP, GINESTIER_BREAST_CANCER_20Q13_AMPLIFICATION_DN, LASTOWSKA_NEUROBLASTOMA_COPY_NUMBER_DN, ROVERSI_GLIOMA_COPY_NUMBER_DN, BORLAK_LIVER_CANCER_EGF_UP, SHETH_LIVER_CANCER_VS_TXNIP_LOSS_PAM3, BYSTRYKH_HEMATOPOIESIS_STEM_CELL_AND_BRAIN_QTL_TRANS, ALCALAY_AML_BY_NPM1_LOCALIZAT…	3819.89	3499.5	4140.27	0.242511	8.40575e-16	8.03579e-14	FALSE	3346	3640	3513	4200	4170	4051	3499	4140
ENSG00000086758	HUWE1	protein_coding	E3 ubiquitin-protein ligase HUWE1; E3 ubiquitin-protein ligase HUWE1; E3 ubiquitin-protein ligase HUWE1; E3 ubiquitin-protein ligase HUWE1; E3 ubiquitin-protein ligase HUWE1; E3 ubiquitin-protein ligase HUWE1; E3 ubiquitin-protein ligase HUWE1; E3 ubiquitin-protein ligase HUWE1; E3 ubiquitin-protein ligase HUWE1; E3 ubiquitin-protein ligase HUWE1; HECT-type E3 ubiquitin transferase; Alternative p…	HUWE1, KIAA0312, KIAA1578, UREB1, HSPC272; HUWE1, KIAA0312, KIAA1578, UREB1, HSPC272; HUWE1, KIAA0312, KIAA1578, UREB1, HSPC272; HUWE1, KIAA0312, KIAA1578, UREB1, HSPC272; HUWE1, KIAA0312, KIAA1578, UREB1, HSPC272; HUWE1, KIAA0312, KIAA1578, UREB1, HSPC272; HUWE1, KIAA0312, KIAA1578, UREB1, HSPC272; HUWE1, KIAA0312, KIAA1578, UREB1, HSPC272; HUWE1, KIAA0312, KIAA1578, UREB1, HSPC272; HUWE1, KIAA0…	Q7Z6Z7; O15029; Q4G2Z2; Q5H961; Q6P4D0; Q8NG67; Q9BUI0; Q9HCJ4; Q9NSL6; Q9P0A9; A0A994J483; L8E996; Q5H963; A0A0A6YYM2; A0A0K0K1E0; F6WK14; A0A994J4V6; Q8IWJ0; A0A1B0GXC7; A0A087X146; Q5H964; A0A994J6V7; Q3B7K0; A0A087X1S3; Q5H935; Q5H962; Q5H924; H0Y659	HUWE1_HUMAN; HUWE1_HUMAN; HUWE1_HUMAN; HUWE1_HUMAN; HUWE1_HUMAN; HUWE1_HUMAN; HUWE1_HUMAN; HUWE1_HUMAN; HUWE1_HUMAN; HUWE1_HUMAN; A0A994J483_HUMAN; L8E996_HUMAN; Q5H963_HUMAN; Q5H963_HUMAN; Q5H963_HUMAN; Q5H963_HUMAN; A0A994J4V6_HUMAN; Q8IWJ0_HUMAN; A0A1B0GXC7_HUMAN; A0A087X146_HUMAN; Q5H964_HUMAN; A0A994J6V7_HUMAN; Q3B7K0_HUMAN; A0A087X1S3_HUMAN; Q5H935_HUMAN; Q5H962_HUMAN; Q5H924_HUMAN; H0Y659_…	ENST00000262854.11, ENST00000342160.7, ENST00000612484.4; ENST00000262854.11, ENST00000342160.7, ENST00000612484.4; ENST00000262854.11, ENST00000342160.7, ENST00000612484.4; ENST00000262854.11, ENST00000342160.7, ENST00000612484.4; ENST00000262854.11, ENST00000342160.7, ENST00000612484.4; ENST00000262854.11, ENST00000342160.7, ENST00000612484.4; ENST00000262854.11, ENST00000342160.7, ENST00000612…	ENSP00000262854.6, ENSP00000340648.3, ENSP00000479451.1; ENSP00000262854.6, ENSP00000340648.3, ENSP00000479451.1; ENSP00000262854.6, ENSP00000340648.3, ENSP00000479451.1; ENSP00000262854.6, ENSP00000340648.3, ENSP00000479451.1; ENSP00000262854.6, ENSP00000340648.3, ENSP00000479451.1; ENSP00000262854.6, ENSP00000340648.3, ENSP00000479451.1; ENSP00000262854.6, ENSP00000340648.3, ENSP00000479451.1; …	ENSG00000086758	chrX	53532096	53686752	-	Ubiquitin mediated proteolysis	hsa04120	protein polyubiquitination, nucleic acid binding, DNA binding, RNA binding, catalytic activity, ubiquitin-protein transferase activity, binding, protein binding, extracellular region, intracellular, cell, nucleus, nucleoplasm, cytoplasm, cytosol, nucleobase-containing compound metabolic process, DNA metabolic process, DNA repair, base-excision repair, chromatin organization, cellular protein modi…	GO:0000209, GO:0003676, GO:0003677, GO:0003723, GO:0003824, GO:0004842, GO:0005488, GO:0005515, GO:0005576, GO:0005622, GO:0005623, GO:0005634, GO:0005654, GO:0005737, GO:0005829, GO:0006139, GO:0006259, GO:0006281, GO:0006284, GO:0006325, GO:0006464, GO:0006508, GO:0006511, GO:0006513, GO:0006605, GO:0006626, GO:0006725, GO:0006807, GO:0006810, GO:0006839, GO:0006886, GO:0006950, GO:0006974, GO:…	HALLMARK_IL2_STAT5_SIGNALING	LAIHO_COLORECTAL_CANCER_SERRATED_DN, GAUSSMANN_MLL_AF4_FUSION_TARGETS_A_UP, RATTENBACHER_BOUND_BY_CELF1, REACTOME_ADAPTIVE_IMMUNE_SYSTEM, REACTOME_INNATE_IMMUNE_SYSTEM, REACTOME_NEUTROPHIL_DEGRANULATION, REACTOME_ANTIGEN_PROCESSING_UBIQUITINATION_PROTEASOME_DEGRADATION, REACTOME_CLASS_I_MHC_MEDIATED_ANTIGEN_PROCESSING_PRESENTATION, GRAESSMANN_APOPTOSIS_BY_DOXORUBICIN_DN, NUYTTEN_NIPP1_TARGETS_DN,…	3640.79	3224	4057.57	0.331673	1.8394e-33	8.90214e-31	FALSE	3216	3233	3224	4057	4052	4064	3224	4057
ENSG00000117523	PRRC2C	protein_coding	Protein PRRC2C; Protein PRRC2C; Protein PRRC2C; Protein PRRC2C; Protein PRRC2C; Protein PRRC2C; Protein PRRC2C; Protein PRRC2C; Protein PRRC2C; Protein PRRC2C; Proline rich coiled-coil 2C; Proline rich coiled-coil 2C; Proline rich coiled-coil 2C; Proline rich coiled-coil 2C; Protein PRRC2C	PRRC2C, BAT2D1, BAT2L2, KIAA1096, XTP2; PRRC2C, BAT2D1, BAT2L2, KIAA1096, XTP2; PRRC2C, BAT2D1, BAT2L2, KIAA1096, XTP2; PRRC2C, BAT2D1, BAT2L2, KIAA1096, XTP2; PRRC2C, BAT2D1, BAT2L2, KIAA1096, XTP2; PRRC2C, BAT2D1, BAT2L2, KIAA1096, XTP2; PRRC2C, BAT2D1, BAT2L2, KIAA1096, XTP2; PRRC2C, BAT2D1, BAT2L2, KIAA1096, XTP2; PRRC2C, BAT2D1, BAT2L2, KIAA1096, XTP2; PRRC2C, BAT2D1, BAT2L2, KIAA1096, XTP2;…	Q9Y520; Q05DM8; Q49A39; Q6PD54; Q9H2N2; Q9HA05; Q9NSM8; Q9NXL3; Q9UF29; Q9UPQ6; A0A2R8Y424; A0A2R8Y7F4; H7C5N8; E7EPN9; A0A2R8YET2	PRC2C_HUMAN; PRC2C_HUMAN; PRC2C_HUMAN; PRC2C_HUMAN; PRC2C_HUMAN; PRC2C_HUMAN; PRC2C_HUMAN; PRC2C_HUMAN; PRC2C_HUMAN; PRC2C_HUMAN; A0A2R8Y424_HUMAN; A0A2R8Y7F4_HUMAN; H7C5N8_HUMAN; E7EPN9_HUMAN; A0A2R8YET2_HUMAN	ENST00000338920.8, ENST00000426496.6, ENST00000647382.2; ENST00000338920.8, ENST00000426496.6, ENST00000647382.2; ENST00000338920.8, ENST00000426496.6, ENST00000647382.2; ENST00000338920.8, ENST00000426496.6, ENST00000647382.2; ENST00000338920.8, ENST00000426496.6, ENST00000647382.2; ENST00000338920.8, ENST00000426496.6, ENST00000647382.2; ENST00000338920.8, ENST00000426496.6, ENST00000647382.2; …	ENSP00000343629.4, ENSP00000410219.3, ENSP00000495867.2; ENSP00000343629.4, ENSP00000410219.3, ENSP00000495867.2; ENSP00000343629.4, ENSP00000410219.3, ENSP00000495867.2; ENSP00000343629.4, ENSP00000410219.3, ENSP00000495867.2; ENSP00000343629.4, ENSP00000410219.3, ENSP00000495867.2; ENSP00000343629.4, ENSP00000410219.3, ENSP00000495867.2; ENSP00000343629.4, ENSP00000410219.3, ENSP00000495867.2; …	ENSG00000117523	chr1	171485530	171593511	+			hematopoietic progenitor cell differentiation, immune system process, immune system development, nucleic acid binding, RNA binding, binding, protein binding, multicellular organism development, protein C-terminus binding, cellular process, membrane, hemopoiesis, cell differentiation, multicellular organismal process, developmental process, single-organism process, single-multicellular organism pr…	GO:0002244, GO:0002376, GO:0002520, GO:0003676, GO:0003723, GO:0005488, GO:0005515, GO:0007275, GO:0008022, GO:0009987, GO:0016020, GO:0030097, GO:0030154, GO:0032501, GO:0032502, GO:0044699, GO:0044707, GO:0044763, GO:0044767, GO:0044822, GO:0048513, GO:0048534, GO:0048731, GO:0048856, GO:0048869, GO:0097159, GO:1901363		DUNNE_TARGETS_OF_AML1_MTG8_FUSION_UP, SIMBULAN_UV_RESPONSE_NORMAL_DN, ONDER_CDH1_TARGETS_1_DN, NOUZOVA_TRETINOIN_AND_H4_ACETYLATION, GENTILE_UV_RESPONSE_CLUSTER_D9, SANSOM_APC_MYC_TARGETS, BOYAULT_LIVER_CANCER_SUBCLASS_G1_UP, WP_VEGFAVEGFR2_SIGNALING_PATHWAY, ONKEN_UVEAL_MELANOMA_UP, DOANE_RESPONSE_TO_ANDROGEN_DN, OSWALD_HEMATOPOIETIC_STEM_CELL_IN_COLLAGEN_GEL_DN, DODD_NASOPHARYNGEAL_CARCINOMA_DN…	3596.33	3639.77	3552.9	-0.034842	0.210012	0.478866	FALSE	3624	3640	3656	3628	3558	3473	3640	3553
ENSG00000178209	PLEC	protein_coding	Plectin; Plectin; Plectin; Plectin; Plectin; Plectin; Plectin; Plectin; Plectin; Plectin; Plectin; Plectin; Plectin; Plectin; Plectin; Plectin	PLEC, PLEC1; PLEC, PLEC1; PLEC, PLEC1; PLEC, PLEC1; PLEC, PLEC1; PLEC, PLEC1; PLEC, PLEC1; PLEC, PLEC1; PLEC, PLEC1; PLEC, PLEC1; PLEC, PLEC1; PLEC; PLEC; PLEC; PLEC; PLEC	Q15149; Q15148; Q16640; Q6S376; Q6S377; Q6S378; Q6S379; Q6S380; Q6S381; Q6S382; Q6S383; H0YDN1; A0A8I5KSD5; E9PMV1; A0A8I5KUE3; A0A8I5KYZ1	PLEC_HUMAN; PLEC_HUMAN; PLEC_HUMAN; PLEC_HUMAN; PLEC_HUMAN; PLEC_HUMAN; PLEC_HUMAN; PLEC_HUMAN; PLEC_HUMAN; PLEC_HUMAN; PLEC_HUMAN; H0YDN1_HUMAN; A0A8I5KSD5_HUMAN; E9PMV1_HUMAN; A0A8I5KUE3_HUMAN; A0A8I5KYZ1_HUMAN	ENST00000322810.8, ENST00000345136.8, ENST00000354589.7, ENST00000354958.6, ENST00000356346.7, ENST00000357649.6, ENST00000398774.6, ENST00000436759.6, ENST00000527096.5; ENST00000322810.8, ENST00000345136.8, ENST00000354589.7, ENST00000354958.6, ENST00000356346.7, ENST00000357649.6, ENST00000398774.6, ENST00000436759.6, ENST00000527096.5; ENST00000322810.8, ENST00000345136.8, ENST00000354589.7, …	ENSP00000323856.4, ENSP00000344848.3, ENSP00000346602.3, ENSP00000347044.2, ENSP00000348702.3, ENSP00000350277.2, ENSP00000381756.2, ENSP00000388180.2, ENSP00000434583.1; ENSP00000323856.4, ENSP00000344848.3, ENSP00000346602.3, ENSP00000347044.2, ENSP00000348702.3, ENSP00000350277.2, ENSP00000381756.2, ENSP00000388180.2, ENSP00000434583.1; ENSP00000323856.4, ENSP00000344848.3, ENSP00000346602.3, …	ENSG00000178209	chr8	143915153	143976734	-			nucleic acid binding, RNA binding, actin binding, structural molecule activity, binding, protein binding, extracellular region, intracellular, cell, cytoplasm, cytosol, cytoskeleton, plasma membrane, brush border, adherens junction, cell-substrate adherens junction, focal adhesion, cell-substrate junction assembly, cytoskeletal protein binding, structural constituent of muscle, cellular process, …	GO:0003676, GO:0003723, GO:0003779, GO:0005198, GO:0005488, GO:0005515, GO:0005576, GO:0005622, GO:0005623, GO:0005737, GO:0005829, GO:0005856, GO:0005886, GO:0005903, GO:0005912, GO:0005924, GO:0005925, GO:0007044, GO:0008092, GO:0008307, GO:0009987, GO:0016020, GO:0016043, GO:0016528, GO:0022607, GO:0030016, GO:0030054, GO:0030055, GO:0030056, GO:0030506, GO:0031581, GO:0031982, GO:0031988, GO:…	HALLMARK_IL2_STAT5_SIGNALING	PUIFFE_INVASION_INHIBITED_BY_ASCITES_UP, MULLIGHAN_MLL_SIGNATURE_2_UP, RODRIGUES_THYROID_CARCINOMA_DN, GAUSSMANN_MLL_AF4_FUSION_TARGETS_C_UP, WANG_BARRETTS_ESOPHAGUS_UP, SIMBULAN_UV_RESPONSE_NORMAL_DN, SIMBULAN_UV_RESPONSE_IMMORTALIZED_DN, BENPORATH_SUZ12_TARGETS, BENPORATH_EED_TARGETS, BENPORATH_ES_WITH_H3K27ME3, BENPORATH_PRC2_TARGETS, PETRETTO_HEART_MASS_QTL_CIS_UP, NIKOLSKY_BREAST_CANCER_8Q23…	3267.98	3030.65	3505.32	0.209857	2.00914e-12	1.22986e-10	FALSE	3007	3107	2978	3534	3551	3431	3030	3505
ENSG00000185567	AHNAK2	protein_coding	Protein AHNAK2; Protein AHNAK2; Protein AHNAK2; Protein AHNAK2; Protein AHNAK2; Protein AHNAK2; Protein AHNAK2; Protein AHNAK2; Protein AHNAK2; Protein AHNAK2	AHNAK2, C14orf78, KIAA2019; AHNAK2, C14orf78, KIAA2019; AHNAK2, C14orf78, KIAA2019; AHNAK2, C14orf78, KIAA2019; AHNAK2, C14orf78, KIAA2019; AHNAK2, C14orf78, KIAA2019; AHNAK2, C14orf78, KIAA2019; AHNAK2, C14orf78, KIAA2019; AHNAK2, C14orf78, KIAA2019; AHNAK2, C14orf78, KIAA2019	Q8IVF2; Q5BKX7; Q7Z343; Q7Z358; Q7Z394; Q7Z3G0; Q86WQ6; Q8IYY1; Q8N3G4; Q96EX9	AHNK2_HUMAN; AHNK2_HUMAN; AHNK2_HUMAN; AHNK2_HUMAN; AHNK2_HUMAN; AHNK2_HUMAN; AHNK2_HUMAN; AHNK2_HUMAN; AHNK2_HUMAN; AHNK2_HUMAN	ENST00000333244.6, ENST00000557457.1; ENST00000333244.6, ENST00000557457.1; ENST00000333244.6, ENST00000557457.1; ENST00000333244.6, ENST00000557457.1; ENST00000333244.6, ENST00000557457.1; ENST00000333244.6, ENST00000557457.1; ENST00000333244.6, ENST00000557457.1; ENST00000333244.6, ENST00000557457.1; ENST00000333244.6, ENST00000557457.1; ENST00000333244.6, ENST00000557457.1	ENSP00000353114.4, ENSP00000450998.1; ENSP00000353114.4, ENSP00000450998.1; ENSP00000353114.4, ENSP00000450998.1; ENSP00000353114.4, ENSP00000450998.1; ENSP00000353114.4, ENSP00000450998.1; ENSP00000353114.4, ENSP00000450998.1; ENSP00000353114.4, ENSP00000450998.1; ENSP00000353114.4, ENSP00000450998.1; ENSP00000353114.4, ENSP00000450998.1; ENSP00000353114.4, ENSP00000450998.1	ENSG00000185567	chr14	104937244	104978374	-			binding, protein binding, intracellular, cell, nucleus, cytoplasm, plasma membrane, vesicle membrane, membrane, cytoplasmic, membrane-bounded vesicle, myofibril, sarcomere, Z disc, T-tubule, cytoplasmic vesicle membrane, organelle membrane, cytoplasmic vesicle, I band, vesicle, membrane-bounded vesicle, sarcolemma, costamere, organelle, membrane-bounded organelle, non-membrane-bounded organelle, …	GO:0005488, GO:0005515, GO:0005622, GO:0005623, GO:0005634, GO:0005737, GO:0005886, GO:0012506, GO:0016020, GO:0016023, GO:0030016, GO:0030017, GO:0030018, GO:0030315, GO:0030659, GO:0031090, GO:0031410, GO:0031674, GO:0031982, GO:0031988, GO:0042383, GO:0043034, GO:0043226, GO:0043227, GO:0043228, GO:0043229, GO:0043231, GO:0043232, GO:0043292, GO:0044422, GO:0044424, GO:0044425, GO:0044433, GO:…		SENGUPTA_NASOPHARYNGEAL_CARCINOMA_WITH_LMP1_DN, PEREZ_TP53_TARGETS, RICKMAN_TUMOR_DIFFERENTIATED_WELL_VS_POORLY_DN, LEIN_PONS_MARKERS, KANG_CISPLATIN_RESISTANCE_UP, COATES_MACROPHAGE_M1_VS_M2_DN, CHANDRAN_METASTASIS_DN, LU_EZH2_TARGETS_UP, HOELZEL_NF1_TARGETS_UP, FIGUEROA_AML_METHYLATION_CLUSTER_1_DN, FIGUEROA_AML_METHYLATION_CLUSTER_3_DN, FIGUEROA_AML_METHYLATION_CLUSTER_6_DN, KOHOUTEK_CCNT1_TAR…	3146.52	2549.56	3743.49	0.553955	4.77777e-77	1.47987e-73	FALSE	2603	2525	2521	3762	3728	3741	2549	3743
ENSG00000117724	CENPF	protein_coding	Centromere protein F; Centromere protein F; Centromere protein F; Centromere protein F; Centromere protein F	CENPF; CENPF; CENPF; CENPF; CENPF	P49454; Q13171; Q13246; Q5VVM7; A0A9L9PXU7	CENPF_HUMAN; CENPF_HUMAN; CENPF_HUMAN; CENPF_HUMAN; A0A9L9PXU7_HUMAN	ENST00000366955.8; ENST00000366955.8; ENST00000366955.8; ENST00000366955.8; ENST00000706765.1	ENSP00000355922.3; ENSP00000355922.3; ENSP00000355922.3; ENSP00000355922.3; ENSP00000516538.1	ENSG00000117724	chr1	214603185	214664574	+			mitotic sister chromatid segregation, cell cycle checkpoint, G2/M transition of mitotic cell cycle, mitotic cell cycle, nuclear division, chromosome, centromeric region, kinetochore, condensed chromosome kinetochore, condensed chromosome, centromeric region, chromatin, condensed chromosome, sister chromatid segregation, spindle pole, condensed chromosome outer kinetochore, urogenital system devel…	GO:0000070, GO:0000075, GO:0000086, GO:0000278, GO:0000280, GO:0000775, GO:0000776, GO:0000777, GO:0000779, GO:0000785, GO:0000793, GO:0000819, GO:0000922, GO:0000940, GO:0001655, GO:0001822, GO:0003682, GO:0005488, GO:0005515, GO:0005622, GO:0005623, GO:0005634, GO:0005635, GO:0005654, GO:0005694, GO:0005737, GO:0005813, GO:0005815, GO:0005819, GO:0005829, GO:0005856, GO:0005929, GO:0005930, GO:…	HALLMARK_MITOTIC_SPINDLE, HALLMARK_G2M_CHECKPOINT	BLANCO_MELO_SARS_COV_1_INFECTION_MCR5_CELLS_UP, BLANCO_MELO_BRONCHIAL_EPITHELIAL_CELLS_INFLUENZA_A_DEL_NS1_INFECTION_DN, JAEGER_METASTASIS_UP, RICKMAN_TUMOR_DIFFERENTIATED_WELL_VS_POORLY_UP, SMITH_LIVER_CANCER, JIANG_HYPOXIA_CANCER, YOKOE_CANCER_TESTIS_ANTIGENS, ACEVEDO_METHYLATED_IN_LIVER_CANCER_DN, SMID_BREAST_CANCER_RELAPSE_IN_BRAIN_UP, SMID_BREAST_CANCER_BASAL_UP, HIRSCH_CELLULAR_TRANSFORMATI…	3146.6	3165.32	3127.87	-0.017164	0.563642	0.792938	FALSE	3089	3235	3172	3167	3124	3092	3165	3127
ENSG00000131016	AKAP12	protein_coding	A-kinase anchor protein 12; A-kinase anchor protein 12; A-kinase anchor protein 12; A-kinase anchor protein 12; A-kinase anchor protein 12; A-kinase anchor protein 12; A-kinase anchor protein 12; A-kinase anchor protein 12; AKAP12 protein; AKAP12 protein	AKAP12, AKAP250; AKAP12, AKAP250; AKAP12, AKAP250; AKAP12, AKAP250; AKAP12, AKAP250; AKAP12, AKAP250; AKAP12, AKAP250; AKAP12, AKAP250; AKAP12; AKAP12	Q02952; O00310; O00498; Q4LE68; Q5SZ80; Q5TGN1; Q68D82; Q99970; Q6NSG9; Q86TJ9	AKA12_HUMAN; AKA12_HUMAN; AKA12_HUMAN; AKA12_HUMAN; AKA12_HUMAN; AKA12_HUMAN; AKA12_HUMAN; AKA12_HUMAN; Q6NSG9_HUMAN; Q86TJ9_HUMAN	ENST00000253332.5, ENST00000354675.10, ENST00000359755.5, ENST00000402676.7; ENST00000253332.5, ENST00000354675.10, ENST00000359755.5, ENST00000402676.7; ENST00000253332.5, ENST00000354675.10, ENST00000359755.5, ENST00000402676.7; ENST00000253332.5, ENST00000354675.10, ENST00000359755.5, ENST00000402676.7; ENST00000253332.5, ENST00000354675.10, ENST00000359755.5, ENST00000402676.7; ENST0000025333…	ENSP00000253332.1, ENSP00000346702.6, ENSP00000352794.5, ENSP00000384537.2; ENSP00000253332.1, ENSP00000346702.6, ENSP00000352794.5, ENSP00000384537.2; ENSP00000253332.1, ENSP00000346702.6, ENSP00000352794.5, ENSP00000384537.2; ENSP00000253332.1, ENSP00000346702.6, ENSP00000352794.5, ENSP00000384537.2; ENSP00000253332.1, ENSP00000346702.6, ENSP00000352794.5, ENSP00000384537.2; ENSP00000253332.1, …	ENSG00000131016	chr6	151239967	151358559	+			binding, protein binding, intracellular, cell, cytoplasm, cytoskeleton, plasma membrane, adherens junction, cell-substrate adherens junction, focal adhesion, cell cortex, nucleobase-containing compound metabolic process, regulation of nucleotide metabolic process, purine nucleotide metabolic process, purine nucleotide biosynthetic process, cAMP biosynthetic process, protein targeting, cellular ar…	GO:0005488, GO:0005515, GO:0005622, GO:0005623, GO:0005737, GO:0005856, GO:0005886, GO:0005912, GO:0005924, GO:0005925, GO:0005938, GO:0006139, GO:0006140, GO:0006163, GO:0006164, GO:0006171, GO:0006605, GO:0006725, GO:0006753, GO:0006793, GO:0006796, GO:0006807, GO:0006810, GO:0006886, GO:0007154, GO:0007165, GO:0007186, GO:0008104, GO:0008152, GO:0008179, GO:0009058, GO:0009117, GO:0009150, GO:…	HALLMARK_HYPOXIA, HALLMARK_ANDROGEN_RESPONSE, HALLMARK_KRAS_SIGNALING_UP	BLANCO_MELO_COVID19_SARS_COV_2_INFECTION_CALU3_CELLS_UP, DAVICIONI_TARGETS_OF_PAX_FOXO1_FUSIONS_UP, BILBAN_B_CLL_LPL_UP, MULLIGHAN_NPM1_MUTATED_SIGNATURE_2_UP, CASTELLANO_NRAS_TARGETS_DN, LANDIS_ERBB2_BREAST_TUMORS_324_UP, ZIRN_TRETINOIN_RESPONSE_WT1_UP, ZIRN_TRETINOIN_RESPONSE_UP, XU_HGF_SIGNALING_NOT_VIA_AKT1_48HR_UP, WOOD_EBV_EBNA1_TARGETS_DN, KIM_MYCN_AMPLIFICATION_TARGETS_DN, GROSS_HYPOXIA_V…	3091.08	2983.65	3198.51	0.100291	0.000874567	0.0096333	FALSE	2968	3053	2930	3248	3186	3162	2983	3198
ENSG00000153827	TRIP12	protein_coding	E3 ubiquitin-protein ligase TRIP12; E3 ubiquitin-protein ligase TRIP12; E3 ubiquitin-protein ligase TRIP12; E3 ubiquitin-protein ligase TRIP12; E3 ubiquitin-protein ligase TRIP12; E3 ubiquitin-protein ligase TRIP12; E3 ubiquitin-protein ligase TRIP12; E3 ubiquitin-protein ligase; E3 ubiquitin-protein ligase; E3 ubiquitin-protein ligase; E3 ubiquitin-protein ligase; E3 ubiquitin-protein ligase; E3…	TRIP12, KIAA0045, ULF; TRIP12, KIAA0045, ULF; TRIP12, KIAA0045, ULF; TRIP12, KIAA0045, ULF; TRIP12, KIAA0045, ULF; TRIP12, KIAA0045, ULF; TRIP12, KIAA0045, ULF; TRIP12; TRIP12; TRIP12; TRIP12; TRIP12; TRIP12; TRIP12; TRIP12; TRIP12; TRIP12; TRIP12; TRIP12; TRIP12; TRIP12; TRIP12, hCG_1811426; TRIP12; TRIP12; TRIP12	Q14669; D4HL82; Q14CA3; Q14CF1; Q15644; Q53R87; Q53TE7; A0A6Q8PHK0; A0A994J569; A0A994J755; C9JLD7; A0A6Q8PGG9; A0A994J4J0; A0A994J4J6; H7C1L9; A0A994J4S0; A0A994J752; H7C2Y1; Q57Z94; L0R5E3; A0A994J7J0; G5E9G6; C9JLJ5; F8W9P3; C9JSX9	TRIPC_HUMAN; TRIPC_HUMAN; TRIPC_HUMAN; TRIPC_HUMAN; TRIPC_HUMAN; TRIPC_HUMAN; TRIPC_HUMAN; A0A6Q8PHK0_HUMAN; A0A994J569_HUMAN; A0A994J755_HUMAN; C9JLD7_HUMAN; A0A6Q8PGG9_HUMAN; A0A994J4J0_HUMAN; A0A994J4J6_HUMAN; H7C1L9_HUMAN; A0A994J4S0_HUMAN; A0A994J752_HUMAN; H7C2Y1_HUMAN; Q57Z94_HUMAN; L0R5E3_HUMAN; A0A994J7J0_HUMAN; G5E9G6_HUMAN; C9JLJ5_HUMAN; F8W9P3_HUMAN; C9JSX9_HUMAN	ENST00000283943.9, ENST00000389044.8, ENST00000389045.7, ENST00000704580.1; ENST00000283943.9, ENST00000389044.8, ENST00000389045.7, ENST00000704580.1; ENST00000283943.9, ENST00000389044.8, ENST00000389045.7, ENST00000704580.1; ENST00000283943.9, ENST00000389044.8, ENST00000389045.7, ENST00000704580.1; ENST00000283943.9, ENST00000389044.8, ENST00000389045.7, ENST00000704580.1; ENST00000283943.9, …	ENSP00000283943.4, ENSP00000373696.4, ENSP00000373697.3, ENSP00000515955.1; ENSP00000283943.4, ENSP00000373696.4, ENSP00000373697.3, ENSP00000515955.1; ENSP00000283943.4, ENSP00000373696.4, ENSP00000373697.3, ENSP00000515955.1; ENSP00000283943.4, ENSP00000373696.4, ENSP00000373697.3, ENSP00000515955.1; ENSP00000283943.4, ENSP00000373696.4, ENSP00000373697.3, ENSP00000515955.1; ENSP00000283943.4, …	ENSG00000153827	chr2	229763837	229923239	-	Ubiquitin mediated proteolysis	hsa04120	protein polyubiquitination, catalytic activity, ubiquitin-protein transferase activity, receptor binding, binding, protein binding, intracellular, cell, nucleus, nucleoplasm, cytoplasm, cytosol, nucleobase-containing compound metabolic process, DNA metabolic process, DNA repair, regulation of DNA repair, double-strand break repair, chromatin organization, cellular protein modification process, pr…	GO:0000209, GO:0003824, GO:0004842, GO:0005102, GO:0005488, GO:0005515, GO:0005622, GO:0005623, GO:0005634, GO:0005654, GO:0005737, GO:0005829, GO:0006139, GO:0006259, GO:0006281, GO:0006282, GO:0006302, GO:0006325, GO:0006464, GO:0006508, GO:0006511, GO:0006725, GO:0006807, GO:0006950, GO:0006974, GO:0006996, GO:0007275, GO:0008134, GO:0008152, GO:0009056, GO:0009057, GO:0009790, GO:0009892, GO:…		HOUNKPE_HOUSEKEEPING_GENES, IGARASHI_ATF4_TARGETS_DN, WANG_LMO4_TARGETS_DN, LINDGREN_BLADDER_CANCER_CLUSTER_3_DN, GAUSSMANN_MLL_AF4_FUSION_TARGETS_B_DN, RICKMAN_METASTASIS_UP, BYSTRYKH_HEMATOPOIESIS_STEM_CELL_AND_BRAIN_QTL_TRANS, FONTAINE_PAPILLARY_THYROID_CARCINOMA_DN, RAO_BOUND_BY_SALL4_ISOFORM_A, REACTOME_ADAPTIVE_IMMUNE_SYSTEM, REACTOME_ANTIGEN_PROCESSING_UBIQUITINATION_PROTEASOME_DEGRADATION…	3074.29	3186.21	2962.37	-0.105054	0.000531134	0.00643133	FALSE	3175	3210	3173	3046	2959	2883	3186	2962
ENSG00000167978	SRRM2	protein_coding	Serine/arginine repetitive matrix protein 2; Serine/arginine repetitive matrix protein 2; Serine/arginine repetitive matrix protein 2; Serine/arginine repetitive matrix protein 2; Serine/arginine repetitive matrix protein 2; Serine/arginine repetitive matrix protein 2; Serine/arginine repetitive matrix protein 2; Serine/arginine repetitive matrix protein 2; Serine/arginine repetitive matrix prote…	SRRM2, KIAA0324, SRL300, SRM300, HSPC075; SRRM2, KIAA0324, SRL300, SRM300, HSPC075; SRRM2, KIAA0324, SRL300, SRM300, HSPC075; SRRM2, KIAA0324, SRL300, SRM300, HSPC075; SRRM2, KIAA0324, SRL300, SRM300, HSPC075; SRRM2, KIAA0324, SRL300, SRM300, HSPC075; SRRM2, KIAA0324, SRL300, SRM300, HSPC075; SRRM2, KIAA0324, SRL300, SRM300, HSPC075; SRRM2, KIAA0324, SRL300, SRM300, HSPC075; SRRM2, KIAA0324, SRL3…	Q9UQ35; A6NKB9; D3DU97; O15038; O94803; Q6NSL3; Q6PIM3; Q6PK40; Q8IW17; Q96GY7; Q9P0G1; Q9UHA8; Q9UQ36; Q9UQ37; Q9UQ38; Q9UQ40; A0AUK8; Q05CV9; A0A994J493; Q05BI2; I3L4U6; I3L3Q8; A0A087X1W1; I3L0N7; I3L1I8; I3L182; I3L4D8	SRRM2_HUMAN; SRRM2_HUMAN; SRRM2_HUMAN; SRRM2_HUMAN; SRRM2_HUMAN; SRRM2_HUMAN; SRRM2_HUMAN; SRRM2_HUMAN; SRRM2_HUMAN; SRRM2_HUMAN; SRRM2_HUMAN; SRRM2_HUMAN; SRRM2_HUMAN; SRRM2_HUMAN; SRRM2_HUMAN; SRRM2_HUMAN; A0AUK8_HUMAN; Q05CV9_HUMAN; A0A994J493_HUMAN; Q05BI2_HUMAN; I3L4U6_HUMAN; I3L3Q8_HUMAN; A0A087X1W1_HUMAN; I3L0N7_HUMAN; I3L1I8_HUMAN; I3L182_HUMAN; I3L4D8_HUMAN	ENST00000301740.13, ENST00000576924.6, ENST00000630499.2; ENST00000301740.13, ENST00000576924.6, ENST00000630499.2; ENST00000301740.13, ENST00000576924.6, ENST00000630499.2; ENST00000301740.13, ENST00000576924.6, ENST00000630499.2; ENST00000301740.13, ENST00000576924.6, ENST00000630499.2; ENST00000301740.13, ENST00000576924.6, ENST00000630499.2; ENST00000301740.13, ENST00000576924.6, ENST00000630…	ENSP00000301740.8, ENSP00000461181.2, ENSP00000487247.1; ENSP00000301740.8, ENSP00000461181.2, ENSP00000487247.1; ENSP00000301740.8, ENSP00000461181.2, ENSP00000487247.1; ENSP00000301740.8, ENSP00000461181.2, ENSP00000487247.1; ENSP00000301740.8, ENSP00000461181.2, ENSP00000487247.1; ENSP00000301740.8, ENSP00000461181.2, ENSP00000487247.1; ENSP00000301740.8, ENSP00000461181.2, ENSP00000487247.1; …	ENSG00000167978	chr16	2752626	2772538	+			RNA splicing, via transesterification reactions, RNA splicing, via transesterification reactions with bulged adenosine as nucleophile, mRNA splicing, via spliceosome, nucleic acid binding, RNA binding, binding, protein binding, intracellular, cell, nucleus, nucleoplasm, spliceosomal complex, nucleobase-containing compound metabolic process, RNA processing, mRNA processing, cellular aromatic compo…	GO:0000375, GO:0000377, GO:0000398, GO:0003676, GO:0003723, GO:0005488, GO:0005515, GO:0005622, GO:0005623, GO:0005634, GO:0005654, GO:0005681, GO:0006139, GO:0006396, GO:0006397, GO:0006725, GO:0006807, GO:0008152, GO:0008380, GO:0009987, GO:0010467, GO:0015030, GO:0016070, GO:0016071, GO:0016604, GO:0016607, GO:0019904, GO:0030529, GO:0031974, GO:0031981, GO:0032991, GO:0034641, GO:0043170, GO:…		LIU_CMYB_TARGETS_DN, LAIHO_COLORECTAL_CANCER_SERRATED_DN, GINESTIER_BREAST_CANCER_ZNF217_AMPLIFIED_DN, GAUSSMANN_MLL_AF4_FUSION_TARGETS_A_UP, CAFFAREL_RESPONSE_TO_THC_8HR_5_UP, BENPORATH_EED_TARGETS, NIKOLSKY_BREAST_CANCER_16P13_AMPLICON, JIANG_TIP30_TARGETS_DN, AGUIRRE_PANCREATIC_CANCER_COPY_NUMBER_DN, LEE_DIFFERENTIATING_T_LYMPHOCYTE, LI_DCP2_BOUND_MRNA, REACTOME_MRNA_SPLICING, REACTOME_PROCESS…	2970.88	2873.81	3067.95	0.0942804	0.00248144	0.0219475	FALSE	2855	2859	2908	3160	3033	3011	2874	3068
ENSG00000141367	CLTC	protein_coding	Clathrin heavy chain 1; Clathrin heavy chain 1; Clathrin heavy chain 1; Clathrin heavy chain 1; Clathrin heavy chain; Clathrin heavy chain; Clathrin heavy chain; Clathrin heavy chain; Clathrin heavy chain; Clathrin heavy chain; Clathrin heavy chain; Clathrin heavy chain; Clathrin heavy chain; Clathrin heavy chain; Clathrin heavy chain; CLTC protein; Clathrin heavy chain; Clathrin heavy chain; Cla…	CLTC, CLH17, CLTCL2, KIAA0034; CLTC, CLH17, CLTCL2, KIAA0034; CLTC, CLH17, CLTCL2, KIAA0034; CLTC, CLH17, CLTCL2, KIAA0034; CLTC, hCG_1818599; CLTC, hCG_1818599; CLTC, hCG_1818599; CLTC; CLTC; CLTC; CLTC; CLTC; CLTC; CLTC; CLTC; CLTC; CLTC; CLTC; CLTC; CLTC	Q00610; D3DU00; Q6N0A0; Q86TF2; A0A087WVQ6; J3KSQ2; K7EJJ5; A0A8V8TR47; A0A8V8TQ14; A0A8V8TQK3; A0A8V8TRE8; A0A8V8TRF0; A0A8V8TQ18; J3KS13; A0A8V8TQK1; Q49AL0; J3KTN1; A0A8V8TQK7; J3KRF5; J3QL20	CLH1_HUMAN; CLH1_HUMAN; CLH1_HUMAN; CLH1_HUMAN; A0A087WVQ6_HUMAN; A0A087WVQ6_HUMAN; K7EJJ5_HUMAN; A0A8V8TR47_HUMAN; A0A8V8TQ14_HUMAN; A0A8V8TQK3_HUMAN; A0A8V8TRE8_HUMAN; A0A8V8TRF0_HUMAN; A0A8V8TQ18_HUMAN; J3KS13_HUMAN; A0A8V8TQK1_HUMAN; Q49AL0_HUMAN; J3KTN1_HUMAN; A0A8V8TQK7_HUMAN; J3KRF5_HUMAN; J3QL20_HUMAN	ENST00000269122.8, ENST00000393043.5, ENST00000700707.1; ENST00000269122.8, ENST00000393043.5, ENST00000700707.1; ENST00000269122.8, ENST00000393043.5, ENST00000700707.1; ENST00000269122.8, ENST00000393043.5, ENST00000700707.1; ENST00000580081.2; ENST00000580081.2; ENST00000472651.6; ENST00000700711.1; ENST00000700709.1; ENST00000700710.1; ENST00000700708.1; ENST00000700713.1; ENST00000700714.1; …	ENSP00000269122.3, ENSP00000376763.1, ENSP00000515147.1; ENSP00000269122.3, ENSP00000376763.1, ENSP00000515147.1; ENSP00000269122.3, ENSP00000376763.1, ENSP00000515147.1; ENSP00000269122.3, ENSP00000376763.1, ENSP00000515147.1; ENSP00000462592.2; ENSP00000462592.2; ENSP00000465200.2; ENSP00000515151.1; ENSP00000515149.1; ENSP00000515150.1; ENSP00000515148.1; ENSP00000515153.1; ENSP00000515154.1; …	ENSG00000141367	chr17	59619684	59696956	+	Endocytosis, Bacterial invasion of epithelial cells, Huntington's disease, Lysosome, Synaptic vesicle cycle, Endocrine and other factor-regulated calcium reabsorption	hsa04144, hsa05100, hsa05016, hsa04142, hsa04721, hsa04961	transition metal ion transport, Golgi membrane, polysaccharide biosynthetic process, mitotic cell cycle, nuclear division, lytic vacuole, ossification, osteoblast differentiation, establishment of planar polarity, morphogenesis of a polarized epithelium, morphogenesis of an epithelium, immune system process, antigen processing and presentation of exogenous peptide antigen, antigen processing and …	GO:0000041, GO:0000139, GO:0000271, GO:0000278, GO:0000280, GO:0000323, GO:0001503, GO:0001649, GO:0001736, GO:0001738, GO:0002009, GO:0002376, GO:0002478, GO:0002495, GO:0002504, GO:0003676, GO:0003723, GO:0003725, GO:0005198, GO:0005488, GO:0005515, GO:0005576, GO:0005622, GO:0005623, GO:0005737, GO:0005764, GO:0005765, GO:0005768, GO:0005773, GO:0005774, GO:0005794, GO:0005798, GO:0005802, GO:…	HALLMARK_PROTEIN_SECRETION, HALLMARK_PI3K_AKT_MTOR_SIGNALING	NIKOLSKY_BREAST_CANCER_17Q21_Q25_AMPLICON, GRESHOCK_CANCER_COPY_NUMBER_UP, BRUINS_UVC_RESPONSE_VIA_TP53_GROUP_A, IKEDA_MIR1_TARGETS_UP, KEGG_LYSOSOME, PID_ARF6_TRAFFICKING_PATHWAY, REACTOME_DEVELOPMENTAL_BIOLOGY, REACTOME_ADAPTIVE_IMMUNE_SYSTEM, REACTOME_GAP_JUNCTION_TRAFFICKING_AND_REGULATION, REACTOME_SIGNALING_BY_NTRKS, REACTOME_INFLUENZA_INFECTION, REACTOME_PLASMA_LIPOPROTEIN_ASSEMBLY_REMODEL…	2884.69	2905.55	2863.83	-0.0208568	0.51323	0.758146	FALSE	2929	2968	2820	2887	2885	2820	2905	2864
ENSG00000112159	MDN1	protein_coding	Midasin; Midasin; Midasin; MDN1 protein	MDN1, KIAA0301; MDN1, KIAA0301; MDN1, KIAA0301; MDN1	Q9NU22; O15019; Q5T794; Q6PJJ1	MDN1_HUMAN; MDN1_HUMAN; MDN1_HUMAN; Q6PJJ1_HUMAN	ENST00000369393.8, ENST00000672983.1, ENST00000673332.1; ENST00000369393.8, ENST00000672983.1, ENST00000673332.1; ENST00000369393.8, ENST00000672983.1, ENST00000673332.1;	ENSP00000358400.3, ENSP00000499895.1, ENSP00000499843.1; ENSP00000358400.3, ENSP00000499895.1, ENSP00000499843.1; ENSP00000358400.3, ENSP00000499895.1, ENSP00000499843.1;	ENSG00000112159	chr6	89642498	89819794	-	Ribosome biogenesis in eukaryotes	hsa03008	ribosomal large subunit assembly, nucleotide binding, nucleoside binding, purine nucleoside binding, catalytic activity, binding, protein binding, ATP binding, intracellular, cell, nucleus, nucleolus, cytoplasm, cytoskeleton, protein complex assembly, organelle organization, cellular process, membrane, cellular component organization, pyrophosphatase activity, hydrolase activity, hydrolase activi…	GO:0000027, GO:0000166, GO:0001882, GO:0001883, GO:0003824, GO:0005488, GO:0005515, GO:0005524, GO:0005622, GO:0005623, GO:0005634, GO:0005730, GO:0005737, GO:0005856, GO:0006461, GO:0006996, GO:0009987, GO:0016020, GO:0016043, GO:0016462, GO:0016787, GO:0016817, GO:0016818, GO:0016887, GO:0017076, GO:0017111, GO:0022607, GO:0022613, GO:0022618, GO:0030554, GO:0031974, GO:0031981, GO:0032549, GO:…		GINESTIER_BREAST_CANCER_ZNF217_AMPLIFIED_DN, ASTIER_INTEGRIN_SIGNALING, HASLINGER_B_CLL_WITH_6Q21_DELETION, BILD_E2F3_ONCOGENIC_SIGNATURE, SANSOM_APC_MYC_TARGETS, SANSOM_APC_TARGETS_REQUIRE_MYC, HOFFMANN_PRE_BI_TO_LARGE_PRE_BII_LYMPHOCYTE_DN, HOFFMANN_LARGE_TO_SMALL_PRE_BII_LYMPHOCYTE_DN, SUZUKI_CTCFL_TARGETS_UP, GRAESSMANN_APOPTOSIS_BY_DOXORUBICIN_DN, GRAESSMANN_RESPONSE_TO_MC_AND_DOXORUBICIN_DN…	2703.72	2553.88	2853.57	0.160023	4.43996e-07	1.29009e-05	FALSE	2512	2557	2593	2807	2869	2885	2554	2853
ENSG00000127481	UBR4	protein_coding	E3 ubiquitin-protein ligase UBR4; E3 ubiquitin-protein ligase UBR4; E3 ubiquitin-protein ligase UBR4; E3 ubiquitin-protein ligase UBR4; E3 ubiquitin-protein ligase UBR4; E3 ubiquitin-protein ligase UBR4; E3 ubiquitin-protein ligase UBR4; E3 ubiquitin-protein ligase UBR4; E3 ubiquitin-protein ligase UBR4; E3 ubiquitin-protein ligase UBR4; E3 ubiquitin-protein ligase UBR4; E3 ubiquitin-protein liga…	UBR4, KIAA0462, KIAA1307, RBAF600, ZUBR1; UBR4, KIAA0462, KIAA1307, RBAF600, ZUBR1; UBR4, KIAA0462, KIAA1307, RBAF600, ZUBR1; UBR4, KIAA0462, KIAA1307, RBAF600, ZUBR1; UBR4, KIAA0462, KIAA1307, RBAF600, ZUBR1; UBR4, KIAA0462, KIAA1307, RBAF600, ZUBR1; UBR4, KIAA0462, KIAA1307, RBAF600, ZUBR1; UBR4, KIAA0462, KIAA1307, RBAF600, ZUBR1; UBR4, KIAA0462, KIAA1307, RBAF600, ZUBR1; UBR4, KIAA0462, KIAA1…	Q5T4S7; A8MPT2; A8MQ33; A8MQB1; O60646; O75050; Q4QRK5; Q5T4S8; Q5T4S9; Q5TBN8; Q5TBP2; Q6DKH8; Q6P4A4; Q7L8P7; Q8IXJ4; Q8TDN5; Q8WV67; Q9HA46; Q9P2N9; Q9UG82; A0A0A0MSW0; L0R6T5; Q96HY5; X6RE05; X6R960; Q5TBN9	UBR4_HUMAN; UBR4_HUMAN; UBR4_HUMAN; UBR4_HUMAN; UBR4_HUMAN; UBR4_HUMAN; UBR4_HUMAN; UBR4_HUMAN; UBR4_HUMAN; UBR4_HUMAN; UBR4_HUMAN; UBR4_HUMAN; UBR4_HUMAN; UBR4_HUMAN; UBR4_HUMAN; UBR4_HUMAN; UBR4_HUMAN; UBR4_HUMAN; UBR4_HUMAN; UBR4_HUMAN; A0A0A0MSW0_HUMAN; L0R6T5_HUMAN; Q96HY5_HUMAN; X6RE05_HUMAN; X6R960_HUMAN; Q5TBN9_HUMAN	ENST00000375218.3, ENST00000375254.8; ENST00000375218.3, ENST00000375254.8; ENST00000375218.3, ENST00000375254.8; ENST00000375218.3, ENST00000375254.8; ENST00000375218.3, ENST00000375254.8; ENST00000375218.3, ENST00000375254.8; ENST00000375218.3, ENST00000375254.8; ENST00000375218.3, ENST00000375254.8; ENST00000375218.3, ENST00000375254.8; ENST00000375218.3, ENST00000375254.8; ENST00000375218.3, …	ENSP00000364366.3, ENSP00000364403.3; ENSP00000364366.3, ENSP00000364403.3; ENSP00000364366.3, ENSP00000364403.3; ENSP00000364366.3, ENSP00000364403.3; ENSP00000364366.3, ENSP00000364403.3; ENSP00000364366.3, ENSP00000364403.3; ENSP00000364366.3, ENSP00000364403.3; ENSP00000364366.3, ENSP00000364403.3; ENSP00000364366.3, ENSP00000364403.3; ENSP00000364366.3, ENSP00000364403.3; ENSP00000364366.3, …	ENSG00000127481	chr1	19074510	19210266	-	Viral carcinogenesis	hsa05203	catalytic activity, ubiquitin-protein transferase activity, binding, protein binding, calmodulin binding, intracellular, cell, nucleus, nucleoplasm, cytoplasm, centrosome, microtubule organizing center, cytoskeleton, cellular protein modification process, proteolysis, ubiquitin-dependent protein catabolic process, metabolic process, zinc ion binding, catabolic process, macromolecule catabolic pro…	GO:0003824, GO:0004842, GO:0005488, GO:0005515, GO:0005516, GO:0005622, GO:0005623, GO:0005634, GO:0005654, GO:0005737, GO:0005813, GO:0005815, GO:0005856, GO:0006464, GO:0006508, GO:0006511, GO:0008152, GO:0008270, GO:0009056, GO:0009057, GO:0009987, GO:0015630, GO:0016020, GO:0016021, GO:0016032, GO:0016567, GO:0016740, GO:0016874, GO:0019538, GO:0019787, GO:0019941, GO:0030163, GO:0031224, GO:…		HOUNKPE_HOUSEKEEPING_GENES, GAL_LEUKEMIC_STEM_CELL_UP, WANG_LMO4_TARGETS_DN, LASTOWSKA_NEUROBLASTOMA_COPY_NUMBER_DN, CAFFAREL_RESPONSE_TO_THC_UP, CAFFAREL_RESPONSE_TO_THC_24HR_5_DN, MARIADASON_REGULATED_BY_HISTONE_ACETYLATION_UP, REACTOME_ADAPTIVE_IMMUNE_SYSTEM, REACTOME_INNATE_IMMUNE_SYSTEM, REACTOME_NEUTROPHIL_DEGRANULATION, REACTOME_ANTIGEN_PROCESSING_UBIQUITINATION_PROTEASOME_DEGRADATION, REA…	2677.43	2464.82	2890.04	0.229519	2.55933e-12	1.5483e-10	FALSE	2404	2446	2544	2916	2921	2833	2464	2890
ENSG00000080345	RIF1	protein_coding	Telomere-associated protein RIF1; Telomere-associated protein RIF1; Telomere-associated protein RIF1; Telomere-associated protein RIF1; Telomere-associated protein RIF1; Telomere-associated protein RIF1; Telomere-associated protein RIF1; Telomere-associated protein RIF1; Telomere-associated protein RIF1; Telomere-associated protein RIF1; Telomere-associated protein RIF1; Telomere-associated prote…	RIF1; RIF1; RIF1; RIF1; RIF1; RIF1; RIF1; RIF1; RIF1; RIF1; RIF1; RIF1; RIF1; RIF1, LRIF1, C1orf103; RIF1, LRIF1, C1orf103; RIF1, LRIF1, C1orf103; RIF1, LRIF1, C1orf103; RIF1, LRIF1, C1orf103; RIF1, LRIF1, C1orf103; RIF1, INSL6; RIF1, INSL6; RIF1, INSL6; RIF1; RIF1	Q5UIP0; A6NC27; C9JBR1; Q5H9R3; Q5UIP2; Q66YK6; Q6PRU2; Q8TE94; Q99772; Q9H830; Q9H9B9; Q9NVP5; Q9Y4R4; Q5T3J3; Q86XS4; Q8N3B6; Q96HT4; Q9NUM5; Q9NV32; Q9Y581; A0AVS0; Q9NS16; H7C2B5; H7BZN3	RIF1_HUMAN; RIF1_HUMAN; RIF1_HUMAN; RIF1_HUMAN; RIF1_HUMAN; RIF1_HUMAN; RIF1_HUMAN; RIF1_HUMAN; RIF1_HUMAN; RIF1_HUMAN; RIF1_HUMAN; RIF1_HUMAN; RIF1_HUMAN; LRIF1_HUMAN; LRIF1_HUMAN; LRIF1_HUMAN; LRIF1_HUMAN; LRIF1_HUMAN; LRIF1_HUMAN; INSL6_HUMAN; INSL6_HUMAN; INSL6_HUMAN; H7C2B5_HUMAN; H7BZN3_HUMAN	ENST00000243326.9, ENST00000428287.6, ENST00000430328.6, ENST00000444746.7, ENST00000453091.6; ENST00000243326.9, ENST00000428287.6, ENST00000430328.6, ENST00000444746.7, ENST00000453091.6; ENST00000243326.9, ENST00000428287.6, ENST00000430328.6, ENST00000444746.7, ENST00000453091.6; ENST00000243326.9, ENST00000428287.6, ENST00000430328.6, ENST00000444746.7, ENST00000453091.6; ENST00000243326.9, …	ENSP00000243326.4, ENSP00000415691.2, ENSP00000416123.2, ENSP00000390181.2, ENSP00000414615.2; ENSP00000243326.4, ENSP00000415691.2, ENSP00000416123.2, ENSP00000390181.2, ENSP00000414615.2; ENSP00000243326.4, ENSP00000415691.2, ENSP00000416123.2, ENSP00000390181.2, ENSP00000414615.2; ENSP00000243326.4, ENSP00000415691.2, ENSP00000416123.2, ENSP00000390181.2, ENSP00000414615.2; ENSP00000243326.4, …	ENSG00000080345	chr2	151409883	151508013	+	Signaling pathways regulating pluripotency of stem cells	hsa04550	non-recombinational repair, chromosome, telomeric region, female pronucleus, male pronucleus, intracellular, cell, nucleus, nucleoplasm, chromosome, cytoplasm, spindle, cytoskeleton, plasma membrane, nucleobase-containing compound metabolic process, DNA metabolic process, DNA repair, regulation of DNA repair, double-strand break repair, double-strand break repair via nonhomologous end joining, ce…	GO:0000726, GO:0000781, GO:0001939, GO:0001940, GO:0005622, GO:0005623, GO:0005634, GO:0005654, GO:0005694, GO:0005737, GO:0005819, GO:0005856, GO:0005886, GO:0006139, GO:0006259, GO:0006281, GO:0006282, GO:0006302, GO:0006303, GO:0006725, GO:0006807, GO:0006950, GO:0006974, GO:0007049, GO:0008152, GO:0009893, GO:0009987, GO:0010604, GO:0015630, GO:0016020, GO:0019219, GO:0019222, GO:0019827, GO:…		BLANCO_MELO_BETA_INTERFERON_TREATED_BRONCHIAL_EPITHELIAL_CELLS_UP, THUM_SYSTOLIC_HEART_FAILURE_DN, GAUSSMANN_MLL_AF4_FUSION_TARGETS_A_UP, GHO_ATF5_TARGETS_UP, LEIN_CEREBELLUM_MARKERS, CHICAS_RB1_TARGETS_LOW_SERUM, RATTENBACHER_BOUND_BY_CELF1, FISCHER_DREAM_TARGETS, REACTOME_DNA_DOUBLE_STRAND_BREAK_REPAIR, REACTOME_NONHOMOLOGOUS_END_JOINING_NHEJ, REACTOME_DNA_REPAIR, WP_ATM_SIGNALING_IN_DEVELOPMEN…	2621.47	2402.5	2840.45	0.241494	2.71126e-13	1.84163e-11	FALSE	2422	2337	2449	2916	2788	2817	2402	2840
ENSG00000108424	KPNB1	protein_coding	Importin subunit beta-1; Importin subunit beta-1; Importin subunit beta-1; Importin subunit beta-1; Importin subunit beta-1; Importin subunit beta-1; Karyopherin subunit beta 1; Importin subunit beta-1; Karyopherin subunit beta 1; Karyopherin subunit beta 1; Karyopherin subunit beta 1	KPNB1, NTF97; KPNB1, NTF97; KPNB1, NTF97; KPNB1, NTF97; KPNB1, NTF97; KPNB1, NTF97; KPNB1; KPNB1; KPNB1; KPNB1; KPNB1	Q14974; B7ZAV6; D3DTT3; Q14637; Q53XN2; Q96J27; J3KTM9; J3QR48; J3KS06; J3QRG4; J3QKQ5	IMB1_HUMAN; IMB1_HUMAN; IMB1_HUMAN; IMB1_HUMAN; IMB1_HUMAN; IMB1_HUMAN; J3KTM9_HUMAN; J3QR48_HUMAN; J3KS06_HUMAN; J3QRG4_HUMAN; J3QKQ5_HUMAN	ENST00000290158.9, ENST00000535458.6, ENST00000540627.5, ENST00000583648.6; ENST00000290158.9, ENST00000535458.6, ENST00000540627.5, ENST00000583648.6; ENST00000290158.9, ENST00000535458.6, ENST00000540627.5, ENST00000583648.6; ENST00000290158.9, ENST00000535458.6, ENST00000540627.5, ENST00000583648.6; ENST00000290158.9, ENST00000535458.6, ENST00000540627.5, ENST00000583648.6; ENST00000290158.9, …	ENSP00000290158.3, ENSP00000438253.2, ENSP00000438964.1, ENSP00000464042.2; ENSP00000290158.3, ENSP00000438253.2, ENSP00000438964.1, ENSP00000464042.2; ENSP00000290158.3, ENSP00000438253.2, ENSP00000438964.1, ENSP00000464042.2; ENSP00000290158.3, ENSP00000438253.2, ENSP00000438964.1, ENSP00000464042.2; ENSP00000290158.3, ENSP00000438253.2, ENSP00000438964.1, ENSP00000464042.2; ENSP00000290158.3, …	ENSG00000108424	chr17	47649476	47685505	+	RNA transport	hsa03013	protein import into nucleus, docking, protein import into nucleus, translocation, mitotic sister chromatid segregation, microtubule cytoskeleton organization, mitotic cell cycle, nuclear division, DNA catabolic process, endonucleolytic, sister chromatid segregation, nucleic acid binding, RNA binding, signal sequence binding, transporter activity, binding, protein binding, extracellular region, in…	GO:0000059, GO:0000060, GO:0000070, GO:0000226, GO:0000278, GO:0000280, GO:0000737, GO:0000819, GO:0003676, GO:0003723, GO:0005048, GO:0005215, GO:0005488, GO:0005515, GO:0005576, GO:0005622, GO:0005623, GO:0005634, GO:0005635, GO:0005643, GO:0005654, GO:0005737, GO:0005783, GO:0005829, GO:0006139, GO:0006259, GO:0006308, GO:0006309, GO:0006461, GO:0006605, GO:0006606, GO:0006607, GO:0006610, GO:…	HALLMARK_G2M_CHECKPOINT, HALLMARK_MYC_TARGETS_V1	ZHONG_RESPONSE_TO_AZACITIDINE_AND_TSA_DN, PUIFFE_INVASION_INHIBITED_BY_ASCITES_UP, TIMOFEEVA_GROWTH_STRESS_VIA_STAT1_DN, HWANG_PROSTATE_CANCER_MARKERS, DARWICHE_PAPILLOMA_PROGRESSION_RISK, LASTOWSKA_NEUROBLASTOMA_COPY_NUMBER_UP, LIU_BREAST_CANCER, WANG_TARGETS_OF_MLL_CBP_FUSION_DN, GALE_APL_WITH_FLT3_MUTATED_UP, LEE_CALORIE_RESTRICTION_MUSCLE_DN, AGUIRRE_PANCREATIC_CANCER_COPY_NUMBER_UP, KAPOSI_L…	2579.79	2624.74	2534.83	-0.0502658	0.132728	0.36805	FALSE	2638	2692	2544	2575	2557	2472	2624	2534
ENSG00000038219	BOD1L1	protein_coding	Biorientation of chromosomes in cell division protein 1-like 1; Biorientation of chromosomes in cell division protein 1-like 1; Biorientation of chromosomes in cell division protein 1-like 1; Biorientation of chromosomes in cell division protein 1-like 1; Biorientation of chromosomes in cell division protein 1-like 1; Biorientation of chromosomes in cell division protein 1-like 1; Biorientation o…	BOD1L1, BOD1L, FAM44A, KIAA1327; BOD1L1, BOD1L, FAM44A, KIAA1327; BOD1L1, BOD1L, FAM44A, KIAA1327; BOD1L1, BOD1L, FAM44A, KIAA1327; BOD1L1, BOD1L, FAM44A, KIAA1327; BOD1L1, BOD1L, FAM44A, KIAA1327; BOD1L1; BOD1L1	Q8NFC6; Q6P0M8; Q96AL1; Q9H6G0; Q9NTD6; Q9P2L9; F8WDD0; H0Y9Y2	BD1L1_HUMAN; BD1L1_HUMAN; BD1L1_HUMAN; BD1L1_HUMAN; BD1L1_HUMAN; BD1L1_HUMAN; F8WDD0_HUMAN; H0Y9Y2_HUMAN	ENST00000040738.10; ENST00000040738.10; ENST00000040738.10; ENST00000040738.10; ENST00000040738.10; ENST00000040738.10; ENST00000482713.1; ENST00000507943.2	ENSP00000040738.5; ENSP00000040738.5; ENSP00000040738.5; ENSP00000040738.5; ENSP00000040738.5; ENSP00000040738.5; ENSP00000420541.1; ENSP00000425492.2	ENSG00000038219	chr4	13568738	13627725	-			intracellular, cell, nucleus, nucleoplasm, chromosome, nucleobase-containing compound metabolic process, DNA metabolic process, DNA replication, DNA-dependent DNA replication, DNA repair, cellular aromatic compound metabolic process, nitrogen compound metabolic process, response to stress, cellular response to DNA damage stimulus, metabolic process, biosynthetic process, macromolecule biosyntheti…	GO:0005622, GO:0005623, GO:0005634, GO:0005654, GO:0005694, GO:0006139, GO:0006259, GO:0006260, GO:0006261, GO:0006281, GO:0006725, GO:0006807, GO:0006950, GO:0006974, GO:0008152, GO:0009058, GO:0009059, GO:0009987, GO:0031297, GO:0031974, GO:0031981, GO:0033554, GO:0034641, GO:0034645, GO:0043170, GO:0043226, GO:0043227, GO:0043228, GO:0043229, GO:0043231, GO:0043232, GO:0043233, GO:0044237, GO:…		LASTOWSKA_NEUROBLASTOMA_COPY_NUMBER_DN, BURTON_ADIPOGENESIS_12, BILD_CTNNB1_ONCOGENIC_SIGNATURE, SANSOM_APC_TARGETS_REQUIRE_MYC, IWANAGA_CARCINOGENESIS_BY_KRAS_UP, CHANDRAN_METASTASIS_UP, SENGUPTA_NASOPHARYNGEAL_CARCINOMA_WITH_LMP1_UP, KINSEY_TARGETS_OF_EWSR1_FLII_FUSION_DN, RODRIGUES_THYROID_CARCINOMA_ANAPLASTIC_UP, BERENJENO_ROCK_SIGNALING_NOT_VIA_RHOA_DN, YOSHIMURA_MAPK8_TARGETS_UP	2577.56	2493.62	2661.49	0.0939556	0.00358066	0.0290485	FALSE	2444	2547	2490	2642	2686	2656	2493	2661
ENSG00000094916	CBX5	protein_coding	Chromobox protein homolog 5; Chromobox protein homolog 5; CBX5 protein; Chromobox 5	CBX5, HP1A; CBX5, HP1A; CBX5; CBX5	P45973; B2R8T9; Q6I9T7; F8VNY3	CBX5_HUMAN; CBX5_HUMAN; Q6I9T7_HUMAN; F8VNY3_HUMAN	ENST00000209875.9, ENST00000439541.6, ENST00000550411.5; ENST00000209875.9, ENST00000439541.6, ENST00000550411.5; ENST00000552562.1	ENSP00000209875.4, ENSP00000401009.2, ENSP00000449207.1; ENSP00000209875.4, ENSP00000401009.2, ENSP00000449207.1; ENSP00000450190.1	ENSG00000094916	chr12	54230942	54280133	-			histone deacetylase complex, nuclear chromosome, chromosome, centromeric region, kinetochore, chromosome, telomeric region, nuclear chromosome, telomeric region, chromatin, nuclear chromatin, heterochromatin, chromatin binding, binding, protein binding, intracellular, cell, nucleus, nuclear envelope, nucleoplasm, chromosome, nuclear heterochromatin, pericentric heterochromatin, nucleolus, nucleob…	GO:0000118, GO:0000228, GO:0000775, GO:0000776, GO:0000781, GO:0000784, GO:0000785, GO:0000790, GO:0000792, GO:0003682, GO:0005488, GO:0005515, GO:0005622, GO:0005623, GO:0005634, GO:0005635, GO:0005654, GO:0005694, GO:0005720, GO:0005721, GO:0005730, GO:0006139, GO:0006351, GO:0006355, GO:0006725, GO:0006807, GO:0006950, GO:0007596, GO:0007599, GO:0008134, GO:0008152, GO:0009058, GO:0009059, GO:…	HALLMARK_E2F_TARGETS	WATANABE_COLON_CANCER_MSI_VS_MSS_DN, JAATINEN_HEMATOPOIETIC_STEM_CELL_UP, MARTIN_INTERACT_WITH_HDAC, JAZAG_TGFB1_SIGNALING_VIA_SMAD4_UP, WILLIAMS_ESR2_TARGETS_DN, LIAO_METASTASIS, LU_AGING_BRAIN_DN, HOWLIN_CITED1_TARGETS_1_UP, MCCABE_BOUND_BY_HOXC6, AGUIRRE_PANCREATIC_CANCER_COPY_NUMBER_DN, CAIRO_HEPATOBLASTOMA_UP, CHANDRAN_METASTASIS_UP, FORTSCHEGGER_PHF8_TARGETS_UP, FISCHER_DREAM_TARGETS, REACT…	2543.61	2485.13	2602.08	0.0663188	0.0411674	0.17434	FALSE	2491	2454	2511	2622	2609	2575	2485	2602
ENSG00000153187	HNRNPU	protein_coding	Heterogeneous nuclear ribonucleoprotein U; Heterogeneous nuclear ribonucleoprotein U; Heterogeneous nuclear ribonucleoprotein U; Heterogeneous nuclear ribonucleoprotein U; Heterogeneous nuclear ribonucleoprotein U; Heterogeneous nuclear ribonucleoprotein U; Heterogeneous nuclear ribonucleoprotein U; Heterogeneous nuclear ribonucleoprotein U; Heterogeneous nuclear ribonucleoprotein U; Heterogeneou…	HNRNPU, C1orf199, HNRPU, SAFA, U21.1; HNRNPU, C1orf199, HNRPU, SAFA, U21.1; HNRNPU, C1orf199, HNRPU, SAFA, U21.1; HNRNPU, C1orf199, HNRPU, SAFA, U21.1; HNRNPU, C1orf199, HNRPU, SAFA, U21.1; HNRNPU; HNRNPU; HNRNPU; HNRNPU; HNRNPU; HNRNPU; HNRNPU; HNRNPU; HNRNPU; HNRNPU; HNRNPU; HNRNPU; HNRNPU; HNRNPU; HNRNPU; HNRNPU; HNRNPU; HNRNPU	Q00839; O75507; Q8N174; Q96HY9; Q9BQ09; A0A087WVI9; A0A1W2PPE9; A0A1W2PP22; A0A087WZF3; A0A1W2PNG3; A0A1W2PRI6; A0A1W2PQD4; A0A1W2PP34; A0A1W2PQ74; A0A1W2PQL0; A0A1W2PPS1; A0A1X7SBS1; A0A1W2PPL4; A0A1W2PRZ7; A0A1W2PP35; A0A994J6V2; A0A1W2PPH7; Q5RI18	HNRPU_HUMAN; HNRPU_HUMAN; HNRPU_HUMAN; HNRPU_HUMAN; HNRPU_HUMAN; A0A087WVI9_HUMAN; A0A1W2PPE9_HUMAN; A0A1W2PP22_HUMAN; A0A087WZF3_HUMAN; A0A1W2PNG3_HUMAN; A0A1W2PRI6_HUMAN; A0A1W2PQD4_HUMAN; A0A1W2PP34_HUMAN; A0A1W2PQ74_HUMAN; A0A1W2PQL0_HUMAN; A0A1W2PPS1_HUMAN; A0A1X7SBS1_HUMAN; A0A1W2PPL4_HUMAN; A0A1W2PRZ7_HUMAN; A0A1W2PP35_HUMAN; A0A994J6V2_HUMAN; A0A1W2PPH7_HUMAN; Q5RI18_HUMAN	ENST00000444376.7, ENST00000640218.2; ENST00000444376.7, ENST00000640218.2; ENST00000444376.7, ENST00000640218.2; ENST00000444376.7, ENST00000640218.2; ENST00000444376.7, ENST00000640218.2; ENST00000489705.2; ENST00000640119.1; ENST00000640440.1; ENST00000475997.6; ENST00000639880.1; ENST00000640056.1; ENST00000639824.1; ENST00000640001.1; ENST00000638301.1; ENST00000638230.1; ENST00000640306.1; …	ENSP00000393151.2, ENSP00000491215.1; ENSP00000393151.2, ENSP00000491215.1; ENSP00000393151.2, ENSP00000491215.1; ENSP00000393151.2, ENSP00000491215.1; ENSP00000393151.2, ENSP00000491215.1; ENSP00000479468.2; ENSP00000491491.1; ENSP00000491263.1; ENSP00000482621.2; ENSP00000490988.1; ENSP00000492620.1; ENSP00000491903.1; ENSP00000491294.1; ENSP00000491807.1; ENSP00000492010.1; ENSP00000491685.1; …	ENSG00000153187	chr1	244840638	244864560	-	Spliceosome	hsa03040	nucleotide binding, RNA splicing, via transesterification reactions, RNA splicing, via transesterification reactions with bulged adenosine as nucleophile, mRNA splicing, via spliceosome, telomere maintenance, regulatory region DNA binding, core promoter binding, regulatory region nucleic acid binding, ossification, osteoblast differentiation, nucleoside binding, purine nucleoside binding, nucleic…	GO:0000166, GO:0000375, GO:0000377, GO:0000398, GO:0000723, GO:0000975, GO:0001047, GO:0001067, GO:0001503, GO:0001649, GO:0001882, GO:0001883, GO:0003676, GO:0003677, GO:0003723, GO:0003727, GO:0005488, GO:0005515, GO:0005524, GO:0005622, GO:0005623, GO:0005634, GO:0005654, GO:0005681, GO:0005697, GO:0005737, GO:0006139, GO:0006259, GO:0006278, GO:0006396, GO:0006397, GO:0006725, GO:0006807, GO:…	HALLMARK_G2M_CHECKPOINT, HALLMARK_MYC_TARGETS_V1, HALLMARK_UV_RESPONSE_UP	HOUNKPE_HOUSEKEEPING_GENES, BLANCO_MELO_COVID19_SARS_COV_2_LOW_MOI_INFECTION_A594_ACE2_EXPRESSING_CELLS_UP, BLANCO_MELO_COVID19_SARS_COV_2_INFECTION_A594_ACE2_EXPRESSING_CELLS_UP, BLANCO_MELO_COVID19_SARS_COV_2_INFECTION_A594_ACE2_EXPRESSING_CELLS_RUXOLITINIB_UP, GINESTIER_BREAST_CANCER_ZNF217_AMPLIFIED_DN, MULLIGHAN_MLL_SIGNATURE_1_UP, MULLIGHAN_MLL_SIGNATURE_2_UP, CHIARADONNA_NEOPLASTIC_TRANSFO…	2542.13	2574.27	2509.98	-0.0364719	0.262808	0.540751	FALSE	2520	2626	2577	2561	2487	2482	2574	2510
ENSG00000131711	MAP1B	protein_coding	Microtubule-associated protein 1B; Microtubule-associated protein 1B; MAP1B protein; MAP1B protein; MAP1B protein; MAP1B protein; MAP1B protein; MAP1B protein; MAP1B protein; Microtubule-associated protein 1B, Microtubule-associated protein 1B, isoform CRA_a; Microtubule associated protein 1B; Microtubule associated protein 1B; Microtubule associated protein 1B; Microtubule associated protein 1B	MAP1B; MAP1B; MAP1B; MAP1B; MAP1B; MAP1B; MAP1B; MAP1B; MAP1B; MAP1B, hCG_37848; MAP1B; MAP1B; MAP1B; MAP1B	P46821; A2BDK5; Q32NB7; A5D8X6; A5D6X1; Q05BW8; Q4VBY4; Q86X89; Q6PJD3; A2BDK6; D6RCL2; D6RA32; D6RA40; D6RGJ3	MAP1B_HUMAN; MAP1B_HUMAN; Q32NB7_HUMAN; A5D8X6_HUMAN; A5D6X1_HUMAN; Q05BW8_HUMAN; Q4VBY4_HUMAN; Q86X89_HUMAN; Q6PJD3_HUMAN; A2BDK6_HUMAN; D6RCL2_HUMAN; D6RA32_HUMAN; D6RA40_HUMAN; D6RGJ3_HUMAN	ENST00000296755.12; ENST00000296755.12; ; ; ; ; ENST00000513526.6; ENST00000511641.2; ENST00000504492.1; ENST00000512974.5	ENSP00000296755.7; ENSP00000296755.7; ; ; ; ; ENSP00000427194.2; ENSP00000423444.2; ENSP00000423416.1; ENSP00000426312.1	ENSG00000131711	chr5	72107234	72209565	+			microtubule cytoskeleton organization, cell morphogenesis, cell morphogenesis involved in differentiation, regulation of cell growth, microtubule bundle formation, photoreceptor outer segment, structural molecule activity, binding, protein binding, intracellular, cell, cytoplasm, cytosol, cytoskeleton, microtubule, microtubule associated complex, plasma membrane, cilium, transport, movement of ce…	GO:0000226, GO:0000902, GO:0000904, GO:0001558, GO:0001578, GO:0001750, GO:0005198, GO:0005488, GO:0005515, GO:0005622, GO:0005623, GO:0005737, GO:0005829, GO:0005856, GO:0005874, GO:0005875, GO:0005886, GO:0005929, GO:0006810, GO:0006928, GO:0006996, GO:0007010, GO:0007017, GO:0007018, GO:0007163, GO:0007275, GO:0007399, GO:0007409, GO:0008017, GO:0008092, GO:0008361, GO:0009653, GO:0009987, GO:…	HALLMARK_UV_RESPONSE_DN	SENGUPTA_NASOPHARYNGEAL_CARCINOMA_WITH_LMP1_DN, CHARAFE_BREAST_CANCER_BASAL_VS_MESENCHYMAL_DN, PACHER_TARGETS_OF_IGF1_AND_IGF2_UP, COLDREN_GEFITINIB_RESISTANCE_UP, MOHANKUMAR_HOXA1_TARGETS_DN, LIAO_METASTASIS, CERVERA_SDHB_TARGETS_1_UP, SHIPP_DLBCL_CURED_VS_FATAL_UP, CHESLER_BRAIN_HIGHEST_GENETIC_VARIANCE, ZHAN_MULTIPLE_MYELOMA_CD1_VS_CD2_UP, LU_AGING_BRAIN_DN, HENDRICKS_SMARCA4_TARGETS_UP, RAMAS…	2539.64	2220.18	2859.1	0.36474	4.67912e-27	1.29403e-24	FALSE	2129	2301	2230	2874	2887	2817	2220	2859
ENSG00000109685	NSD2	protein_coding	Histone-lysine N-methyltransferase NSD2; Histone-lysine N-methyltransferase NSD2; Histone-lysine N-methyltransferase NSD2; Histone-lysine N-methyltransferase NSD2; Histone-lysine N-methyltransferase NSD2; Histone-lysine N-methyltransferase NSD2; Histone-lysine N-methyltransferase NSD2; Histone-lysine N-methyltransferase NSD2; Histone-lysine N-methyltransferase NSD2; Histone-lysine N-methyltransfe…	NSD2, KIAA1090, MMSET, TRX5, WHSC1; NSD2, KIAA1090, MMSET, TRX5, WHSC1; NSD2, KIAA1090, MMSET, TRX5, WHSC1; NSD2, KIAA1090, MMSET, TRX5, WHSC1; NSD2, KIAA1090, MMSET, TRX5, WHSC1; NSD2, KIAA1090, MMSET, TRX5, WHSC1; NSD2, KIAA1090, MMSET, TRX5, WHSC1; NSD2, KIAA1090, MMSET, TRX5, WHSC1; NSD2, KIAA1090, MMSET, TRX5, WHSC1; NSD2, KIAA1090, MMSET, TRX5, WHSC1; NSD2, KIAA1090, MMSET, TRX5, WHSC1; NSD…	O96028; A2A2T2; A2A2T3; A2A2T4; A7MCZ1; D3DVQ2; O96031; Q4VBY8; Q672J1; Q6IS00; Q86V01; Q9BZB4; Q9UI92; Q9UPR2; A0A7I2YQS5; D6RFE7; D6RIS1; D6R9V2; H0Y9L4; A0A7I2V2S2; A0A7P0P278; H0Y9U6	NSD2_HUMAN; NSD2_HUMAN; NSD2_HUMAN; NSD2_HUMAN; NSD2_HUMAN; NSD2_HUMAN; NSD2_HUMAN; NSD2_HUMAN; NSD2_HUMAN; NSD2_HUMAN; NSD2_HUMAN; NSD2_HUMAN; NSD2_HUMAN; NSD2_HUMAN; A0A7I2YQS5_HUMAN; D6RFE7_HUMAN; D6RIS1_HUMAN; D6R9V2_HUMAN; H0Y9L4_HUMAN; A0A7I2V2S2_HUMAN; A0A7P0P278_HUMAN; H0Y9U6_HUMAN	ENST00000312087.10, ENST00000353275.9, ENST00000382888.3, ENST00000382891.9, ENST00000382892.6, ENST00000382895.7, ENST00000398261.6, ENST00000420906.6, ENST00000503128.5, ENST00000508803.6, ENST00000514045.5, ENST00000678714.1; ENST00000312087.10, ENST00000353275.9, ENST00000382888.3, ENST00000382891.9, ENST00000382892.6, ENST00000382895.7, ENST00000398261.6, ENST00000420906.6, ENST00000503128.5…	ENSP00000308780.6, ENSP00000329167.5, ENSP00000372344.3, ENSP00000372347.5, ENSP00000372348.2, ENSP00000372351.3, ENSP00000381311.1, ENSP00000399251.2, ENSP00000425761.1, ENSP00000423972.1, ENSP00000421681.1, ENSP00000504221.1; ENSP00000308780.6, ENSP00000329167.5, ENSP00000372344.3, ENSP00000372347.5, ENSP00000372348.2, ENSP00000372351.3, ENSP00000381311.1, ENSP00000399251.2, ENSP00000425761.1, …	ENSG00000109685	chr4	1871393	1982207	+	Transcriptional misregulation in cancer, Lysine degradation	hsa05202, hsa00310	regulation of DNA recombination, negative regulation of transcription from RNA polymerase II promoter, non-recombinational repair, skeletal system development, cell activation, somatic diversification of immune receptors, somatic recombination of immunoglobulin genes involved in immune response, somatic diversification of immunoglobulins involved in immune response, adaptive immune response, immu…	GO:0000018, GO:0000122, GO:0000726, GO:0001501, GO:0001775, GO:0002200, GO:0002204, GO:0002208, GO:0002250, GO:0002252, GO:0002263, GO:0002285, GO:0002312, GO:0002366, GO:0002376, GO:0002377, GO:0002381, GO:0002440, GO:0002443, GO:0002449, GO:0002460, GO:0002520, GO:0002562, GO:0002637, GO:0002639, GO:0002682, GO:0002684, GO:0002694, GO:0002696, GO:0002697, GO:0002699, GO:0002700, GO:0002702, GO:…	HALLMARK_G2M_CHECKPOINT	BLANCO_MELO_BRONCHIAL_EPITHELIAL_CELLS_INFLUENZA_A_DEL_NS1_INFECTION_DN, GAUSSMANN_MLL_AF4_FUSION_TARGETS_G_DN, LASTOWSKA_NEUROBLASTOMA_COPY_NUMBER_DN, MATTIOLI_MULTIPLE_MYELOMA_WITH_14Q32_TRANSLOCATIONS, LIAO_METASTASIS, ZHAN_MULTIPLE_MYELOMA_MS_UP, MARIADASON_RESPONSE_TO_BUTYRATE_SULINDAC_6, DURCHDEWALD_SKIN_CARCINOGENESIS_UP, AMBROSINI_FLAVOPIRIDOL_TREATMENT_TP53, ACEVEDO_LIVER_CANCER_WITH_H3K…	2474.24	2369.09	2579.4	0.122651	0.00018098	0.00263672	FALSE	2393	2365	2349	2598	2603	2538	2369	2579
ENSG00000066279	ASPM	protein_coding	Abnormal spindle-like microcephaly-associated protein; Abnormal spindle-like microcephaly-associated protein; Abnormal spindle-like microcephaly-associated protein; Abnormal spindle-like microcephaly-associated protein; Abnormal spindle-like microcephaly-associated protein; Abnormal spindle-like microcephaly-associated protein; Abnormal spindle-like microcephaly-associated protein; Abnormal spind…	ASPM, MCPH5; ASPM, MCPH5; ASPM, MCPH5; ASPM, MCPH5; ASPM, MCPH5; ASPM, MCPH5; ASPM, MCPH5; ASPM, MCPH5; ASPM, MCPH5; ASPM, MCPH5; ASPM, MCPH5; ASPM; ASPM; ASPM; ASPM; ASPM	Q8IZT6; Q4G1H1; Q5VYL3; Q86UX4; Q8IUL2; Q8IZJ7; Q8IZJ8; Q8IZJ9; Q8N4D1; Q9NVS1; Q9NVT6; A0A7P0T8U9; Q4G1H0; A0A7P0Z491; A0A7P0Z4R7; Q4G1H2	ASPM_HUMAN; ASPM_HUMAN; ASPM_HUMAN; ASPM_HUMAN; ASPM_HUMAN; ASPM_HUMAN; ASPM_HUMAN; ASPM_HUMAN; ASPM_HUMAN; ASPM_HUMAN; ASPM_HUMAN; A0A7P0T8U9_HUMAN; Q4G1H0_HUMAN; A0A7P0Z491_HUMAN; A0A7P0Z4R7_HUMAN; Q4G1H2_HUMAN	ENST00000294732.11, ENST00000367409.9; ENST00000294732.11, ENST00000367409.9; ENST00000294732.11, ENST00000367409.9; ENST00000294732.11, ENST00000367409.9; ENST00000294732.11, ENST00000367409.9; ENST00000294732.11, ENST00000367409.9; ENST00000294732.11, ENST00000367409.9; ENST00000294732.11, ENST00000367409.9; ENST00000294732.11, ENST00000367409.9; ENST00000294732.11, ENST00000367409.9; ENST00000…	ENSP00000294732.7, ENSP00000356379.4; ENSP00000294732.7, ENSP00000356379.4; ENSP00000294732.7, ENSP00000356379.4; ENSP00000294732.7, ENSP00000356379.4; ENSP00000294732.7, ENSP00000356379.4; ENSP00000294732.7, ENSP00000356379.4; ENSP00000294732.7, ENSP00000356379.4; ENSP00000294732.7, ENSP00000356379.4; ENSP00000294732.7, ENSP00000356379.4; ENSP00000294732.7, ENSP00000356379.4; ENSP00000294732.7, …	ENSG00000066279	chr1	197084121	197146694	-			reproduction, microtubule cytoskeleton organization, mitotic cell cycle, nuclear division, spindle pole, neuron migration, positive regulation of neuroblast proliferation, developmental process involved in reproduction, binding, protein binding, calmodulin binding, intracellular, cell, nucleus, cytoplasm, spindle, cytoskeleton, microtubule, movement of cell or subcellular component, organelle org…	GO:0000003, GO:0000226, GO:0000278, GO:0000280, GO:0000922, GO:0001764, GO:0002052, GO:0003006, GO:0005488, GO:0005515, GO:0005516, GO:0005622, GO:0005623, GO:0005634, GO:0005737, GO:0005819, GO:0005856, GO:0005874, GO:0006928, GO:0006996, GO:0007010, GO:0007017, GO:0007049, GO:0007051, GO:0007067, GO:0007126, GO:0007154, GO:0007165, GO:0007166, GO:0007267, GO:0007275, GO:0007276, GO:0007281, GO:…		BLANCO_MELO_SARS_COV_1_INFECTION_MCR5_CELLS_UP, SAGIV_CD24_TARGETS_UP, SMID_BREAST_CANCER_BASAL_UP, ZHENG_IL22_SIGNALING_DN, MEISSNER_BRAIN_HCP_WITH_H3K4ME3_AND_H3K27ME3, FISCHER_G2_M_CELL_CYCLE, FISCHER_DREAM_TARGETS, FLORIO_NEOCORTEX_BASAL_RADIAL_GLIA_DN, MEBARKI_HCC_PROGENITOR_FZD8CRD_UP, PICCALUGA_ANGIOIMMUNOBLASTIC_LYMPHOMA_UP, SENGUPTA_NASOPHARYNGEAL_CARCINOMA_WITH_LMP1_UP, CASORELLI_ACUTE_…	2467.03	2534.77	2399.28	-0.0792219	0.0157226	0.0885166	FALSE	2541	2503	2560	2384	2375	2439	2534	2399
ENSG00000152818	UTRN	protein_coding	Utrophin; Utrophin; Utrophin; Utrophin; Alternative protein UTRN; Utrophin; Utrophin; Utrophin; Utrophin; Utrophin; Utrophin; Utrophin; Utrophin	UTRN, DMDL, DRP1; UTRN, DMDL, DRP1; UTRN, DMDL, DRP1; UTRN, DMDL, DRP1; UTRN; UTRN; UTRN; UTRN; UTRN; UTRN; UTRN; UTRN; UTRN	P46939; Q5SYY1; Q5SZ57; Q9UJ40; L8EAK5; Q5T098; Q5JT44; Q5JT49; Q5JT45; A0A0A0MSM3; A0A0D9SG57; Q5T097; H0Y337	UTRN_HUMAN; UTRN_HUMAN; UTRN_HUMAN; UTRN_HUMAN; L8EAK5_HUMAN; Q5T098_HUMAN; Q5JT44_HUMAN; Q5JT49_HUMAN; Q5JT45_HUMAN; A0A0A0MSM3_HUMAN; A0A0D9SG57_HUMAN; Q5T097_HUMAN; H0Y337_HUMAN	ENST00000367545.8; ENST00000367545.8; ENST00000367545.8; ENST00000367545.8; ENST00000367525.3; ENST00000417142.5; ENST00000455022.1; ENST00000432686.5; ENST00000421035.2; ENST00000628146.2; ENST00000367526.8; ENST00000367524.8	ENSP00000356515.3; ENSP00000356515.3; ENSP00000356515.3; ENSP00000356515.3; ENSP00000356495.3; ENSP00000404205.1; ENSP00000387927.1; ENSP00000398923.1; ENSP00000396276.2; ENSP00000487153.1; ENSP00000356496.4; ENSP00000356494.4	ENSG00000152818	chr6	144285335	144853034	+			regulation of cell-matrix adhesion, positive regulation of cell-matrix adhesion, regulation of sodium ion transport, system process, muscle system process, actin binding, receptor binding, integrin binding, binding, protein binding, extracellular region, intracellular, cell, nucleus, nucleoplasm, cytoplasm, cytoskeleton, plasma membrane, cell cortex, transport, ion transport, cation transport, so…	GO:0001952, GO:0001954, GO:0002028, GO:0003008, GO:0003012, GO:0003779, GO:0005102, GO:0005178, GO:0005488, GO:0005515, GO:0005576, GO:0005622, GO:0005623, GO:0005634, GO:0005654, GO:0005737, GO:0005856, GO:0005886, GO:0005938, GO:0006810, GO:0006811, GO:0006812, GO:0006814, GO:0006936, GO:0007155, GO:0007160, GO:0007275, GO:0007517, GO:0007528, GO:0008092, GO:0008270, GO:0009987, GO:0010810, GO:…		CHARAFE_BREAST_CANCER_BASAL_VS_MESENCHYMAL_DN, TONKS_TARGETS_OF_RUNX1_RUNX1T1_FUSION_MONOCYTE_DN, GENTILE_UV_LOW_DOSE_DN, ZHENG_FOXP3_TARGETS_IN_T_LYMPHOCYTE_DN, MOLENAAR_TARGETS_OF_CCND1_AND_CDK4_UP, MEISSNER_BRAIN_HCP_WITH_H3K4ME3_AND_H3K27ME3, CAIRO_HEPATOBLASTOMA_UP, GABRIELY_MIR21_TARGETS, MANNE_COVID19_NONICU_VS_HEALTHY_DONOR_PLATELETS_DN, MANNE_COVID19_ICU_VS_HEALTHY_DONOR_PLATELETS_DN, MA…	2465.14	2491.14	2439.13	-0.0304304	0.343565	0.623816	FALSE	2476	2475	2523	2469	2432	2416	2491	2439
ENSG00000113810	SMC4	protein_coding	Structural maintenance of chromosomes protein 4; Structural maintenance of chromosomes protein 4; Structural maintenance of chromosomes protein 4; Structural maintenance of chromosomes protein 4; Structural maintenance of chromosomes protein 4; Structural maintenance of chromosomes protein 4; Structural maintenance of chromosomes protein; Structural maintenance of chromosomes 4; SMC4 protein; SMC…	SMC4, CAPC, SMC4L1; SMC4, CAPC, SMC4L1; SMC4, CAPC, SMC4L1; SMC4, CAPC, SMC4L1; SMC4, CAPC, SMC4L1; SMC4, CAPC, SMC4L1; SMC4; SMC4; SMC4; SMC4; SMC4; SMC4; SMC4; SMC4; SMC4; SMC4; SMC4; SMC4	Q9NTJ3; A6NLT9; D3DNL8; O95752; Q8NDL4; Q9UNT9; E9PD53; F8WCB7; Q6P169; Q6NSG3; Q58F29; C9JJ64; C9J9E4; C9IYK2; C9J578; C9JVD8; C9JWF0; C9JR83	SMC4_HUMAN; SMC4_HUMAN; SMC4_HUMAN; SMC4_HUMAN; SMC4_HUMAN; SMC4_HUMAN; E9PD53_HUMAN; F8WCB7_HUMAN; Q6P169_HUMAN; Q6NSG3_HUMAN; Q58F29_HUMAN; C9JJ64_HUMAN; C9J9E4_HUMAN; C9IYK2_HUMAN; C9J578_HUMAN; C9JVD8_HUMAN; C9JWF0_HUMAN; C9JR83_HUMAN	ENST00000344722.5, ENST00000357388.8, ENST00000462787.5; ENST00000344722.5, ENST00000357388.8, ENST00000462787.5; ENST00000344722.5, ENST00000357388.8, ENST00000462787.5; ENST00000344722.5, ENST00000357388.8, ENST00000462787.5; ENST00000344722.5, ENST00000357388.8, ENST00000462787.5; ENST00000344722.5, ENST00000357388.8, ENST00000462787.5; ENST00000469762.5; ENST00000469858.5; ; ENST00000490207.5…	ENSP00000341382.5, ENSP00000349961.3, ENSP00000420734.1; ENSP00000341382.5, ENSP00000349961.3, ENSP00000420734.1; ENSP00000341382.5, ENSP00000349961.3, ENSP00000420734.1; ENSP00000341382.5, ENSP00000349961.3, ENSP00000420734.1; ENSP00000341382.5, ENSP00000349961.3, ENSP00000420734.1; ENSP00000341382.5, ENSP00000349961.3, ENSP00000420734.1; ENSP00000417964.1; ENSP00000418434.1; ; ENSP00000420817.1…	ENSG00000113810	chr3	160399274	160434954	+			reproduction, mitotic sister chromatid segregation, nucleotide binding, mitotic cell cycle, nuclear division, condensed chromosome, condensin complex, sister chromatid segregation, nucleoside binding, purine nucleoside binding, binding, protein binding, ATP binding, intracellular, cell, nucleus, nucleoplasm, chromosome, cytoplasm, cytosol, DNA packaging, organelle organization, cell cycle, chromo…	GO:0000003, GO:0000070, GO:0000166, GO:0000278, GO:0000280, GO:0000793, GO:0000796, GO:0000819, GO:0001882, GO:0001883, GO:0005488, GO:0005515, GO:0005524, GO:0005622, GO:0005623, GO:0005634, GO:0005654, GO:0005694, GO:0005737, GO:0005829, GO:0006323, GO:0006996, GO:0007049, GO:0007059, GO:0007067, GO:0007076, GO:0007126, GO:0009987, GO:0010032, GO:0016043, GO:0017076, GO:0022402, GO:0022414, GO:…	HALLMARK_MITOTIC_SPINDLE, HALLMARK_G2M_CHECKPOINT, HALLMARK_E2F_TARGETS	BLANCO_MELO_SARS_COV_1_INFECTION_MCR5_CELLS_UP, HOLLMANN_APOPTOSIS_VIA_CD40_UP, JAEGER_METASTASIS_UP, GINESTIER_BREAST_CANCER_20Q13_AMPLIFICATION_DN, MULLIGHAN_NPM1_MUTATED_SIGNATURE_1_UP, MULLIGHAN_NPM1_MUTATED_SIGNATURE_2_UP, MULLIGHAN_NPM1_SIGNATURE_3_UP, HAHTOLA_SEZARY_SYNDROM_UP, RICKMAN_TUMOR_DIFFERENTIATED_WELL_VS_POORLY_UP, MORI_SMALL_PRE_BII_LYMPHOCYTE_DN, LEE_LIVER_CANCER_MYC_E2F1_UP, A…	2451.86	2464.92	2438.79	-0.0153706	0.636822	0.835378	FALSE	2496	2463	2436	2500	2446	2370	2465	2438
ENSG00000127914	AKAP9	protein_coding	A-kinase anchor protein 9; A-kinase anchor protein 9; A-kinase anchor protein 9; A-kinase anchor protein 9; A-kinase anchor protein 9; A-kinase anchor protein 9; A-kinase anchor protein 9; A-kinase anchor protein 9; A-kinase anchor protein 9; A-kinase anchor protein 9; A-kinase anchor protein 9; A-kinase anchor protein 9; A kinase (PRKA) anchor protein (Yotiao) 9, isoform CRA_c, AKAP9 protein; A …	AKAP9, AKAP350, AKAP450, KIAA0803; AKAP9, AKAP350, AKAP450, KIAA0803; AKAP9, AKAP350, AKAP450, KIAA0803; AKAP9, AKAP350, AKAP450, KIAA0803; AKAP9, AKAP350, AKAP450, KIAA0803; AKAP9, AKAP350, AKAP450, KIAA0803; AKAP9, AKAP350, AKAP450, KIAA0803; AKAP9, AKAP350, AKAP450, KIAA0803; AKAP9, AKAP350, AKAP450, KIAA0803; AKAP9, AKAP350, AKAP450, KIAA0803; AKAP9, AKAP350, AKAP450, KIAA0803; AKAP9, AKAP350…	Q99996; A4D1F0; A4D1F2; A4D1F4; O14869; O43355; O94895; Q75N20; Q9UQH3; Q9UQQ4; Q9Y6B8; Q9Y6Y2; Q6PJH3; A4D1E4; A0A7P0T9A9; A0A7P0T939; A0A7P0TAA2; A0A7P0Z4Q5; A0A2R8Y590; A0A7P0TBH8; A0A7P0T8N5; A0A7P0T928; A0A7P0TAD6; A0A7P0TAX3; A0A7P0TBI4; A0A7P0Z4N5; A0A0A0MRF6; A0A7P0TAJ1; A0A7P0TB09; A0A7P0T9E2; A0A7P0T8Z8; A0A6I8PUD8; H7BYL6	AKAP9_HUMAN; AKAP9_HUMAN; AKAP9_HUMAN; AKAP9_HUMAN; AKAP9_HUMAN; AKAP9_HUMAN; AKAP9_HUMAN; AKAP9_HUMAN; AKAP9_HUMAN; AKAP9_HUMAN; AKAP9_HUMAN; AKAP9_HUMAN; Q6PJH3_HUMAN; A4D1E4_HUMAN; A0A7P0T9A9_HUMAN; A0A7P0T939_HUMAN; A0A7P0TAA2_HUMAN; A0A7P0Z4Q5_HUMAN; A0A2R8Y590_HUMAN; A0A7P0TBH8_HUMAN; A0A7P0T8N5_HUMAN; A0A7P0T928_HUMAN; A0A7P0TAD6_HUMAN; A0A7P0TAX3_HUMAN; A0A7P0TBI4_HUMAN; A0A7P0Z4N5_HUMAN;…	ENST00000356239.8, ENST00000680766.1; ENST00000356239.8, ENST00000680766.1; ENST00000356239.8, ENST00000680766.1; ENST00000356239.8, ENST00000680766.1; ENST00000356239.8, ENST00000680766.1; ENST00000356239.8, ENST00000680766.1; ENST00000356239.8, ENST00000680766.1; ENST00000356239.8, ENST00000680766.1; ENST00000356239.8, ENST00000680766.1; ENST00000356239.8, ENST00000680766.1; ENST00000356239.8, …	ENSP00000348573.3, ENSP00000505204.1; ENSP00000348573.3, ENSP00000505204.1; ENSP00000348573.3, ENSP00000505204.1; ENSP00000348573.3, ENSP00000505204.1; ENSP00000348573.3, ENSP00000505204.1; ENSP00000348573.3, ENSP00000505204.1; ENSP00000348573.3, ENSP00000505204.1; ENSP00000348573.3, ENSP00000505204.1; ENSP00000348573.3, ENSP00000505204.1; ENSP00000348573.3, ENSP00000505204.1; ENSP00000348573.3, …	ENSG00000127914	chr7	91940840	92110673	+			G2/M transition of mitotic cell cycle, MAPK cascade, microtubule cytoskeleton organization, mitotic cell cycle, regulation of protein phosphorylation, positive regulation of protein phosphorylation, regulation of heart rate, system process, circulatory system process, heart process, nucleic acid binding, DNA binding, catalytic activity, guanyl-nucleotide exchange factor activity, Ras guanyl-nucle…	GO:0000086, GO:0000165, GO:0000226, GO:0000278, GO:0001932, GO:0001934, GO:0002027, GO:0003008, GO:0003013, GO:0003015, GO:0003676, GO:0003677, GO:0003824, GO:0005085, GO:0005088, GO:0005102, GO:0005198, GO:0005488, GO:0005515, GO:0005622, GO:0005623, GO:0005737, GO:0005794, GO:0005795, GO:0005801, GO:0005813, GO:0005815, GO:0005829, GO:0005856, GO:0005886, GO:0005887, GO:0006461, GO:0006464, GO:…		WANG_LMO4_TARGETS_DN, AKL_HTLV1_INFECTION_DN, MULLIGHAN_MLL_SIGNATURE_2_UP, NAGASHIMA_NRG1_SIGNALING_DN, PEREZ_TP53_TARGETS, APPIERTO_RESPONSE_TO_FENRETINIDE_UP, HEIDENBLAD_AMPLIFIED_IN_PANCREATIC_CANCER, NIKOLSKY_BREAST_CANCER_7Q21_Q22_AMPLICON, NIKOLSKY_MUTATED_AND_AMPLIFIED_IN_BREAST_CANCER, DING_LUNG_CANCER_EXPRESSION_BY_COPY_NUMBER, KAYO_AGING_MUSCLE_UP, TAVAZOIE_METASTASIS, YAO_TEMPORAL_RES…	2446.64	2389.29	2503.98	0.0676093	0.0497304	0.197998	FALSE	2477	2300	2391	2505	2539	2468	2389	2504
ENSG00000100345	MYH9	protein_coding	Myosin-9; Myosin-9; Myosin-9; Myosin-9; Myosin-9; Myosin heavy chain 9; Myosin heavy chain 9; MYH9 protein; Myosin heavy chain 9; MYH9 protein, Myosin heavy chain 9; Non-muscle myosin heavy chain 9; Non-muscle myosin heavy chain; Myosin heavy chain 9	MYH9; MYH9; MYH9; MYH9; MYH9; MYH9; MYH9; MYH9; MYH9; MYH9; MYH9; MYH9; MYH9	P35579; A8K6E4; O60805; Q60FE2; Q86T83; A0A8I5KWT8; A0A8I5KYI1; Q86XU5; A0A8I5KU92; Q5BKV1; A0A0U4BW16; Q2PS10; B1AH99	MYH9_HUMAN; MYH9_HUMAN; MYH9_HUMAN; MYH9_HUMAN; MYH9_HUMAN; A0A8I5KWT8_HUMAN; A0A8I5KYI1_HUMAN; Q86XU5_HUMAN; A0A8I5KU92_HUMAN; Q5BKV1_HUMAN; A0A0U4BW16_HUMAN; Q2PS10_HUMAN; B1AH99_HUMAN	ENST00000216181.11; ENST00000216181.11; ENST00000216181.11; ENST00000216181.11; ENST00000216181.11; ENST00000685801.1; ENST00000691296.1; ENST00000688137.1; ENST00000401701.1; ; ENST00000456729.1	ENSP00000216181.6; ENSP00000216181.6; ENSP00000216181.6; ENSP00000216181.6; ENSP00000216181.6; ENSP00000510688.1; ENSP00000509816.1; ENSP00000510189.1; ENSP00000384631.1; ; ENSP00000414852.1	ENSG00000100345	chr22	36281280	36388010	-	Tight junction, Regulation of actin cytoskeleton, Salmonella infection	hsa04530, hsa04810, hsa05132	reproduction, microfilament motor activity, nucleotide binding, meiotic spindle organization, microtubule cytoskeleton organization, syncytium formation by plasma membrane fusion, cell morphogenesis, cell morphogenesis involved in differentiation, cytokinesis, angiogenesis, blood vessel development, ameboidal-type cell migration, in utero embryonic development, stress fiber, ruffle, establishment…	GO:0000003, GO:0000146, GO:0000166, GO:0000212, GO:0000226, GO:0000768, GO:0000902, GO:0000904, GO:0000910, GO:0001525, GO:0001568, GO:0001667, GO:0001701, GO:0001725, GO:0001726, GO:0001767, GO:0001768, GO:0001772, GO:0001775, GO:0001882, GO:0001883, GO:0001931, GO:0001944, GO:0002376, GO:0002520, GO:0002521, GO:0002573, GO:0003676, GO:0003723, GO:0003774, GO:0003779, GO:0003824, GO:0005488, GO:…	HALLMARK_HYPOXIA, HALLMARK_MITOTIC_SPINDLE, HALLMARK_MYOGENESIS, HALLMARK_APICAL_JUNCTION, HALLMARK_HEDGEHOG_SIGNALING	DAVICIONI_TARGETS_OF_PAX_FOXO1_FUSIONS_UP, DITTMER_PTHLH_TARGETS_DN, GAUSSMANN_MLL_AF4_FUSION_TARGETS_A_UP, MYLLYKANGAS_AMPLIFICATION_HOT_SPOT_22, STARK_PREFRONTAL_CORTEX_22Q11_DELETION_UP, CHESLER_BRAIN_QTL_TRANS, ZAMORA_NOS2_TARGETS_DN, RIZKI_TUMOR_INVASIVENESS_3D_DN, ACEVEDO_METHYLATED_IN_LIVER_CANCER_DN, GRESHOCK_CANCER_COPY_NUMBER_UP, DAVIES_MULTIPLE_MYELOMA_VS_MGUS_DN, ROSS_LEUKEMIA_WITH_ML…	2434.59	2394.21	2474.96	0.0478407	0.184465	0.445451	FALSE	2293	2543	2347	2515	2472	2438	2394	2475
ENSG00000115306	SPTBN1	protein_coding	Spectrin beta chain, non-erythrocytic 1; Spectrin beta chain, non-erythrocytic 1; Spectrin beta chain, non-erythrocytic 1; Spectrin beta chain, non-erythrocytic 1; Spectrin beta chain, non-erythrocytic 1; Spectrin beta chain, non-erythrocytic 1; Spectrin beta chain, non-erythrocytic 1; Spectrin beta chain; Spectrin beta chain; Spectrin beta chain; Spectrin beta chain; Uncharacterized protein SPTB…	SPTBN1, SPTB2; SPTBN1, SPTB2; SPTBN1, SPTB2; SPTBN1, SPTB2; SPTBN1, SPTB2; SPTBN1, SPTB2; SPTBN1, SPTB2; SPTBN1, HEL102, hCG_17370; SPTBN1, HEL102, hCG_17370; SPTBN1; SPTBN1; SPTBN1; SPTBN1; SPTBN1, hCG_17370; SPTBN1	Q01082; B2RP63; O60837; Q16057; Q53R99; Q59ER3; Q8IX99; B2ZZ89; D6W5B9; A0A087WUZ3; K9MS24; Q53RC4; L8ECA0; B4DIF8; F8W6C1	SPTB2_HUMAN; SPTB2_HUMAN; SPTB2_HUMAN; SPTB2_HUMAN; SPTB2_HUMAN; SPTB2_HUMAN; SPTB2_HUMAN; B2ZZ89_HUMAN; B2ZZ89_HUMAN; A0A087WUZ3_HUMAN; K9MS24_HUMAN; Q53RC4_HUMAN; L8ECA0_HUMAN; B4DIF8_HUMAN; F8W6C1_HUMAN	ENST00000333896.5, ENST00000356805.9; ENST00000333896.5, ENST00000356805.9; ENST00000333896.5, ENST00000356805.9; ENST00000333896.5, ENST00000356805.9; ENST00000333896.5, ENST00000356805.9; ENST00000333896.5, ENST00000356805.9; ENST00000333896.5, ENST00000356805.9; ; ENST00000615901.4; ; ; ENST00000389980.7	ENSP00000334156.5, ENSP00000349259.4; ENSP00000334156.5, ENSP00000349259.4; ENSP00000334156.5, ENSP00000349259.4; ENSP00000334156.5, ENSP00000349259.4; ENSP00000334156.5, ENSP00000349259.4; ENSP00000334156.5, ENSP00000349259.4; ENSP00000334156.5, ENSP00000349259.4; ; ENSP00000479037.1; ; ; ENSP00000374630.3	ENSG00000115306	chr2	54456317	54671446	+			MAPK cascade, mitotic cell cycle, mitotic cytokinesis, cell morphogenesis, cell morphogenesis involved in differentiation, cytokinesis, cytokine production, regulation of cytokine production, positive regulation of cytokine production, nucleic acid binding, RNA binding, actin binding, guanyl-nucleotide exchange factor activity, Ras guanyl-nucleotide exchange factor activity, structural molecule a…	GO:0000165, GO:0000278, GO:0000281, GO:0000902, GO:0000904, GO:0000910, GO:0001816, GO:0001817, GO:0001819, GO:0003676, GO:0003723, GO:0003779, GO:0005085, GO:0005088, GO:0005198, GO:0005200, GO:0005488, GO:0005515, GO:0005516, GO:0005543, GO:0005576, GO:0005622, GO:0005623, GO:0005634, GO:0005730, GO:0005737, GO:0005829, GO:0005856, GO:0005886, GO:0005938, GO:0006461, GO:0006464, GO:0006468, GO:…	HALLMARK_MITOTIC_SPINDLE, HALLMARK_TGF_BETA_SIGNALING	THUM_SYSTOLIC_HEART_FAILURE_DN, CHOI_ATL_CHRONIC_VS_ACUTE_DN, WANG_LMO4_TARGETS_DN, WANG_CLIM2_TARGETS_DN, TONKS_TARGETS_OF_RUNX1_RUNX1T1_FUSION_HSC_UP, GRAHAM_CML_QUIESCENT_VS_NORMAL_QUIESCENT_DN, GRAHAM_CML_DIVIDING_VS_NORMAL_QUIESCENT_DN, GRAHAM_NORMAL_QUIESCENT_VS_NORMAL_DIVIDING_UP, LIAO_METASTASIS, SCHAEFFER_SOX9_TARGETS_IN_PROSTATE_DEVELOPMENT_DN, STARK_PREFRONTAL_CORTEX_22Q11_DELETION_UP,…	2424.61	2364.29	2484.93	0.0717699	0.0290868	0.137926	FALSE	2327	2393	2374	2483	2491	2481	2364	2485
ENSG00000080824	HSP90AA1	protein_coding	Heat shock protein HSP 90-alpha; Heat shock protein HSP 90-alpha; Heat shock protein HSP 90-alpha; Heat shock protein HSP 90-alpha; Heat shock protein HSP 90-alpha; Heat shock protein HSP 90-alpha; Heat shock protein HSP 90-alpha; HSP90AA1 protein; HSP90AA1 protein; Heat shock protein 90 alpha family class A member 1; Heat shock protein 90 alpha family class A member 1; Heat shock protein 90 alph…	HSP90AA1, HSP90A, HSPC1, HSPCA; HSP90AA1, HSP90A, HSPC1, HSPCA; HSP90AA1, HSP90A, HSPC1, HSPCA; HSP90AA1, HSP90A, HSPC1, HSPCA; HSP90AA1, HSP90A, HSPC1, HSPCA; HSP90AA1, HSP90A, HSPC1, HSPCA; HSP90AA1, HSP90A, HSPC1, HSPCA; HSP90AA1; HSP90AA1; HSP90AA1; HSP90AA1; HSP90AA1; HSP90AA1; HSP90AA1	P07900; A8K500; B3KPJ9; Q2PP14; Q5CAQ6; Q5CAQ7; Q9BVQ5; Q8TBA7; Q2VPJ6; A0A0U1RR69; G3V592; G3V2J8; H0YJF5; Q96HX7	HS90A_HUMAN; HS90A_HUMAN; HS90A_HUMAN; HS90A_HUMAN; HS90A_HUMAN; HS90A_HUMAN; HS90A_HUMAN; Q8TBA7_HUMAN; Q2VPJ6_HUMAN; A0A0U1RR69_HUMAN; G3V592_HUMAN; G3V2J8_HUMAN; H0YJF5_HUMAN; Q96HX7_HUMAN	ENST00000216281.13, ENST00000334701.11; ENST00000216281.13, ENST00000334701.11; ENST00000216281.13, ENST00000334701.11; ENST00000216281.13, ENST00000334701.11; ENST00000216281.13, ENST00000334701.11; ENST00000216281.13, ENST00000334701.11; ENST00000216281.13, ENST00000334701.11; ; ENST00000558600.1; ENST00000557234.1; ENST00000553585.5; ENST00000554401.1;	ENSP00000216281.8, ENSP00000335153.7; ENSP00000216281.8, ENSP00000335153.7; ENSP00000216281.8, ENSP00000335153.7; ENSP00000216281.8, ENSP00000335153.7; ENSP00000216281.8, ENSP00000335153.7; ENSP00000216281.8, ENSP00000335153.7; ENSP00000216281.8, ENSP00000335153.7; ; ENSP00000489370.1; ENSP00000452241.1; ENSP00000450712.1; ENSP00000451400.1;	ENSG00000080824	chr14	102080742	102139699	-	PI3K-Akt signaling pathway, Pathways in cancer, Progesterone-mediated oocyte maturation, Antigen processing and presentation, NOD-like receptor signaling pathway, Estrogen signaling pathway, Protein processing in endoplasmic reticulum, Prostate cancer	hsa04151, hsa05200, hsa04914, hsa04612, hsa04621, hsa04915, hsa04141, hsa05215	protein import into nucleus, translocation, G2/M transition of mitotic cell cycle, nucleotide binding, mitotic cell cycle, lytic vacuole, ruffle, neuron migration, nucleoside binding, purine nucleoside binding, pyrimidine nucleoside binding, UTP binding, CTP binding, immune effector process, activation of immune response, immune system process, immune response-activating cell surface receptor sig…	GO:0000060, GO:0000086, GO:0000166, GO:0000278, GO:0000323, GO:0001726, GO:0001764, GO:0001882, GO:0001883, GO:0001884, GO:0002134, GO:0002135, GO:0002252, GO:0002253, GO:0002376, GO:0002429, GO:0002431, GO:0002433, GO:0002682, GO:0002684, GO:0002757, GO:0002764, GO:0002768, GO:0003008, GO:0003009, GO:0003012, GO:0003013, GO:0003015, GO:0003676, GO:0003723, GO:0003729, GO:0003823, GO:0003824, GO:…	HALLMARK_FATTY_ACID_METABOLISM	CHANDRAN_METASTASIS_TOP50_UP, GINESTIER_BREAST_CANCER_20Q13_AMPLIFICATION_UP, MULLIGHAN_NPM1_MUTATED_SIGNATURE_1_UP, MULLIGHAN_NPM1_MUTATED_SIGNATURE_2_UP, MULLIGHAN_NPM1_SIGNATURE_3_UP, DITTMER_PTHLH_TARGETS_DN, MARKS_ACETYLATED_NON_HISTONE_PROTEINS, SEIDEN_ONCOGENESIS_BY_MET, MYLLYKANGAS_AMPLIFICATION_HOT_SPOT_17, MYLLYKANGAS_AMPLIFICATION_HOT_SPOT_24, COLLIS_PRKDC_SUBSTRATES, ZHANG_PROLIFERATI…	2420.18	2447.01	2393.35	-0.0319756	0.37289	0.648143	FALSE	2470	2519	2353	2461	2430	2289	2447	2393
ENSG00000060237	WNK1	protein_coding	Serine/threonine-protein kinase WNK1; Serine/threonine-protein kinase WNK1; Serine/threonine-protein kinase WNK1; Serine/threonine-protein kinase WNK1; Serine/threonine-protein kinase WNK1; Serine/threonine-protein kinase WNK1; Serine/threonine-protein kinase WNK1; Serine/threonine-protein kinase WNK1; Serine/threonine-protein kinase WNK1; Serine/threonine-protein kinase WNK1; Serine/threonine-pr…	WNK1, HSN2, KDP, KIAA0344, PRKWNK1; WNK1, HSN2, KDP, KIAA0344, PRKWNK1; WNK1, HSN2, KDP, KIAA0344, PRKWNK1; WNK1, HSN2, KDP, KIAA0344, PRKWNK1; WNK1, HSN2, KDP, KIAA0344, PRKWNK1; WNK1, HSN2, KDP, KIAA0344, PRKWNK1; WNK1, HSN2, KDP, KIAA0344, PRKWNK1; WNK1, HSN2, KDP, KIAA0344, PRKWNK1; WNK1, HSN2, KDP, KIAA0344, PRKWNK1; WNK1, HSN2, KDP, KIAA0344, PRKWNK1; WNK1, HSN2, KDP, KIAA0344, PRKWNK1; WNK…	Q9H4A3; A1L4B0; C5HTZ5; C5HTZ6; C5HTZ7; H6WZW3; O15052; P54963; Q4VBX9; Q6IFS5; Q86WL5; Q8N673; Q96CZ6; Q9P1S9; F5GWT4; L8EA38; A5XEH8; A5XEH7; A5XEH6; A5XEH9; H0YF81; H0YFP5; I3L251; H0YH79; H0YH68; A5D8Z4; A0A6Q8PFM0; F6UYG0	WNK1_HUMAN; WNK1_HUMAN; WNK1_HUMAN; WNK1_HUMAN; WNK1_HUMAN; WNK1_HUMAN; WNK1_HUMAN; WNK1_HUMAN; WNK1_HUMAN; WNK1_HUMAN; WNK1_HUMAN; WNK1_HUMAN; WNK1_HUMAN; WNK1_HUMAN; F5GWT4_HUMAN; L8EA38_HUMAN; A5XEH8_HUMAN; A5XEH7_HUMAN; A5XEH6_HUMAN; A5XEH9_HUMAN; H0YF81_HUMAN; H0YFP5_HUMAN; I3L251_HUMAN; H0YH79_HUMAN; H0YH68_HUMAN; A5D8Z4_HUMAN; A0A6Q8PFM0_HUMAN; F6UYG0_HUMAN	ENST00000315939.11, ENST00000340908.9, ENST00000530271.6, ENST00000537687.5, ENST00000675631.1; ENST00000315939.11, ENST00000340908.9, ENST00000530271.6, ENST00000537687.5, ENST00000675631.1; ENST00000315939.11, ENST00000340908.9, ENST00000530271.6, ENST00000537687.5, ENST00000675631.1; ENST00000315939.11, ENST00000340908.9, ENST00000530271.6, ENST00000537687.5, ENST00000675631.1; ENST00000315939…	ENSP00000313059.6, ENSP00000341292.5, ENSP00000433548.3, ENSP00000444465.1, ENSP00000502415.1; ENSP00000313059.6, ENSP00000341292.5, ENSP00000433548.3, ENSP00000444465.1, ENSP00000502415.1; ENSP00000313059.6, ENSP00000341292.5, ENSP00000433548.3, ENSP00000444465.1, ENSP00000502415.1; ENSP00000313059.6, ENSP00000341292.5, ENSP00000433548.3, ENSP00000444465.1, ENSP00000502415.1; ENSP00000313059.6, …	ENSG00000060237	chr12	752579	911452	+			nucleotide binding, magnesium ion binding, nucleoside binding, purine nucleoside binding, regulation of protein phosphorylation, negative regulation of protein phosphorylation, system process, circulatory system process, regulation of systemic arterial blood pressure, positive regulation of systemic arterial blood pressure, catalytic activity, protein kinase activity, protein serine/threonine kin…	GO:0000166, GO:0000287, GO:0001882, GO:0001883, GO:0001932, GO:0001933, GO:0003008, GO:0003013, GO:0003073, GO:0003084, GO:0003824, GO:0004672, GO:0004674, GO:0004857, GO:0004860, GO:0005488, GO:0005515, GO:0005524, GO:0005622, GO:0005623, GO:0005737, GO:0005829, GO:0006464, GO:0006468, GO:0006469, GO:0006793, GO:0006796, GO:0006810, GO:0006811, GO:0007154, GO:0007165, GO:0007275, GO:0007399, GO:…		MULLIGHAN_NPM1_MUTATED_SIGNATURE_1_UP, MULLIGHAN_NPM1_SIGNATURE_3_UP, PROVENZANI_METASTASIS_UP, STARK_PREFRONTAL_CORTEX_22Q11_DELETION_UP, PARK_HSC_MARKERS, MCCLUNG_COCAIN_REWARD_4WK, ZHENG_FOXP3_TARGETS_IN_T_LYMPHOCYTE_DN, IWANAGA_CARCINOGENESIS_BY_KRAS_PTEN_UP, SHEDDEN_LUNG_CANCER_GOOD_SURVIVAL_A4, CHANDRAN_METASTASIS_UP, YAO_TEMPORAL_RESPONSE_TO_PROGESTERONE_CLUSTER_1, GABRIELY_MIR21_TARGETS, …	2410.01	2308.27	2511.76	0.121837	0.000303771	0.00408731	FALSE	2250	2311	2364	2546	2489	2500	2308	2511
ENSG00000078674	PCM1	protein_coding	Methyl-CpG-binding domain protein 1; Methyl-CpG-binding domain protein 1; Methyl-CpG-binding domain protein 1; Methyl-CpG-binding domain protein 1; Methyl-CpG-binding domain protein 1; Methyl-CpG-binding domain protein 1; Methyl-CpG-binding domain protein 1; Methyl-CpG-binding domain protein 1; Methyl-CpG-binding domain protein 1; Methyl-CpG-binding domain protein 1; Methyl-CpG-binding domain pro…	PCM1, MBD1, CXXC3; PCM1, MBD1, CXXC3; PCM1, MBD1, CXXC3; PCM1, MBD1, CXXC3; PCM1, MBD1, CXXC3; PCM1, MBD1, CXXC3; PCM1, MBD1, CXXC3; PCM1, MBD1, CXXC3; PCM1, MBD1, CXXC3; PCM1, MBD1, CXXC3; PCM1, MBD1, CXXC3; PCM1, MBD1, CXXC3; PCM1, MBD1, CXXC3; PCM1, MBD1, CXXC3; PCM1, MBD1, CXXC3; PCM1; PCM1; PCM1; PCM1; PCM1; PCM1; PCM1; PCM1; PCM1; PCM1; PCM1; PCM1; PCM1; PCM1; PCM1; PCM1; PCM1; PCM1	Q9UIS9; A4UTZ0; B4DXJ5; E9PEC5; K7ELI2; K7EQZ4; K7ESN0; O15248; O95241; Q7Z7B5; Q8N4W4; Q9UNZ6; Q9UNZ7; Q9UNZ8; Q9UNZ9; Q15154; A6NNN6; B4DYD5; E7ETA6; E7EV56; Q58F13; Q6P1K7; Q8NB85; Q9BWC1; Q9H4A2; E7EV93; A0A4W8VX11; H0YBA1; A0A5H1ZRS1; A2RUU9; B9EIS5; E5RGQ4; E9PGW9	MBD1_HUMAN; MBD1_HUMAN; MBD1_HUMAN; MBD1_HUMAN; MBD1_HUMAN; MBD1_HUMAN; MBD1_HUMAN; MBD1_HUMAN; MBD1_HUMAN; MBD1_HUMAN; MBD1_HUMAN; MBD1_HUMAN; MBD1_HUMAN; MBD1_HUMAN; MBD1_HUMAN; PCM1_HUMAN; PCM1_HUMAN; PCM1_HUMAN; PCM1_HUMAN; PCM1_HUMAN; PCM1_HUMAN; PCM1_HUMAN; PCM1_HUMAN; PCM1_HUMAN; PCM1_HUMAN; E7EV93_HUMAN; A0A4W8VX11_HUMAN; H0YBA1_HUMAN; A0A5H1ZRS1_HUMAN; A2RUU9_HUMAN; B9EIS5_HUMAN; E5RGQ4_…	ENST00000269468.10, ENST00000269471.9, ENST00000339998.10, ENST00000347968.7, ENST00000353909.7, ENST00000382948.9, ENST00000398488.5, ENST00000398493.5, ENST00000457839.6, ENST00000585595.5, ENST00000585672.5, ENST00000587605.5, ENST00000588937.5, ENST00000590208.5, ENST00000591416.5, ENST00000591535.5; ENST00000269468.10, ENST00000269471.9, ENST00000339998.10, ENST00000347968.7, ENST00000353909…	ENSP00000269468.5, ENSP00000269471.5, ENSP00000339546.5, ENSP00000285102.5, ENSP00000269469.5, ENSP00000372407.5, ENSP00000381502.1, ENSP00000381506.1, ENSP00000405268.2, ENSP00000468430.1, ENSP00000466092.1, ENSP00000468042.1, ENSP00000467763.1, ENSP00000468785.1, ENSP00000467017.1, ENSP00000465923.1; ENSP00000269468.5, ENSP00000269471.5, ENSP00000339546.5, ENSP00000285102.5, ENSP00000269469.5, …	ENSG00000078674	chr8	17922842	18029948	+			G2/M transition of mitotic cell cycle, microtubule cytoskeleton organization, pericentriolar material, mitotic cell cycle, cell morphogenesis, neuron migration, binding, protein binding, intracellular, cell, nucleus, nuclear envelope, cytoplasm, centrosome, centriole, microtubule organizing center, cytosol, cytoskeleton, cilium, transport, intracellular protein transport, movement of cell or subc…	GO:0000086, GO:0000226, GO:0000242, GO:0000278, GO:0000902, GO:0001764, GO:0005488, GO:0005515, GO:0005622, GO:0005623, GO:0005634, GO:0005635, GO:0005737, GO:0005813, GO:0005814, GO:0005815, GO:0005829, GO:0005856, GO:0005929, GO:0006810, GO:0006886, GO:0006928, GO:0006996, GO:0007010, GO:0007017, GO:0007018, GO:0007049, GO:0007275, GO:0007399, GO:0007417, GO:0007420, GO:0008104, GO:0008283, GO:…	HALLMARK_MITOTIC_SPINDLE	HOLLMANN_APOPTOSIS_VIA_CD40_UP, MYLLYKANGAS_AMPLIFICATION_HOT_SPOT_9, TOMLINS_METASTASIS_DN, ASTON_MAJOR_DEPRESSIVE_DISORDER_UP, GUO_HEX_TARGETS_UP, PARK_HSC_MARKERS, GAVIN_FOXP3_TARGETS_CLUSTER_P2, BONOME_OVARIAN_CANCER_SURVIVAL_OPTIMAL_DEBULKING, GRESHOCK_CANCER_COPY_NUMBER_UP, GRYDER_PAX3FOXO1_ENHANCERS_IN_TADS, REACTOME_CELL_CYCLE, REACTOME_ORGANELLE_BIOGENESIS_AND_MAINTENANCE, REACTOME_REGUL…	2390.02	2498.86	2281.19	-0.131425	0.000118822	0.00184337	FALSE	2489	2560	2448	2336	2290	2218	2499	2281
ENSG00000146247	PHIP	protein_coding	PH-interacting protein; PH-interacting protein; PH-interacting protein; PH-interacting protein; PH-interacting protein; PH-interacting protein; PH-interacting protein; PH-interacting protein; PH-interacting protein; PH-interacting protein; PH-interacting protein; Pleckstrin homology domain interacting protein; Pleckstrin homology domain interacting protein; Pleckstrin homology domain interacting …	PHIP, DCAF14, WDR11; PHIP, DCAF14, WDR11; PHIP, DCAF14, WDR11; PHIP, DCAF14, WDR11; PHIP, DCAF14, WDR11; PHIP, DCAF14, WDR11; PHIP, DCAF14, WDR11; PHIP, DCAF14, WDR11; PHIP, DCAF14, WDR11; PHIP, DCAF14, WDR11; PHIP, DCAF14, WDR11; PHIP; PHIP; PHIP; PHIP; PHIP; PHIP; PHIP	Q8WWQ0; A7J992; B2RPK4; Q05CQ9; Q5VVH4; Q66I29; Q69YV1; Q8NBZ5; Q96H52; Q96ME2; Q9H261; A0A8V8TPB8; A0A8V8TQP5; A0A8V8TP75; A0A8V8TQZ3; A0A8V8TPK0; A0A8V8TPV5; A0A8V8TQM4	PHIP_HUMAN; PHIP_HUMAN; PHIP_HUMAN; PHIP_HUMAN; PHIP_HUMAN; PHIP_HUMAN; PHIP_HUMAN; PHIP_HUMAN; PHIP_HUMAN; PHIP_HUMAN; PHIP_HUMAN; A0A8V8TPB8_HUMAN; A0A8V8TQP5_HUMAN; A0A8V8TP75_HUMAN; A0A8V8TQZ3_HUMAN; A0A8V8TPK0_HUMAN; A0A8V8TPV5_HUMAN; A0A8V8TQM4_HUMAN	ENST00000275034.5; ENST00000275034.5; ENST00000275034.5; ENST00000275034.5; ENST00000275034.5; ENST00000275034.5; ENST00000275034.5; ENST00000275034.5; ENST00000275034.5; ENST00000275034.5; ENST00000275034.5; ENST00000700119.1; ENST00000700171.1; ENST00000700012.1; ENST00000700118.1; ENST00000700013.1; ENST00000700115.1; ENST00000700114.1	ENSP00000275034.3; ENSP00000275034.3; ENSP00000275034.3; ENSP00000275034.3; ENSP00000275034.3; ENSP00000275034.3; ENSP00000275034.3; ENSP00000275034.3; ENSP00000275034.3; ENSP00000275034.3; ENSP00000275034.3; ENSP00000514811.1; ENSP00000514839.1; ENSP00000514753.1; ENSP00000514810.1; ENSP00000514754.1; ENSP00000514809.1; ENSP00000514808.1	ENSG00000146247	chr6	78934419	79078287	-			mitotic cell cycle, nuclear division, cell morphogenesis, regulation of protein phosphorylation, receptor binding, insulin receptor binding, binding, protein binding, extracellular region, intracellular, cell, nucleus, nucleobase-containing compound metabolic process, transcription, DNA-templated, regulation of transcription, DNA-templated, regulation of transcription from RNA polymerase II promo…	GO:0000278, GO:0000280, GO:0000902, GO:0001932, GO:0005102, GO:0005158, GO:0005488, GO:0005515, GO:0005576, GO:0005622, GO:0005623, GO:0005634, GO:0006139, GO:0006351, GO:0006355, GO:0006357, GO:0006366, GO:0006464, GO:0006468, GO:0006725, GO:0006793, GO:0006796, GO:0006807, GO:0006915, GO:0006996, GO:0007010, GO:0007049, GO:0007067, GO:0007088, GO:0007154, GO:0007165, GO:0007166, GO:0007167, GO:…		GAUSSMANN_MLL_AF4_FUSION_TARGETS_C_UP, LUI_THYROID_CANCER_CLUSTER_1, SAGIV_CD24_TARGETS_UP, YAGI_AML_WITH_T_9_11_TRANSLOCATION, GABRIELY_MIR21_TARGETS, PLASARI_TGFB1_SIGNALING_VIA_NFIC_10HR_DN, REACTOME_RHO_GTPASE_CYCLE, REACTOME_RHOBTB2_GTPASE_CYCLE, REACTOME_RHOBTB_GTPASE_CYCLE, REACTOME_SIGNALING_BY_RHO_GTPASES_MIRO_GTPASES_AND_RHOBTB3, TIEN_INTESTINE_PROBIOTICS_2HR_DN, RODRIGUES_THYROID_CARCI…	2376.01	2381.62	2370.4	-0.00680809	0.825879	0.93238	FALSE	2411	2346	2387	2441	2337	2333	2381	2370
ENSG00000104517	UBR5	protein_coding	E3 ubiquitin-protein ligase UBR5; E3 ubiquitin-protein ligase UBR5; E3 ubiquitin-protein ligase UBR5; E3 ubiquitin-protein ligase UBR5; E3 ubiquitin-protein ligase UBR5; Ubiquitin protein ligase E3 component n-recognin 5; Alternative protein UBR5; UBR5 protein; Ubiquitin protein ligase E3 component n-recognin 5; Ubiquitin protein ligase E3 component n-recognin 5; Ubiquitin protein ligase E3 compo…	UBR5, EDD, EDD1, HYD, KIAA0896; UBR5, EDD, EDD1, HYD, KIAA0896; UBR5, EDD, EDD1, HYD, KIAA0896; UBR5, EDD, EDD1, HYD, KIAA0896; UBR5, EDD, EDD1, HYD, KIAA0896; UBR5; UBR5; UBR5; UBR5; UBR5; UBR5; UBR5	O95071; B2RP24; J3KMW7; O94970; Q9NPL3; E7EMW7; L8E894; Q49A65; E5RFK7; H0YAV7; H0YBB4; E7ET84	UBR5_HUMAN; UBR5_HUMAN; UBR5_HUMAN; UBR5_HUMAN; UBR5_HUMAN; E7EMW7_HUMAN; L8E894_HUMAN; Q49A65_HUMAN; E5RFK7_HUMAN; H0YAV7_HUMAN; H0YBB4_HUMAN; E7ET84_HUMAN	ENST00000220959.8, ENST00000520539.6; ENST00000220959.8, ENST00000520539.6; ENST00000220959.8, ENST00000520539.6; ENST00000220959.8, ENST00000520539.6; ENST00000220959.8, ENST00000520539.6; ENST00000521922.5; ; ENST00000521566.1; ENST00000519365.1; ENST00000520898.5; ENST00000518205.5	ENSP00000220959.4, ENSP00000429084.1; ENSP00000220959.4, ENSP00000429084.1; ENSP00000220959.4, ENSP00000429084.1; ENSP00000220959.4, ENSP00000429084.1; ENSP00000220959.4, ENSP00000429084.1; ENSP00000427819.1; ; ENSP00000428062.1; ENSP00000428138.1; ENSP00000429127.1; ENSP00000428693.1	ENSG00000104517	chr8	102252273	102412759	-	Ubiquitin mediated proteolysis	hsa04120	protein import into nucleus, translocation, protein polyubiquitination, nucleic acid binding, RNA binding, catalytic activity, ubiquitin-protein transferase activity, binding, protein binding, intracellular, cell, nucleus, nucleoplasm, cytoplasm, nucleobase-containing compound metabolic process, DNA metabolic process, DNA repair, regulation of DNA repair, double-strand break repair, chromatin org…	GO:0000060, GO:0000209, GO:0003676, GO:0003723, GO:0003824, GO:0004842, GO:0005488, GO:0005515, GO:0005622, GO:0005623, GO:0005634, GO:0005654, GO:0005737, GO:0006139, GO:0006259, GO:0006281, GO:0006282, GO:0006302, GO:0006325, GO:0006464, GO:0006508, GO:0006511, GO:0006605, GO:0006606, GO:0006725, GO:0006807, GO:0006810, GO:0006886, GO:0006913, GO:0006950, GO:0006974, GO:0006996, GO:0007154, GO:…		WANG_LMO4_TARGETS_DN, MULLIGHAN_MLL_SIGNATURE_2_DN, UDAYAKUMAR_MED1_TARGETS_UP, KENNY_CTNNB1_TARGETS_DN, GENTILE_UV_RESPONSE_CLUSTER_D9, HEDENFALK_BREAST_CANCER_BRACX_DN, MAHAJAN_RESPONSE_TO_IL1A_DN, NICK_RESPONSE_TO_PROC_TREATMENT_DN, GABRIELY_MIR21_TARGETS, EPPERT_LSC_R, DESERT_STEM_CELL_HEPATOCELLULAR_CARCINOMA_SUBCLASS_UP, WP_ENDODERM_DIFFERENTIATION, WP_MESODERMAL_COMMITMENT_PATHWAY, ONKEN_U…	2374.62	2398.6	2350.64	-0.0291248	0.384028	0.658201	FALSE	2453	2311	2432	2348	2366	2338	2398	2350
ENSG00000099194	SCD	protein_coding	Stearoyl-CoA desaturase; Stearoyl-CoA desaturase; Stearoyl-CoA desaturase; Stearoyl-CoA desaturase; Stearoyl-CoA desaturase; Stearoyl-CoA desaturase; Stearoyl-CoA desaturase; Stearoyl-CoA desaturase; Stearoyl-CoA desaturase; Stearoyl-CoA desaturase; Stearoyl-CoA desaturase	SCD, FADS5, SCD1, SCDOS; SCD, FADS5, SCD1, SCDOS; SCD, FADS5, SCD1, SCDOS; SCD, FADS5, SCD1, SCDOS; SCD, FADS5, SCD1, SCDOS; SCD, FADS5, SCD1, SCDOS; SCD, FADS5, SCD1, SCDOS; SCD, FADS5, SCD1, SCDOS; SCD, FADS5, SCD1, SCDOS; SCD, FADS5, SCD1, SCDOS; SCD, FADS5, SCD1, SCDOS	O00767; B2R5U0; D3DR68; Q16150; Q53GR9; Q5W037; Q5W038; Q6GSS4; Q96KF6; Q9BS07; Q9Y695	SCD_HUMAN; SCD_HUMAN; SCD_HUMAN; SCD_HUMAN; SCD_HUMAN; SCD_HUMAN; SCD_HUMAN; SCD_HUMAN; SCD_HUMAN; SCD_HUMAN; SCD_HUMAN	ENST00000370355.3; ENST00000370355.3; ENST00000370355.3; ENST00000370355.3; ENST00000370355.3; ENST00000370355.3; ENST00000370355.3; ENST00000370355.3; ENST00000370355.3; ENST00000370355.3; ENST00000370355.3	ENSP00000359380.2; ENSP00000359380.2; ENSP00000359380.2; ENSP00000359380.2; ENSP00000359380.2; ENSP00000359380.2; ENSP00000359380.2; ENSP00000359380.2; ENSP00000359380.2; ENSP00000359380.2; ENSP00000359380.2	ENSG00000099194	chr10	100347233	100364826	+	AMPK signaling pathway, Fatty acid metabolism, PPAR signaling pathway, Biosynthesis of unsaturated fatty acids	hsa04152, hsa01212, hsa03320, hsa01040	catalytic activity, stearoyl-CoA 9-desaturase activity, binding, iron ion binding, intracellular, cell, cytoplasm, endoplasmic reticulum, endoplasmic reticulum membrane, organic acid metabolic process, lipid metabolic process, fatty acid metabolic process, fatty acid biosynthetic process, unsaturated fatty acid biosynthetic process, acyl-CoA metabolic process, coenzyme metabolic process, sulfur c…	GO:0003824, GO:0004768, GO:0005488, GO:0005506, GO:0005622, GO:0005623, GO:0005737, GO:0005783, GO:0005789, GO:0006082, GO:0006629, GO:0006631, GO:0006633, GO:0006636, GO:0006637, GO:0006732, GO:0006790, GO:0008152, GO:0008610, GO:0009058, GO:0009108, GO:0009987, GO:0012505, GO:0016020, GO:0016021, GO:0016053, GO:0016215, GO:0016491, GO:0016705, GO:0016717, GO:0019752, GO:0031224, GO:0032787, GO:…	HALLMARK_CHOLESTEROL_HOMEOSTASIS, HALLMARK_ANDROGEN_RESPONSE, HALLMARK_MYOGENESIS, HALLMARK_MTORC1_SIGNALING	JAATINEN_HEMATOPOIETIC_STEM_CELL_UP, FARMER_BREAST_CANCER_CLUSTER_7, HERNANDEZ_MITOTIC_ARREST_BY_DOCETAXEL_2_DN, BORLAK_LIVER_CANCER_EGF_UP, SHETH_LIVER_CANCER_VS_TXNIP_LOSS_PAM2, SHETH_LIVER_CANCER_VS_TXNIP_LOSS_PAM3, COLIN_PILOCYTIC_ASTROCYTOMA_VS_GLIOBLASTOMA_UP, AMIT_EGF_RESPONSE_20_MCF10A, CUI_TCF21_TARGETS_DN, LEIN_OLIGODENDROCYTE_MARKERS, KYNG_DNA_DAMAGE_BY_GAMMA_RADIATION, KYNG_DNA_DAMAGE…	2372.56	2334.86	2410.27	0.0458389	0.173355	0.430871	FALSE	2362	2368	2274	2456	2395	2381	2334	2410
ENSG00000115355	CCDC88A	protein_coding	Girdin; Girdin; Girdin; Girdin; Girdin; Girdin; Girdin; Girdin; Girdin; Coiled-coil domain containing 88A; Coiled-coil domain containing 88A; Coiled-coil domain containing 88A; CCDC88A protein; CCDC88A protein; Coiled-coil domain containing 88A; Coiled-coil domain containing 88A; Coiled-coil domain containing 88A; Coiled-coil domain containing 88A; Coiled-coil domain containing 88A; CCDC88A prote…	CCDC88A, APE, GRDN, KIAA1212; CCDC88A, APE, GRDN, KIAA1212; CCDC88A, APE, GRDN, KIAA1212; CCDC88A, APE, GRDN, KIAA1212; CCDC88A, APE, GRDN, KIAA1212; CCDC88A, APE, GRDN, KIAA1212; CCDC88A, APE, GRDN, KIAA1212; CCDC88A, APE, GRDN, KIAA1212; CCDC88A, APE, GRDN, KIAA1212; CCDC88A; CCDC88A; CCDC88A; CCDC88A; CCDC88A; CCDC88A; CCDC88A; CCDC88A; CCDC88A; CCDC88A; CCDC88A; CCDC88A; CCDC88A; CCDC88A; CCD…	Q3V6T2; A1IGE7; B7ZM78; C9JG83; Q53SF1; Q581G3; Q5HYD0; Q7Z339; Q7Z3C5; A0A2R8YCJ0; A0A2R8YCW0; A0A2R8Y562; Q6PAV0; Q6DCA5; A0A2R8Y4C6; A0A2R8Y802; H0Y7K3; A0A2R8Y4Z5; A0A2R8YGU1; Q86YH1; A0A2R8Y5R4; A0A2R8Y7B1; A0A2R8YCU9; A0A2R8YDS8; A0A2R8Y885; A0A2R8Y820; H7C2C6; A0A2R8Y5D7; A0A2R8Y7D4; A0A2R8YFV1; H0Y470; H0Y7U8; A0A2R8Y7L3; A0A2R8Y4X4; A0A2R8YD99; A0A2R8YFK8; A0A2R8Y846; A0A2R8Y4W8; A0A2R8Y…	GRDN_HUMAN; GRDN_HUMAN; GRDN_HUMAN; GRDN_HUMAN; GRDN_HUMAN; GRDN_HUMAN; GRDN_HUMAN; GRDN_HUMAN; GRDN_HUMAN; A0A2R8YCJ0_HUMAN; A0A2R8YCW0_HUMAN; A0A2R8Y562_HUMAN; Q6PAV0_HUMAN; Q6DCA5_HUMAN; A0A2R8Y4C6_HUMAN; A0A2R8Y802_HUMAN; H0Y7K3_HUMAN; A0A2R8Y4Z5_HUMAN; A0A2R8YGU1_HUMAN; Q86YH1_HUMAN; A0A2R8Y5R4_HUMAN; A0A2R8Y7B1_HUMAN; A0A2R8YCU9_HUMAN; A0A2R8YDS8_HUMAN; A0A2R8Y885_HUMAN; A0A2R8Y820_HUMAN; H…	ENST00000263630.13, ENST00000336838.10, ENST00000436346.7, ENST00000642200.1, ENST00000643413.1, ENST00000646796.1; ENST00000263630.13, ENST00000336838.10, ENST00000436346.7, ENST00000642200.1, ENST00000643413.1, ENST00000646796.1; ENST00000263630.13, ENST00000336838.10, ENST00000436346.7, ENST00000642200.1, ENST00000643413.1, ENST00000646796.1; ENST00000263630.13, ENST00000336838.10, ENST0000043…	ENSP00000263630.8, ENSP00000338728.6, ENSP00000410608.1, ENSP00000495919.1, ENSP00000494811.1, ENSP00000493703.1; ENSP00000263630.8, ENSP00000338728.6, ENSP00000410608.1, ENSP00000495919.1, ENSP00000494811.1, ENSP00000493703.1; ENSP00000263630.8, ENSP00000338728.6, ENSP00000410608.1, ENSP00000495919.1, ENSP00000494811.1, ENSP00000493703.1; ENSP00000263630.8, ENSP00000338728.6, ENSP00000410608.1, …	ENSG00000115355	chr2	55287842	55419895	-			regulation of protein phosphorylation, positive regulation of protein phosphorylation, actin binding, binding, protein binding, phospholipid binding, intracellular, cell, cytoplasm, endoplasmic reticulum, Golgi apparatus, cytosol, plasma membrane, nucleobase-containing compound metabolic process, DNA metabolic process, DNA replication, regulation of DNA replication, cellular protein modification …	GO:0001932, GO:0001934, GO:0003779, GO:0005488, GO:0005515, GO:0005543, GO:0005622, GO:0005623, GO:0005737, GO:0005783, GO:0005794, GO:0005829, GO:0005886, GO:0006139, GO:0006259, GO:0006260, GO:0006275, GO:0006464, GO:0006468, GO:0006725, GO:0006793, GO:0006796, GO:0006807, GO:0006928, GO:0006996, GO:0007010, GO:0007154, GO:0007165, GO:0007275, GO:0007399, GO:0008017, GO:0008092, GO:0008152, GO:…	HALLMARK_MITOTIC_SPINDLE	HADDAD_T_LYMPHOCYTE_AND_NK_PROGENITOR_UP, MCCLUNG_CREB1_TARGETS_DN, TSENG_IRS1_TARGETS_DN, SMID_BREAST_CANCER_NORMAL_LIKE_UP, SMID_BREAST_CANCER_BASAL_UP, BOYLAN_MULTIPLE_MYELOMA_D_DN, GUTIERREZ_CHRONIC_LYMPHOCYTIC_LEUKEMIA_DN, PURBEY_TARGETS_OF_CTBP1_AND_SATB1_DN, REACTOME_RHO_GTPASE_CYCLE, REACTOME_RND3_GTPASE_CYCLE, REACTOME_RND1_GTPASE_CYCLE, REACTOME_SIGNALING_BY_RHO_GTPASES_MIRO_GTPASES_AND…	2362.18	2342.37	2381.99	0.0241882	0.481762	0.735295	FALSE	2339	2362	2326	2457	2348	2341	2342	2382
ENSG00000159140	SON	protein_coding	Protein SON; Protein SON; Protein SON; Protein SON; Protein SON; Protein SON; Protein SON; Protein SON; Protein SON; Protein SON; Protein SON; Protein SON; Protein SON; Protein SON; Protein SON; Protein SON; SON DNA and RNA binding protein; SON protein SON3; SON protein; SON protein; SON DNA and RNA binding protein; SON DNA and RNA binding protein; SON DNA and RNA binding protein; SON DNA and RNA…	SON, C21orf50, DBP5, KIAA1019, NREBP, HSPC310, HSPC312; SON, C21orf50, DBP5, KIAA1019, NREBP, HSPC310, HSPC312; SON, C21orf50, DBP5, KIAA1019, NREBP, HSPC310, HSPC312; SON, C21orf50, DBP5, KIAA1019, NREBP, HSPC310, HSPC312; SON, C21orf50, DBP5, KIAA1019, NREBP, HSPC310, HSPC312; SON, C21orf50, DBP5, KIAA1019, NREBP, HSPC310, HSPC312; SON, C21orf50, DBP5, KIAA1019, NREBP, HSPC310, HSPC312; SON, C2…	P18583; D3DSF5; D3DSF6; E7ETE8; E7EU67; E7EVW3; E9PFQ2; O14487; O95981; Q14120; Q6PKE0; Q9H7B1; Q9P070; Q9P072; Q9UKP9; Q9UPY0; H7C1M2; Q3YL85; A0JLP4; Q3SWV4; A0A8Q3SI10; H7C257; H7C1S4; H7C2G8; A0A994J4Y9; J3QSZ5	SON_HUMAN; SON_HUMAN; SON_HUMAN; SON_HUMAN; SON_HUMAN; SON_HUMAN; SON_HUMAN; SON_HUMAN; SON_HUMAN; SON_HUMAN; SON_HUMAN; SON_HUMAN; SON_HUMAN; SON_HUMAN; SON_HUMAN; SON_HUMAN; H7C1M2_HUMAN; Q3YL85_HUMAN; A0JLP4_HUMAN; Q3SWV4_HUMAN; A0A8Q3SI10_HUMAN; H7C257_HUMAN; H7C1S4_HUMAN; H7C2G8_HUMAN; A0A994J4Y9_HUMAN; J3QSZ5_HUMAN	ENST00000300278.8, ENST00000356577.10, ENST00000381679.8, ENST00000455528.5; ENST00000300278.8, ENST00000356577.10, ENST00000381679.8, ENST00000455528.5; ENST00000300278.8, ENST00000356577.10, ENST00000381679.8, ENST00000455528.5; ENST00000300278.8, ENST00000356577.10, ENST00000381679.8, ENST00000455528.5; ENST00000300278.8, ENST00000356577.10, ENST00000381679.8, ENST00000455528.5; ENST0000030027…	ENSP00000300278.2, ENSP00000348984.4, ENSP00000371095.4, ENSP00000399783.1; ENSP00000300278.2, ENSP00000348984.4, ENSP00000371095.4, ENSP00000399783.1; ENSP00000300278.2, ENSP00000348984.4, ENSP00000371095.4, ENSP00000399783.1; ENSP00000300278.2, ENSP00000348984.4, ENSP00000371095.4, ENSP00000399783.1; ENSP00000300278.2, ENSP00000348984.4, ENSP00000371095.4, ENSP00000399783.1; ENSP00000300278.2, …	ENSG00000159140	chr21	33543038	33577481	+			microtubule cytoskeleton organization, cytokinesis, nucleic acid binding, DNA binding, RNA binding, binding, protein binding, intracellular, cell, nucleus, nucleoplasm, nucleobase-containing compound metabolic process, RNA processing, mRNA processing, cellular aromatic compound metabolic process, nitrogen compound metabolic process, apoptotic process, organelle organization, cytoskeleton organiza…	GO:0000226, GO:0000910, GO:0003676, GO:0003677, GO:0003723, GO:0005488, GO:0005515, GO:0005622, GO:0005623, GO:0005634, GO:0005654, GO:0006139, GO:0006396, GO:0006397, GO:0006725, GO:0006807, GO:0006915, GO:0006996, GO:0007010, GO:0007017, GO:0007049, GO:0008152, GO:0008219, GO:0008380, GO:0009987, GO:0010467, GO:0010468, GO:0010941, GO:0012501, GO:0016043, GO:0016070, GO:0016071, GO:0016604, GO:…		HOUNKPE_HOUSEKEEPING_GENES, WATANABE_RECTAL_CANCER_RADIOTHERAPY_RESPONSIVE_UP, MULLIGHAN_NPM1_SIGNATURE_3_UP, LINDGREN_BLADDER_CANCER_CLUSTER_2A_DN, SESTO_RESPONSE_TO_UV_C0, BONOME_OVARIAN_CANCER_SURVIVAL_OPTIMAL_DEBULKING, IKEDA_MIR30_TARGETS_UP, SENGUPTA_NASOPHARYNGEAL_CARCINOMA_WITH_LMP1_UP, GRAESSMANN_APOPTOSIS_BY_DOXORUBICIN_DN, HAMAI_APOPTOSIS_VIA_TRAIL_UP, LINDGREN_BLADDER_CANCER_CLUSTER_2…	2353.94	2289.37	2418.51	0.0791311	0.0241025	0.120928	FALSE	2233	2277	2358	2490	2380	2386	2289	2418
ENSG00000126777	KTN1	protein_coding	Kinectin; Kinectin; Kinectin; Kinectin; Kinectin; Kinectin; Kinectin; Kinectin; Kinectin 1; Kinectin 1; Kinectin 1; Kinectin 1; Kinectin 1, cDNA FLJ55573, highly similar to Kinectin; Kinectin 1; Kinectin 1; Kinectin 1; Kinectin 1; KTN1 protein; KTN1 protein; KTN1 protein; Kinectin 1; Kinectin 1	KTN1, CG1, KIAA0004; KTN1, CG1, KIAA0004; KTN1, CG1, KIAA0004; KTN1, CG1, KIAA0004; KTN1, CG1, KIAA0004; KTN1, CG1, KIAA0004; KTN1, CG1, KIAA0004; KTN1, CG1, KIAA0004; KTN1; KTN1; KTN1; KTN1; KTN1; KTN1; KTN1; KTN1; KTN1; KTN1; KTN1; KTN1; KTN1; KTN1	Q86UP2; B4DZ88; Q13999; Q14707; Q15387; Q17RZ5; Q5GGW3; Q86W57; H0YJB7; G3V5Q0; H0YJP2; G3V5G2; B7Z6P3; G3V5P0; G3V4Y7; H0YJV5; H0YJZ8; Q6NZ46; Q6PDF7; Q3SWV9; G3V475; G3V4L8	KTN1_HUMAN; KTN1_HUMAN; KTN1_HUMAN; KTN1_HUMAN; KTN1_HUMAN; KTN1_HUMAN; KTN1_HUMAN; KTN1_HUMAN; H0YJB7_HUMAN; G3V5Q0_HUMAN; H0YJP2_HUMAN; G3V5G2_HUMAN; B7Z6P3_HUMAN; G3V5P0_HUMAN; G3V4Y7_HUMAN; H0YJV5_HUMAN; H0YJZ8_HUMAN; Q6NZ46_HUMAN; Q6PDF7_HUMAN; Q3SWV9_HUMAN; G3V475_HUMAN; G3V4L8_HUMAN	ENST00000395308.5, ENST00000395309.7, ENST00000395311.5, ENST00000395314.8, ENST00000413890.6, ENST00000438792.6, ENST00000459737.5; ENST00000395308.5, ENST00000395309.7, ENST00000395311.5, ENST00000395314.8, ENST00000413890.6, ENST00000438792.6, ENST00000459737.5; ENST00000395308.5, ENST00000395309.7, ENST00000395311.5, ENST00000395314.8, ENST00000413890.6, ENST00000438792.6, ENST00000459737.5; …	ENSP00000378719.1, ENSP00000378720.4, ENSP00000378722.1, ENSP00000378725.3, ENSP00000394992.2, ENSP00000391964.2, ENSP00000432149.1; ENSP00000378719.1, ENSP00000378720.4, ENSP00000378722.1, ENSP00000378725.3, ENSP00000394992.2, ENSP00000391964.2, ENSP00000432149.1; ENSP00000378719.1, ENSP00000378720.4, ENSP00000378722.1, ENSP00000378725.3, ENSP00000394992.2, ENSP00000391964.2, ENSP00000432149.1; …	ENSG00000126777	chr14	55559072	55701526	+			nucleic acid binding, RNA binding, binding, protein binding, intracellular, cell, cytoplasm, endoplasmic reticulum, endoplasmic reticulum membrane, plasma membrane, integral component of plasma membrane, movement of cell or subcellular component, microtubule-based process, microtubule-based movement, cytoskeletal protein binding, cellular process, endomembrane system, membrane, integral component…	GO:0003676, GO:0003723, GO:0005488, GO:0005515, GO:0005622, GO:0005623, GO:0005737, GO:0005783, GO:0005789, GO:0005886, GO:0005887, GO:0006928, GO:0007017, GO:0007018, GO:0008092, GO:0009987, GO:0012505, GO:0016020, GO:0016021, GO:0019894, GO:0031224, GO:0031226, GO:0042175, GO:0043226, GO:0043227, GO:0043229, GO:0043231, GO:0044422, GO:0044424, GO:0044425, GO:0044432, GO:0044444, GO:0044446, GO:…		IBRAHIM_NRF1_UP, IBRAHIM_NRF2_UP, MULLIGHAN_MLL_SIGNATURE_2_DN, HAHTOLA_SEZARY_SYNDROM_UP, HAHTOLA_MYCOSIS_FUNGOIDES_CD4_DN, SCHAEFFER_PROSTATE_DEVELOPMENT_6HR_UP, GRESHOCK_CANCER_COPY_NUMBER_UP, AGUIRRE_PANCREATIC_CANCER_COPY_NUMBER_UP, SHAFFER_IRF4_TARGETS_IN_ACTIVATED_B_LYMPHOCYTE, KYNG_WERNER_SYNDROM_AND_NORMAL_AGING_UP, REACTOME_RHO_GTPASE_EFFECTORS, REACTOME_REGULATION_OF_INSULIN_LIKE_GROWT…	2348.91	2470.31	2227.51	-0.149197	2.16365e-05	0.000420432	FALSE	2418	2562	2432	2293	2224	2166	2470	2227
ENSG00000174231	PRPF8	protein_coding	Pre-mRNA-processing-splicing factor 8; Pre-mRNA-processing-splicing factor 8; Pre-mRNA-processing-splicing factor 8; Pre-mRNA processing factor 8; Pre-mRNA processing factor 8; Pre-mRNA processing factor 8, Pre-mRNA-processing-splicing factor 8; Pre-mRNA processing factor 8; Pre-mRNA processing factor 8; Pre-mRNA processing factor 8; Pre-mRNA processing factor 8	PRPF8, PRPC8; PRPF8, PRPC8; PRPF8, PRPC8; PRPF8; PRPF8; PRPF8; PRPF8; PRPF8; PRPF8; PRPF8	Q6P2Q9; O14547; O75965; A0A994J3N2; I3L1T8; I3L0J9; A0A994J6E8; A0A994J6S8; I3L3Z8; A0A994J491	PRP8_HUMAN; PRP8_HUMAN; PRP8_HUMAN; A0A994J3N2_HUMAN; I3L1T8_HUMAN; I3L0J9_HUMAN; A0A994J6E8_HUMAN; A0A994J6S8_HUMAN; I3L3Z8_HUMAN; A0A994J491_HUMAN	ENST00000304992.11, ENST00000572621.5, ENST00000614672.2, ENST00000634039.1; ENST00000304992.11, ENST00000572621.5, ENST00000614672.2, ENST00000634039.1; ENST00000304992.11, ENST00000572621.5, ENST00000614672.2, ENST00000634039.1; ENST00000703538.1; ENST00000571958.1; ENST00000577001.1, ENST00000631647.1; ENST00000703540.1; ENST00000703537.1; ENST00000573725.2; ENST00000703541.1	ENSP00000304350.6, ENSP00000460348.1, ENSP00000479194.1, ENSP00000488611.1; ENSP00000304350.6, ENSP00000460348.1, ENSP00000479194.1, ENSP00000488611.1; ENSP00000304350.6, ENSP00000460348.1, ENSP00000479194.1, ENSP00000488611.1; ENSP00000515361.1; ENSP00000459095.1; ENSP00000458151.1, ENSP00000488222.1; ENSP00000515362.1; ENSP00000515360.1; ENSP00000460849.2; ENSP00000515363.1	ENSG00000174231	chr17	1650629	1684867	-	Spliceosome	hsa03040	spliceosomal tri-snRNP complex assembly, RNA splicing, via transesterification reactions, RNA splicing, via transesterification reactions with bulged adenosine as nucleophile, second spliceosomal transesterification activity, spliceosomal snRNP assembly, mRNA splicing, via spliceosome, response to molecule of bacterial origin, nucleic acid binding, RNA binding, catalytic activity, binding, protei…	GO:0000244, GO:0000375, GO:0000377, GO:0000386, GO:0000387, GO:0000398, GO:0002237, GO:0003676, GO:0003723, GO:0003824, GO:0005488, GO:0005515, GO:0005622, GO:0005623, GO:0005634, GO:0005654, GO:0005681, GO:0005682, GO:0006139, GO:0006396, GO:0006397, GO:0006725, GO:0006807, GO:0008152, GO:0008380, GO:0009605, GO:0009607, GO:0009617, GO:0009987, GO:0010033, GO:0010467, GO:0016020, GO:0016043, GO:…		REACTOME_MRNA_SPLICING_MINOR_PATHWAY, REACTOME_MRNA_SPLICING, REACTOME_PROCESSING_OF_CAPPED_INTRON_CONTAINING_PRE_MRNA, REACTOME_METABOLISM_OF_RNA, WP_MRNA_PROCESSING, LIU_SOX4_TARGETS_DN, BLALOCK_ALZHEIMERS_DISEASE_UP, MARSON_BOUND_BY_FOXP3_UNSTIMULATED, WEST_ADRENOCORTICAL_TUMOR_DN, KIM_ALL_DISORDERS_OLIGODENDROCYTE_NUMBER_CORR_UP, KIM_BIPOLAR_DISORDER_OLIGODENDROCYTE_DENSITY_CORR_UP, KIM_ALL_D…	2315.92	2366.83	2265.02	-0.0634022	0.0703901	0.247364	FALSE	2419	2335	2347	2345	2179	2271	2367	2265
ENSG00000167658	EEF2	protein_coding	Elongation factor 2; Elongation factor 2; Elongation factor 2; Elongation factor 2; Elongation factor 2; Eukaryotic translation elongation factor 2; EEF2 protein	EEF2, EF2; EEF2, EF2; EEF2, EF2; EEF2, EF2; EEF2, EF2; EEF2; EEF2	P13639; A0A384N6H1; B2RMP5; D6W618; Q58J86; M0R0I6; Q6PK56	EF2_HUMAN; EF2_HUMAN; EF2_HUMAN; EF2_HUMAN; EF2_HUMAN; M0R0I6_HUMAN; Q6PK56_HUMAN	ENST00000309311.7; ENST00000309311.7; ENST00000309311.7; ENST00000309311.7; ENST00000309311.7; ENST00000600794.1;	ENSP00000307940.5; ENSP00000307940.5; ENSP00000307940.5; ENSP00000307940.5; ENSP00000307940.5; ENSP00000471265.1;	ENSG00000167658	chr19	3976056	3985463	-	AMPK signaling pathway, Oxytocin signaling pathway	hsa04152, hsa04921	nucleotide binding, response to reactive oxygen species, response to acid chemical, nucleoside binding, purine nucleoside binding, p53 binding, cytoplasmic translation, hematopoietic progenitor cell differentiation, immune system process, immune system development, response to ischemia, system process, skeletal muscle contraction, muscle system process, nucleic acid binding, RNA binding, translat…	GO:0000166, GO:0000302, GO:0001101, GO:0001882, GO:0001883, GO:0002039, GO:0002181, GO:0002244, GO:0002376, GO:0002520, GO:0002931, GO:0003008, GO:0003009, GO:0003012, GO:0003676, GO:0003723, GO:0003746, GO:0003779, GO:0003824, GO:0003924, GO:0005488, GO:0005515, GO:0005525, GO:0005576, GO:0005622, GO:0005623, GO:0005634, GO:0005737, GO:0005829, GO:0005840, GO:0005844, GO:0005886, GO:0006412, GO:…	HALLMARK_UNFOLDED_PROTEIN_RESPONSE	PEREZ_TP53_TARGETS, TOMLINS_PROSTATE_CANCER_UP, BENPORATH_EED_TARGETS, SIMBULAN_PARP1_TARGETS_UP, GERHOLD_ADIPOGENESIS_DN, LEE_CALORIE_RESTRICTION_NEOCORTEX_DN, ZAMORA_NOS2_TARGETS_DN, LEIN_OLIGODENDROCYTE_MARKERS, BHATI_G2M_ARREST_BY_2METHOXYESTRADIOL_DN, MALONEY_RESPONSE_TO_17AAG_UP, JIANG_TIP30_TARGETS_UP, PURBEY_TARGETS_OF_CTBP1_AND_SATB1_UP, JINESH_BLEBBISHIELD_VS_LIVE_CONTROL_DN, REACTOME_E…	2303.86	2316.48	2291.24	-0.0158015	0.676404	0.858785	FALSE	2333	2412	2205	2372	2300	2201	2316	2291
ENSG00000057019	DCBLD2	protein_coding	Discoidin, CUB and LCCL domain-containing protein 2; Discoidin, CUB and LCCL domain-containing protein 2; Discoidin, CUB and LCCL domain-containing protein 2; Discoidin, CUB and LCCL domain-containing protein 2; Discoidin, CUB and LCCL domain-containing protein 2; DCBLD2 protein; Discoidin, CUB and LCCL domain containing 2	DCBLD2, CLCP1, ESDN; DCBLD2, CLCP1, ESDN; DCBLD2, CLCP1, ESDN; DCBLD2, CLCP1, ESDN; DCBLD2, CLCP1, ESDN; DCBLD2; DCBLD2	Q96PD2; B7WNL1; D3DN41; Q8N6M4; Q8TDX2; Q96IX0; C9JIW6	DCBD2_HUMAN; DCBD2_HUMAN; DCBD2_HUMAN; DCBD2_HUMAN; DCBD2_HUMAN; Q96IX0_HUMAN; C9JIW6_HUMAN	ENST00000326840.11, ENST00000326857.9; ENST00000326840.11, ENST00000326857.9; ENST00000326840.11, ENST00000326857.9; ENST00000326840.11, ENST00000326857.9; ENST00000326840.11, ENST00000326857.9; ENST00000449482.1	ENSP00000321573.6, ENSP00000321646.9; ENSP00000321573.6, ENSP00000321646.9; ENSP00000321573.6, ENSP00000321646.9; ENSP00000321573.6, ENSP00000321646.9; ENSP00000321573.6, ENSP00000321646.9; ENSP00000396803.1	ENSG00000057019	chr3	98795941	98901695	-			regulation of cell growth, binding, protein binding, cell, plasma membrane, integral component of plasma membrane, response to stress, cell communication, signal transduction, response to wounding, cell surface, cellular process, membrane, integral component of membrane, cellular component organization, cell growth, signaling, negative regulation of cell growth, intracellular receptor signaling p…	GO:0001558, GO:0005488, GO:0005515, GO:0005623, GO:0005886, GO:0005887, GO:0006950, GO:0007154, GO:0007165, GO:0009611, GO:0009986, GO:0009987, GO:0016020, GO:0016021, GO:0016043, GO:0016049, GO:0023052, GO:0030308, GO:0030522, GO:0031224, GO:0031226, GO:0040007, GO:0040008, GO:0042060, GO:0044425, GO:0044459, GO:0044464, GO:0044699, GO:0044700, GO:0044763, GO:0045926, GO:0048519, GO:0048523, GO:…	HALLMARK_APICAL_SURFACE, HALLMARK_INFLAMMATORY_RESPONSE, HALLMARK_KRAS_SIGNALING_UP	ODONNELL_TFRC_TARGETS_UP, WAMUNYOKOLI_OVARIAN_CANCER_LMP_DN, RODRIGUES_THYROID_CARCINOMA_DN, LINDGREN_BLADDER_CANCER_CLUSTER_2A_DN, ONDER_CDH1_TARGETS_1_DN, HENDRICKS_SMARCA4_TARGETS_UP, BILD_SRC_ONCOGENIC_SIGNATURE, KYNG_WERNER_SYNDROM_AND_NORMAL_AGING_UP, VERHAAK_GLIOBLASTOMA_MESENCHYMAL, HOELZEL_NF1_TARGETS_UP, AZARE_NEOPLASTIC_TRANSFORMATION_BY_STAT3_UP, PURBEY_TARGETS_OF_CTBP1_NOT_SATB1_UP, …	2257.6	2224.23	2290.96	0.0426265	0.222705	0.495383	FALSE	2191	2213	2269	2339	2258	2276	2224	2291
ENSG00000138095	LRPPRC	protein_coding	Leucine-rich PPR motif-containing protein, mitochondrial; Leucine-rich PPR motif-containing protein, mitochondrial; Leucine-rich PPR motif-containing protein, mitochondrial; Leucine-rich PPR motif-containing protein, mitochondrial; Leucine-rich PPR motif-containing protein, mitochondrial; Leucine-rich PPR motif-containing protein, mitochondrial; Leucine-rich PPR motif-containing protein, mitochon…	LRPPRC, LRP130; LRPPRC, LRP130; LRPPRC, LRP130; LRPPRC, LRP130; LRPPRC, LRP130; LRPPRC, LRP130; LRPPRC, LRP130; LRPPRC, LRP130; LRPPRC, hCG_16810; LRPPRC; LRPPRC; LRPPRC; LRPPRC; LRPPRC; LRPPRC; LRPPRC; LRPPRC; LRPPRC; LRPPRC; LRPPRC; LRPPRC; LRPPRC; LRPPRC; LRPPRC; LRPPRC; LRPPRC; LRPPRC; LRPPRC; LRPPRC; LRPPRC; LRPPRC; LRPPRC; LRPPRC; LRPPRC; LRPPRC; LRPPRC; LRPPRC; LRPPRC; LRPPRC; LRPPRC; LRPP…	P42704; A0PJE3; A8K1V1; Q53PC0; Q53QN7; Q6ZUD8; Q7Z7A6; Q96D84; E5KNY5; A0A804HI23; A0A804HLJ6; A0A804HJD8; A0A804HLL8; A0A804HLK8; H7C3W8; A0A804HI44; A0A804HJG8; A0A804HJA1; A0A804HJI0; A0A804HKK7; A0A804HKX6; A0A804HI14; A0A804HIV5; A0A804HIQ7; A0A804HI40; A0A804HHY9; A0A804HIG4; A0A804HJH8; A0A804HK02; A0A804HKJ0; A0A804HK30; A0A804HLG8; A0A804HKI2; A0A804HKX0; A0A804HIN4; A0A804HJZ1; A0A804H…	LPPRC_HUMAN; LPPRC_HUMAN; LPPRC_HUMAN; LPPRC_HUMAN; LPPRC_HUMAN; LPPRC_HUMAN; LPPRC_HUMAN; LPPRC_HUMAN; E5KNY5_HUMAN; A0A804HI23_HUMAN; A0A804HLJ6_HUMAN; A0A804HJD8_HUMAN; A0A804HLL8_HUMAN; A0A804HLK8_HUMAN; H7C3W8_HUMAN; A0A804HI44_HUMAN; A0A804HJG8_HUMAN; A0A804HJA1_HUMAN; A0A804HJI0_HUMAN; A0A804HKK7_HUMAN; A0A804HKX6_HUMAN; A0A804HI14_HUMAN; A0A804HIV5_HUMAN; A0A804HIQ7_HUMAN; A0A804HI40_HUMA…	ENST00000260665.12; ENST00000260665.12; ENST00000260665.12; ENST00000260665.12; ENST00000260665.12; ENST00000260665.12; ENST00000260665.12; ENST00000260665.12; ENST00000684383.1; ENST00000684306.1; ENST00000682303.1, ENST00000683346.1, ENST00000683796.1, ENST00000684619.1; ENST00000682696.1; ENST00000684397.1; ENST00000419884.6; ENST00000683236.1; ENST00000682295.1; ENST00000683002.1; ENST0000068…	ENSP00000260665.7; ENSP00000260665.7; ENSP00000260665.7; ENSP00000260665.7; ENSP00000260665.7; ENSP00000260665.7; ENSP00000260665.7; ENSP00000260665.7; ENSP00000506863.1; ENSP00000508384.1; ENSP00000508325.1, ENSP00000507458.1, ENSP00000508221.1, ENSP00000508088.1; ENSP00000508411.1; ENSP00000508400.1; ENSP00000414207.2; ENSP00000506891.1; ENSP00000507499.1; ENSP00000507415.1; ENSP00000507512.1; …	ENSG00000138095	chr2	43886224	43996226	-			nuclear chromosome, condensed chromosome, condensed nuclear chromosome, mitochondrial RNA catabolic process, mitochondrial RNA metabolic process, regulation of mitochondrial RNA catabolic process, negative regulation of mitochondrial RNA catabolic process, nucleic acid binding, DNA binding, single-stranded DNA binding, RNA binding, binding, protein binding, intracellular, cell, nucleus, nuclear e…	GO:0000228, GO:0000793, GO:0000794, GO:0000957, GO:0000959, GO:0000960, GO:0000961, GO:0003676, GO:0003677, GO:0003697, GO:0003723, GO:0005488, GO:0005515, GO:0005622, GO:0005623, GO:0005634, GO:0005635, GO:0005637, GO:0005640, GO:0005654, GO:0005694, GO:0005737, GO:0005739, GO:0005759, GO:0005856, GO:0005874, GO:0006139, GO:0006351, GO:0006355, GO:0006401, GO:0006403, GO:0006412, GO:0006417, GO:…	HALLMARK_MITOTIC_SPINDLE, HALLMARK_OXIDATIVE_PHOSPHORYLATION	HOUNKPE_HOUSEKEEPING_GENES, KIM_MYC_AMPLIFICATION_TARGETS_UP, LIAO_METASTASIS, SHIPP_DLBCL_CURED_VS_FATAL_DN, BACOLOD_RESISTANCE_TO_ALKYLATING_AGENTS_DN, ROESSLER_LIVER_CANCER_METASTASIS_DN, EPPERT_PROGENITOR, REACTOME_THE_CITRIC_ACID_TCA_CYCLE_AND_RESPIRATORY_ELECTRON_TRANSPORT, REACTOME_RESPIRATORY_ELECTRON_TRANSPORT_ATP_SYNTHESIS_BY_CHEMIOSMOTIC_COUPLING_AND_HEAT_PRODUCTION_BY_UNCOUPLING_PROTE…	2257.51	2300.16	2214.85	-0.0545011	0.10913	0.32714	FALSE	2269	2260	2371	2238	2204	2202	2300	2214
ENSG00000187109	NAP1L1	protein_coding	Nucleosome assembly protein 1-like 1; Nucleosome assembly protein 1-like 1; Nucleosome assembly protein 1-like 1; Nucleosome assembly protein 1 like 1; Nucleosome assembly protein 1 like 1; Nucleosome assembly protein 1 like 1; Nucleosome assembly protein 1 like 1; Nucleosome assembly protein 1 like 1; Nucleosome assembly protein 1 like 1, cDNA FLJ58569, highly similar to Nucleosome assembly prot…	NAP1L1, NRP; NAP1L1, NRP; NAP1L1, NRP; NAP1L1; NAP1L1; NAP1L1; NAP1L1; NAP1L1; NAP1L1; NAP1L1; NAP1L1; NAP1L1; NAP1L1, hCG_2015037; NAP1L1; NAP1L1; NAP1L1; NAP1L1; NAP1L1; NAP1L1	P55209; B3KNT8; B3KV44; H0YH88; F8VRJ2; F8W0J6; H0YHC3; F8W020; B7Z9C2; F8VV59; F8VXI6; F8VY35; B7Z4K9; F8W118; F8VUX1; F8VVB5; H0YIV4; F5H4R6; F8W543	NP1L1_HUMAN; NP1L1_HUMAN; NP1L1_HUMAN; H0YH88_HUMAN; F8VRJ2_HUMAN; F8W0J6_HUMAN; H0YHC3_HUMAN; F8W020_HUMAN; B7Z9C2_HUMAN; F8VV59_HUMAN; F8VXI6_HUMAN; F8VY35_HUMAN; B7Z4K9_HUMAN; F8W118_HUMAN; F8VUX1_HUMAN; F8VVB5_HUMAN; H0YIV4_HUMAN; F5H4R6_HUMAN; F8W543_HUMAN	ENST00000393263.7, ENST00000431879.7, ENST00000549596.5, ENST00000618691.5; ENST00000393263.7, ENST00000431879.7, ENST00000549596.5, ENST00000618691.5; ENST00000393263.7, ENST00000431879.7, ENST00000549596.5, ENST00000618691.5; ENST00000547529.6; ENST00000551524.5; ENST00000552342.5; ENST00000552147.5; ENST00000547704.5; ENST00000542344.5; ENST00000548044.5; ENST00000551600.5; ENST00000551992.5; …	ENSP00000376947.3, ENSP00000409795.3, ENSP00000447793.1, ENSP00000477538.1; ENSP00000376947.3, ENSP00000409795.3, ENSP00000447793.1, ENSP00000477538.1; ENSP00000376947.3, ENSP00000409795.3, ENSP00000447793.1, ENSP00000477538.1; ENSP00000446520.1; ENSP00000448661.1; ENSP00000447196.1; ENSP00000446804.1; ENSP00000446756.1; ENSP00000444759.1; ENSP00000449649.1; ENSP00000448836.1; ENSP00000448764.1; …	ENSG00000187109	chr12	76036585	76084735	-			nucleic acid binding, RNA binding, binding, protein binding, intracellular, cell, nucleus, cytoplasm, nucleobase-containing compound metabolic process, DNA metabolic process, DNA replication, DNA packaging, chromatin organization, chromatin assembly or disassembly, nucleosome assembly, protein complex assembly, cellular aromatic compound metabolic process, nitrogen compound metabolic process, org…	GO:0003676, GO:0003723, GO:0005488, GO:0005515, GO:0005622, GO:0005623, GO:0005634, GO:0005737, GO:0006139, GO:0006259, GO:0006260, GO:0006323, GO:0006325, GO:0006333, GO:0006334, GO:0006461, GO:0006725, GO:0006807, GO:0006996, GO:0008152, GO:0008283, GO:0008284, GO:0009058, GO:0009059, GO:0009987, GO:0016020, GO:0016023, GO:0016043, GO:0022607, GO:0031410, GO:0031497, GO:0031982, GO:0031988, GO:…	HALLMARK_E2F_TARGETS, HALLMARK_MYC_TARGETS_V1	HOUNKPE_HOUSEKEEPING_GENES, DAVICIONI_PAX_FOXO1_SIGNATURE_IN_ARMS_DN, FOURNIER_ACINAR_DEVELOPMENT_EARLY_DN, GAZDA_DIAMOND_BLACKFAN_ANEMIA_PROGENITOR_DN, DAVICIONI_TARGETS_OF_PAX_FOXO1_FUSIONS_DN, TONKS_TARGETS_OF_RUNX1_RUNX1T1_FUSION_HSC_UP, TONKS_TARGETS_OF_RUNX1_RUNX1T1_FUSION_MONOCYTE_UP, TONKS_TARGETS_OF_RUNX1_RUNX1T1_FUSION_ERYTHROCYTE_UP, TONKS_TARGETS_OF_RUNX1_RUNX1T1_FUSION_SUSTAINED_IN_M…	2247.97	2279.85	2216.09	-0.0409037	0.242489	0.516375	FALSE	2318	2295	2226	2288	2205	2155	2279	2216
ENSG00000149948	HMGA2	protein_coding	High mobility group protein HMGI-C; High mobility group protein HMGI-C; High mobility group protein HMGI-C; High mobility group protein HMGI-C; High mobility group protein HMGI-C; High mobility group protein HMGI-C; High mobility group protein HMGI-C; High mobility group protein HMGI-C; HMGA2e, HMGA2e'; High mobility group AT-hook 2; High mobility group AT-hook 2; High mobility group AT-hook 2; H…	HMGA2, HMGIC; HMGA2, HMGIC; HMGA2, HMGIC; HMGA2, HMGIC; HMGA2, HMGIC; HMGA2, HMGIC; HMGA2, HMGIC; HMGA2, HMGIC; HMGA2; HMGA2; HMGA2; HMGA2; HMGA2	P52926; E7EP85; E7EWA2; Q1M182; Q1M185; Q1M186; Q1M187; Q1M188; Q1M183; F5H2U8; F5H6H0; F5H2A4; H0YFY4	HMGA2_HUMAN; HMGA2_HUMAN; HMGA2_HUMAN; HMGA2_HUMAN; HMGA2_HUMAN; HMGA2_HUMAN; HMGA2_HUMAN; HMGA2_HUMAN; Q1M183_HUMAN; F5H2U8_HUMAN; F5H6H0_HUMAN; F5H2A4_HUMAN; H0YFY4_HUMAN	ENST00000354636.7, ENST00000393578.7, ENST00000403681.7, ENST00000425208.6, ENST00000537275.5, ENST00000537429.5; ENST00000354636.7, ENST00000393578.7, ENST00000403681.7, ENST00000425208.6, ENST00000537275.5, ENST00000537429.5; ENST00000354636.7, ENST00000393578.7, ENST00000403681.7, ENST00000425208.6, ENST00000537275.5, ENST00000537429.5; ENST00000354636.7, ENST00000393578.7, ENST00000403681.7, …	ENSP00000346658.3, ENSP00000377206.3, ENSP00000384026.2, ENSP00000407306.2, ENSP00000437747.1, ENSP00000443372.1; ENSP00000346658.3, ENSP00000377206.3, ENSP00000384026.2, ENSP00000407306.2, ENSP00000437747.1, ENSP00000443372.1; ENSP00000346658.3, ENSP00000377206.3, ENSP00000384026.2, ENSP00000407306.2, ENSP00000437747.1, ENSP00000443372.1; ENSP00000346658.3, ENSP00000377206.3, ENSP00000384026.2, …	ENSG00000149948	chr12	65824460	65966291	+	Transcriptional misregulation in cancer, MicroRNAs in cancer	hsa05202, hsa05206	cell cycle checkpoint, DNA damage checkpoint, G2/M transition of mitotic cell cycle, negative regulation of transcription from RNA polymerase II promoter, nuclear chromosome, mitotic cell cycle, nuclear division, non-recombinational repair, chromatin, heterochromatin, cell morphogenesis, cell morphogenesis involved in differentiation, regulatory region DNA binding, RNA polymerase II transcription…	GO:0000075, GO:0000077, GO:0000086, GO:0000122, GO:0000228, GO:0000278, GO:0000280, GO:0000726, GO:0000785, GO:0000792, GO:0000902, GO:0000904, GO:0000975, GO:0000981, GO:0000982, GO:0000988, GO:0000989, GO:0001047, GO:0001067, GO:0001071, GO:0001077, GO:0001078, GO:0001227, GO:0001228, GO:0001501, GO:0001704, GO:0001706, GO:0001707, GO:0001837, GO:0002062, GO:0003131, GO:0003676, GO:0003677, GO:…		FOROUTAN_TGFB_EMT_UP, FOROUTAN_PRODRANK_TGFB_EMT_UP, JAATINEN_HEMATOPOIETIC_STEM_CELL_UP, CHIARADONNA_NEOPLASTIC_TRANSFORMATION_KRAS_CDC25_UP, CHIARADONNA_NEOPLASTIC_TRANSFORMATION_KRAS_UP, CHIARADONNA_NEOPLASTIC_TRANSFORMATION_CDC25_UP, KONG_E2F1_TARGETS, RIZ_ERYTHROID_DIFFERENTIATION_6HR, MYLLYKANGAS_AMPLIFICATION_HOT_SPOT_21, KORKOLA_YOLK_SAC_TUMOR, SCHAEFFER_PROSTATE_DEVELOPMENT_12HR_DN, RICK…	2237.4	2207.1	2267.7	0.0390629	0.266926	0.544975	FALSE	2190	2204	2228	2333	2241	2229	2207	2267
ENSG00000169710	FASN	protein_coding	Fatty acid synthase; Fatty acid synthase; Fatty acid synthase; Fatty acid synthase; Fatty acid synthase; Fatty acid synthase; Fatty acid synthase; Fatty acid synthase; Fatty acid synthase; Fatty acid synthase; Fatty acid synthase; Fatty acid synthase; Fatty acid synthase; Fatty acid synthase; Fatty acid synthase; FASN protein	FASN, FAS; FASN, FAS; FASN, FAS; FASN, FAS; FASN, FAS; FASN, FAS; FASN, FAS; FASN, FAS; FASN, FAS; FASN; FASN; FASN; FASN; FASN; FASN; FASN	P49327; Q13479; Q16702; Q4LE83; Q6P4U5; Q6SS02; Q969R1; Q96C68; Q96IT0; A0A0U1RQF0; A0A1B0GVK4; A0A1B0GTR5; A0A1B0GWG8; J3KTF0; A0A0U1RRG3; Q6PJJ3	FAS_HUMAN; FAS_HUMAN; FAS_HUMAN; FAS_HUMAN; FAS_HUMAN; FAS_HUMAN; FAS_HUMAN; FAS_HUMAN; FAS_HUMAN; A0A0U1RQF0_HUMAN; A0A1B0GVK4_HUMAN; A0A1B0GTR5_HUMAN; A0A1B0GWG8_HUMAN; J3KTF0_HUMAN; A0A0U1RRG3_HUMAN; Q6PJJ3_HUMAN	ENST00000306749.4; ENST00000306749.4; ENST00000306749.4; ENST00000306749.4; ENST00000306749.4; ENST00000306749.4; ENST00000306749.4; ENST00000306749.4; ENST00000306749.4; ENST00000634990.1; ENST00000636968.1; ENST00000637026.1; ENST00000636628.1; ENST00000580382.1; ENST00000635197.1;	ENSP00000304592.2; ENSP00000304592.2; ENSP00000304592.2; ENSP00000304592.2; ENSP00000304592.2; ENSP00000304592.2; ENSP00000304592.2; ENSP00000304592.2; ENSP00000304592.2; ENSP00000488964.1; ENSP00000490553.1; ENSP00000489808.1; ENSP00000490921.1; ENSP00000462949.1; ENSP00000489514.1;	ENSG00000169710	chr17	82078338	82098294	-	Metabolic pathways, AMPK signaling pathway, Insulin signaling pathway, Fatty acid metabolism, Fatty acid biosynthesis	hsa01100, hsa04152, hsa04910, hsa01212, hsa00061	nucleotide binding, ossification, osteoblast differentiation, nucleic acid binding, RNA binding, catalytic activity, fatty acid synthase activity, [acyl-carrier-protein] S-acetyltransferase activity, [acyl-carrier-protein] S-malonyltransferase activity, 3-oxoacyl-[acyl-carrier-protein] synthase activity, 3-oxoacyl-[acyl-carrier-protein] reductase (NADPH) activity, 3-hydroxypalmitoyl-[acyl-carrier…	GO:0000166, GO:0001503, GO:0001649, GO:0003676, GO:0003723, GO:0003824, GO:0004312, GO:0004313, GO:0004314, GO:0004315, GO:0004316, GO:0004317, GO:0004319, GO:0004320, GO:0005488, GO:0005515, GO:0005576, GO:0005622, GO:0005623, GO:0005737, GO:0005739, GO:0005794, GO:0005829, GO:0005886, GO:0006082, GO:0006084, GO:0006629, GO:0006631, GO:0006633, GO:0006637, GO:0006732, GO:0006766, GO:0006767, GO:…	HALLMARK_CHOLESTEROL_HOMEOSTASIS, HALLMARK_ESTROGEN_RESPONSE_EARLY, HALLMARK_FATTY_ACID_METABOLISM	BLANCO_MELO_COVID19_SARS_COV_2_INFECTION_A594_CELLS_DN, FARMER_BREAST_CANCER_CLUSTER_7, WOOD_EBV_EBNA1_TARGETS_UP, NIKOLSKY_BREAST_CANCER_17Q21_Q25_AMPLICON, SESTO_RESPONSE_TO_UV_C8, MODY_HIPPOCAMPUS_NEONATAL, LEE_CALORIE_RESTRICTION_MUSCLE_UP, MCDOWELL_ACUTE_LUNG_INJURY_DN, RIGGINS_TAMOXIFEN_RESISTANCE_UP, WALLACE_PROSTATE_CANCER_UP, RIZKI_TUMOR_INVASIVENESS_3D_DN, CAIRO_HEPATOBLASTOMA_UP, ZHAN_…	2232.11	2193.22	2271	0.0502528	0.14513	0.388737	FALSE	2254	2199	2126	2288	2242	2283	2193	2271
ENSG00000141027	NCOR1	protein_coding	Nuclear receptor corepressor 1; Nuclear receptor corepressor 1; Nuclear receptor corepressor 1; Nuclear receptor corepressor 1; Nuclear receptor corepressor 1; Nuclear receptor corepressor 1; Nuclear receptor corepressor 1; Nuclear receptor corepressor 1; Nuclear receptor corepressor 1; Nuclear receptor corepressor 1; Nuclear receptor corepressor 1; Nuclear receptor corepressor 1; Nuclear recepto…	NCOR1, KIAA1047; NCOR1, KIAA1047; NCOR1, KIAA1047; NCOR1, KIAA1047; NCOR1, KIAA1047; NCOR1, KIAA1047; NCOR1; NCOR1; NCOR1; NCOR1; NCOR1; NCOR1; NCOR1; NCOR1; NCOR1; NCOR1; NCOR1; NCOR1; NCOR1; NCOR1; NCOR1; NCOR1; NCOR1; NCOR1; NCOR1	O75376; B3DLF8; E9PGV6; Q86YY0; Q9UPV5; Q9UQ18; E7EVU5; J3KS51; E7EW50; H0Y459; S4R380; J3KT44; J3KRE4; Q3B773; A5PKW7; E7EVK1; J3QKP0; Q05CG3; Q86W52; Q6PDT8; C9JAP0; J3KS29; Q6NTH1; Q6PGR4; A0A994J5B8	NCOR1_HUMAN; NCOR1_HUMAN; NCOR1_HUMAN; NCOR1_HUMAN; NCOR1_HUMAN; NCOR1_HUMAN; E7EVU5_HUMAN; J3KS51_HUMAN; E7EW50_HUMAN; H0Y459_HUMAN; S4R380_HUMAN; J3KT44_HUMAN; J3KRE4_HUMAN; Q3B773_HUMAN; A5PKW7_HUMAN; E7EVK1_HUMAN; J3QKP0_HUMAN; Q05CG3_HUMAN; Q86W52_HUMAN; Q6PDT8_HUMAN; C9JAP0_HUMAN; J3KS29_HUMAN; Q6NTH1_HUMAN; Q6PGR4_HUMAN; A0A994J5B8_HUMAN	ENST00000268712.8, ENST00000395848.5, ENST00000395851.5; ENST00000268712.8, ENST00000395848.5, ENST00000395851.5; ENST00000268712.8, ENST00000395848.5, ENST00000395851.5; ENST00000268712.8, ENST00000395848.5, ENST00000395851.5; ENST00000268712.8, ENST00000395848.5, ENST00000395851.5; ENST00000268712.8, ENST00000395848.5, ENST00000395851.5; ENST00000436828.5; ENST00000582357.5; ENST00000411510.5; …	ENSP00000268712.2, ENSP00000379189.1, ENSP00000379192.1; ENSP00000268712.2, ENSP00000379189.1, ENSP00000379192.1; ENSP00000268712.2, ENSP00000379189.1, ENSP00000379192.1; ENSP00000268712.2, ENSP00000379189.1, ENSP00000379192.1; ENSP00000268712.2, ENSP00000379189.1, ENSP00000379192.1; ENSP00000268712.2, ENSP00000379189.1, ENSP00000379192.1; ENSP00000387727.1; ENSP00000462308.1; ENSP00000407998.1; …	ENSG00000141027	chr17	16029065	16218185	-	Transcriptional misregulation in cancer, Endocrine resistance, Thyroid hormone signaling pathway	hsa05202, hsa01522, hsa04919	histone deacetylase complex, negative regulation of transcription from RNA polymerase II promoter, MAPK cascade, microtubule cytoskeleton organization, nuclear chromosome, chromatin, nuclear chromatin, regulatory region DNA binding, transcription factor activity, protein binding, transcription factor activity, transcription factor binding, RNA polymerase II regulatory region DNA binding, regulato…	GO:0000118, GO:0000122, GO:0000165, GO:0000226, GO:0000228, GO:0000785, GO:0000790, GO:0000975, GO:0000988, GO:0000989, GO:0001012, GO:0001067, GO:0001085, GO:0001102, GO:0001932, GO:0001933, GO:0003676, GO:0003677, GO:0003682, GO:0003712, GO:0003714, GO:0005102, GO:0005488, GO:0005515, GO:0005622, GO:0005623, GO:0005634, GO:0005654, GO:0005694, GO:0005737, GO:0005819, GO:0005856, GO:0005874, GO:…		THUM_SYSTOLIC_HEART_FAILURE_DN, WANG_CLIM2_TARGETS_DN, VANHARANTA_UTERINE_FIBROID_WITH_7Q_DELETION_DN, IVANOV_MUTATED_IN_COLON_CANCER, LASTOWSKA_NEUROBLASTOMA_COPY_NUMBER_UP, MARTIN_INTERACT_WITH_HDAC, WANG_HCP_PROSTATE_CANCER, LIU_BREAST_CANCER, RICKMAN_TUMOR_DIFFERENTIATED_WELL_VS_POORLY_UP, KENNY_CTNNB1_TARGETS_UP, KENNY_CTNNB1_TARGETS_DN, KYNG_ENVIRONMENTAL_STRESS_RESPONSE_NOT_BY_4NQO_IN_WS, …	2228.92	2326.3	2131.55	-0.126076	0.000311316	0.00416711	FALSE	2271	2405	2302	2142	2141	2111	2326	2131
ENSG00000008294	SPAG9	protein_coding	C-Jun-amino-terminal kinase-interacting protein 4; C-Jun-amino-terminal kinase-interacting protein 4; C-Jun-amino-terminal kinase-interacting protein 4; C-Jun-amino-terminal kinase-interacting protein 4; C-Jun-amino-terminal kinase-interacting protein 4; C-Jun-amino-terminal kinase-interacting protein 4; C-Jun-amino-terminal kinase-interacting protein 4; C-Jun-amino-terminal kinase-interacting pr…	SPAG9, HSS, KIAA0516, MAPK8IP4, SYD1, HLC6; SPAG9, HSS, KIAA0516, MAPK8IP4, SYD1, HLC6; SPAG9, HSS, KIAA0516, MAPK8IP4, SYD1, HLC6; SPAG9, HSS, KIAA0516, MAPK8IP4, SYD1, HLC6; SPAG9, HSS, KIAA0516, MAPK8IP4, SYD1, HLC6; SPAG9, HSS, KIAA0516, MAPK8IP4, SYD1, HLC6; SPAG9, HSS, KIAA0516, MAPK8IP4, SYD1, HLC6; SPAG9, HSS, KIAA0516, MAPK8IP4, SYD1, HLC6; SPAG9, HSS, KIAA0516, MAPK8IP4, SYD1, HLC6; SPA…	O60271; A6H8U5; A8MSX0; B4DHH2; O60905; Q3KQU8; Q3MKM7; Q86WC7; Q86WC8; Q8IZX7; Q96II0; Q9H811; D6RHI8; A0A060L980; H0Y981; H0YBS5; H0YBE9	JIP4_HUMAN; JIP4_HUMAN; JIP4_HUMAN; JIP4_HUMAN; JIP4_HUMAN; JIP4_HUMAN; JIP4_HUMAN; JIP4_HUMAN; JIP4_HUMAN; JIP4_HUMAN; JIP4_HUMAN; JIP4_HUMAN; D6RHI8_HUMAN; A0A060L980_HUMAN; H0Y981_HUMAN; H0YBS5_HUMAN; H0YBE9_HUMAN	ENST00000262013.12, ENST00000357122.8, ENST00000505279.5, ENST00000510283.5; ENST00000262013.12, ENST00000357122.8, ENST00000505279.5, ENST00000510283.5; ENST00000262013.12, ENST00000357122.8, ENST00000505279.5, ENST00000510283.5; ENST00000262013.12, ENST00000357122.8, ENST00000505279.5, ENST00000510283.5; ENST00000262013.12, ENST00000357122.8, ENST00000505279.5, ENST00000510283.5; ENST0000026201…	ENSP00000262013.7, ENSP00000349636.4, ENSP00000426900.1, ENSP00000423165.1; ENSP00000262013.7, ENSP00000349636.4, ENSP00000426900.1, ENSP00000423165.1; ENSP00000262013.7, ENSP00000349636.4, ENSP00000426900.1, ENSP00000423165.1; ENSP00000262013.7, ENSP00000349636.4, ENSP00000426900.1, ENSP00000423165.1; ENSP00000262013.7, ENSP00000349636.4, ENSP00000426900.1, ENSP00000423165.1; ENSP00000262013.7, …	ENSG00000008294	chr17	50962174	51120868	-			reproduction, MAPK cascade, activation of MAPK activity, acrosomal vesicle, regulation of protein phosphorylation, positive regulation of protein phosphorylation, MAP-kinase scaffold activity, structural molecule activity, binding, protein binding, extracellular region, intracellular, cell, cytoplasm, microtubule organizing center, cytosol, cytoskeleton, protein complex assembly, cellular protein…	GO:0000003, GO:0000165, GO:0000187, GO:0001669, GO:0001932, GO:0001934, GO:0005078, GO:0005198, GO:0005488, GO:0005515, GO:0005576, GO:0005622, GO:0005623, GO:0005737, GO:0005815, GO:0005829, GO:0005856, GO:0006461, GO:0006464, GO:0006468, GO:0006793, GO:0006796, GO:0006810, GO:0006928, GO:0006950, GO:0007034, GO:0007154, GO:0007165, GO:0007254, GO:0007257, GO:0007275, GO:0007276, GO:0007283, GO:…		HOUNKPE_HOUSEKEEPING_GENES, IBRAHIM_NRF1_UP, THUM_SYSTOLIC_HEART_FAILURE_DN, WAMUNYOKOLI_OVARIAN_CANCER_LMP_DN, GROSS_HYPOXIA_VIA_ELK3_ONLY_UP, NIKOLSKY_BREAST_CANCER_17Q21_Q25_AMPLICON, PARK_HSC_MARKERS, CONRAD_GERMLINE_STEM_CELL, AGUIRRE_PANCREATIC_CANCER_COPY_NUMBER_UP, FISCHER_DREAM_TARGETS, JINESH_BLEBBISHIELD_TO_IMMUNE_CELL_FUSION_PBSHMS_UP, PID_ARF6_TRAFFICKING_PATHWAY, REACTOME_DEVELOPMEN…	2214.91	2352.01	2077.82	-0.178739	1.91548e-07	6.06749e-06	FALSE	2363	2328	2365	2107	2092	2034	2352	2077
ENSG00000145907	G3BP1	protein_coding	Ras GTPase-activating protein-binding protein 1; Ras GTPase-activating protein-binding protein 1; G3BP stress granule assembly factor 1; G3BP stress granule assembly factor 1; G3BP stress granule assembly factor 1; G3BP stress granule assembly factor 1; G3BP stress granule assembly factor 1; G3BP stress granule assembly factor 1; G3BP stress granule assembly factor 1; G3BP stress granule assembly…	G3BP1, G3BP; G3BP1, G3BP; G3BP1; G3BP1; G3BP1; G3BP1; G3BP1; G3BP1; G3BP1; G3BP1; G3BP1; G3BP1; G3BP1; G3BP1; G3BP1; G3BP1; G3BP1; G3BP1; G3BP1; G3BP1; G3BP1; G3BP1; G3BP1; G3BP1; G3BP1; G3BP1; G3BP1; G3BP1; G3BP1; G3BP1; G3BP1; G3BP1; G3BP1; G3BP1; G3BP1; G3BP1; G3BP1	Q13283; Q5HYE9; A0A7I2V274; A0A7I2V496; A0A7I2YQC2; A0A7I2V3Y4; A0A7I2V4D8; A0A7I2YQP3; A0A7I2V3V2; A0A7I2V326; A0A7I2V494; A0A7I2V3C4; A0A7I2V548; A0A7I2YQM1; A0A7I2YQR4; A0A7I2V4Y8; A0A7I2V533; E5RH00; A0A7I2V565; A0A7I2V5H1; A0A7I2YQF2; A0A7I2V2X7; E5RI46; A0A7I2YQQ8; A0A7I2V2S5; A0A7I2YQH0; A0A7I2YQB1; E5RJU8; A0A7I2V651; E5RH42; E5RIF8; A0A7I2V2V1; A0A7I2YQU8; A0A7I2V5M7; A0A7P0P2U7; A0A7I2Y…	G3BP1_HUMAN; G3BP1_HUMAN; A0A7I2V274_HUMAN; A0A7I2V496_HUMAN; A0A7I2YQC2_HUMAN; A0A7I2V3Y4_HUMAN; A0A7I2V4D8_HUMAN; A0A7I2YQP3_HUMAN; A0A7I2V3V2_HUMAN; A0A7I2V326_HUMAN; A0A7I2V494_HUMAN; A0A7I2V3C4_HUMAN; A0A7I2V548_HUMAN; A0A7I2YQM1_HUMAN; A0A7I2YQR4_HUMAN; A0A7I2V4Y8_HUMAN; A0A7I2V533_HUMAN; E5RH00_HUMAN; A0A7I2V565_HUMAN; A0A7I2V5H1_HUMAN; A0A7I2YQF2_HUMAN; A0A7I2V2X7_HUMAN; E5RI46_HUMAN; A0A…	ENST00000356245.8, ENST00000394123.7, ENST00000522367.6, ENST00000522761.6, ENST00000676827.1, ENST00000676978.1, ENST00000677323.1, ENST00000677381.1, ENST00000678070.1, ENST00000678101.1, ENST00000678925.1; ENST00000356245.8, ENST00000394123.7, ENST00000522367.6, ENST00000522761.6, ENST00000676827.1, ENST00000676978.1, ENST00000677323.1, ENST00000677381.1, ENST00000678070.1, ENST00000678101.1, …	ENSP00000348578.3, ENSP00000377681.3, ENSP00000428926.1, ENSP00000430480.2, ENSP00000504627.1, ENSP00000503939.1, ENSP00000502880.1, ENSP00000504403.1, ENSP00000503039.1, ENSP00000504140.1, ENSP00000503699.1; ENSP00000348578.3, ENSP00000377681.3, ENSP00000428926.1, ENSP00000430480.2, ENSP00000504627.1, ENSP00000503939.1, ENSP00000502880.1, ENSP00000504403.1, ENSP00000503039.1, ENSP00000504140.1, …	ENSG00000145907	chr5	151771045	151812911	+			nucleotide binding, nucleoside binding, purine nucleoside binding, nucleic acid binding, DNA binding, DNA helicase activity, RNA binding, RNA helicase activity, mRNA binding, catalytic activity, ATP-dependent DNA helicase activity, ATP-dependent RNA helicase activity, helicase activity, nuclease activity, endonuclease activity, binding, protein binding, ATP binding, intracellular, cell, nucleus, …	GO:0000166, GO:0001882, GO:0001883, GO:0003676, GO:0003677, GO:0003678, GO:0003723, GO:0003724, GO:0003729, GO:0003824, GO:0004003, GO:0004004, GO:0004386, GO:0004518, GO:0004519, GO:0005488, GO:0005515, GO:0005524, GO:0005622, GO:0005623, GO:0005634, GO:0005737, GO:0005829, GO:0005886, GO:0005912, GO:0005924, GO:0005925, GO:0006139, GO:0006725, GO:0006807, GO:0006810, GO:0006996, GO:0007154, GO:…	HALLMARK_G2M_CHECKPOINT, HALLMARK_MYC_TARGETS_V1	HOUNKPE_HOUSEKEEPING_GENES, HOLLMANN_APOPTOSIS_VIA_CD40_UP, IGARASHI_ATF4_TARGETS_DN, CHANDRAN_METASTASIS_TOP50_UP, CHANDRAN_METASTASIS_TOP50_DN, ONDER_CDH1_TARGETS_1_DN, KAYO_AGING_MUSCLE_UP, IVANOVA_HEMATOPOIESIS_INTERMEDIATE_PROGENITOR, XU_GH1_AUTOCRINE_TARGETS_UP, POS_HISTAMINE_RESPONSE_NETWORK, CHANDRAN_METASTASIS_UP, FISCHER_DREAM_TARGETS, WP_REGUCALCIN_IN_PROXIMAL_TUBULE_EPITHELIAL_KIDNEY_…	2213.34	2197.9	2228.78	0.0201212	0.569097	0.796333	FALSE	2188	2185	2221	2264	2223	2199	2198	2228
ENSG00000009954	BAZ1B	protein_coding	Tyrosine-protein kinase BAZ1B; Tyrosine-protein kinase BAZ1B; Tyrosine-protein kinase BAZ1B; Tyrosine-protein kinase BAZ1B; Tyrosine-protein kinase BAZ1B; Tyrosine-protein kinase BAZ1B; Tyrosine-protein kinase BAZ1B; Tyrosine-protein kinase BAZ1B	BAZ1B, WBSC10, WBSCR10, WBSCR9, WSTF; BAZ1B, WBSC10, WBSCR10, WBSCR9, WSTF; BAZ1B, WBSC10, WBSCR10, WBSCR9, WSTF; BAZ1B, WBSC10, WBSCR10, WBSCR9, WSTF; BAZ1B, WBSC10, WBSCR10, WBSCR9, WSTF; BAZ1B, WBSC10, WBSCR10, WBSCR9, WSTF; BAZ1B, WBSC10, WBSCR10, WBSCR9, WSTF; BAZ1B, WBSC10, WBSCR10, WBSCR9, WSTF	Q9UIG0; B9EGK3; D3DXE9; O95039; O95247; O95277; Q6P1K4; Q86UJ6	BAZ1B_HUMAN; BAZ1B_HUMAN; BAZ1B_HUMAN; BAZ1B_HUMAN; BAZ1B_HUMAN; BAZ1B_HUMAN; BAZ1B_HUMAN; BAZ1B_HUMAN	ENST00000339594.9, ENST00000404251.1; ENST00000339594.9, ENST00000404251.1; ENST00000339594.9, ENST00000404251.1; ENST00000339594.9, ENST00000404251.1; ENST00000339594.9, ENST00000404251.1; ENST00000339594.9, ENST00000404251.1; ENST00000339594.9, ENST00000404251.1; ENST00000339594.9, ENST00000404251.1	ENSP00000342434.4, ENSP00000385442.1; ENSP00000342434.4, ENSP00000385442.1; ENSP00000342434.4, ENSP00000385442.1; ENSP00000342434.4, ENSP00000385442.1; ENSP00000342434.4, ENSP00000385442.1; ENSP00000342434.4, ENSP00000385442.1; ENSP00000342434.4, ENSP00000385442.1; ENSP00000342434.4, ENSP00000385442.1	ENSG00000009954	chr7	73440406	73522293	-			nucleotide binding, nuclear chromosome, chromosome, centromeric region, chromatin, heterochromatin, condensed chromosome, nucleoside binding, purine nucleoside binding, heart morphogenesis, chromatin binding, catalytic activity, protein kinase activity, protein tyrosine kinase activity, non-membrane spanning protein tyrosine kinase activity, binding, protein binding, ATP binding, intracellular, c…	GO:0000166, GO:0000228, GO:0000775, GO:0000785, GO:0000792, GO:0000793, GO:0001882, GO:0001883, GO:0003007, GO:0003682, GO:0003824, GO:0004672, GO:0004713, GO:0004715, GO:0005488, GO:0005515, GO:0005524, GO:0005622, GO:0005623, GO:0005634, GO:0005654, GO:0005657, GO:0005694, GO:0005721, GO:0006139, GO:0006259, GO:0006281, GO:0006302, GO:0006325, GO:0006333, GO:0006338, GO:0006351, GO:0006355, GO:…		HOUNKPE_HOUSEKEEPING_GENES, GINESTIER_BREAST_CANCER_ZNF217_AMPLIFIED_DN, BYSTROEM_CORRELATED_WITH_IL5_DN, BYSTRYKH_HEMATOPOIESIS_STEM_CELL_AND_BRAIN_QTL_TRANS, FISCHER_DREAM_TARGETS, BIOCARTA_VDR_PATHWAY, REACTOME_EPIGENETIC_REGULATION_OF_GENE_EXPRESSION, REACTOME_POSITIVE_EPIGENETIC_REGULATION_OF_RRNA_EXPRESSION, REACTOME_B_WICH_COMPLEX_POSITIVELY_REGULATES_RRNA_EXPRESSION, REACTOME_DNA_DOUBLE_S…	2212.12	2195.74	2228.49	0.0213529	0.552147	0.785262	FALSE	2162	2267	2159	2281	2245	2159	2196	2228
ENSG00000112851	ERBIN	protein_coding	Erbin; Erbin; Erbin; Erbin; Erbin; Erbin; Erbin; Erbin; Erbin; Erbin; Erbin; Erbb2 interacting protein; Erbb2 interacting protein; Erbb2 interacting protein; Erbb2 interacting protein; Erbb2 interacting protein; Erbb2 interacting protein; Erbb2 interacting protein; Erbb2 interacting protein, cDNA FLJ58745, highly similar to Protein LAP2; Erbb2 interacting protein; Erbb2 interacting protein; Erbb2…	ERBIN, ERBB2IP, KIAA1225, LAP2; ERBIN, ERBB2IP, KIAA1225, LAP2; ERBIN, ERBB2IP, KIAA1225, LAP2; ERBIN, ERBB2IP, KIAA1225, LAP2; ERBIN, ERBB2IP, KIAA1225, LAP2; ERBIN, ERBB2IP, KIAA1225, LAP2; ERBIN, ERBB2IP, KIAA1225, LAP2; ERBIN, ERBB2IP, KIAA1225, LAP2; ERBIN, ERBB2IP, KIAA1225, LAP2; ERBIN, ERBB2IP, KIAA1225, LAP2; ERBIN, ERBB2IP, KIAA1225, LAP2; ERBIN; ERBIN; ERBIN; ERBIN; ERBIN; ERBIN; ERBIN…	Q96RT1; A0AVR1; B4E3F1; B7ZLV9; E7EQW9; E9PCR8; Q1RMD0; Q86W38; Q9NR18; Q9NW48; Q9ULJ5; H0YA04; A0A8V8TMM1; A0A8V8TN29; A0A8V8TP15; A0A8V8TP04; A0A8V8TML0; A0A8V8TPD2; B4DIP2; A0A8V8TPC7; A0A8V8TP09; A0A8V8TML4; A0A8V8TML6; A0A8V8TN18; A0A8V8TN23	ERBIN_HUMAN; ERBIN_HUMAN; ERBIN_HUMAN; ERBIN_HUMAN; ERBIN_HUMAN; ERBIN_HUMAN; ERBIN_HUMAN; ERBIN_HUMAN; ERBIN_HUMAN; ERBIN_HUMAN; ERBIN_HUMAN; H0YA04_HUMAN; A0A8V8TMM1_HUMAN; A0A8V8TN29_HUMAN; A0A8V8TP15_HUMAN; A0A8V8TP04_HUMAN; A0A8V8TML0_HUMAN; A0A8V8TPD2_HUMAN; B4DIP2_HUMAN; A0A8V8TPC7_HUMAN; A0A8V8TP09_HUMAN; A0A8V8TML4_HUMAN; A0A8V8TML6_HUMAN; A0A8V8TN18_HUMAN; A0A8V8TN23_HUMAN	ENST00000284037.10, ENST00000380938.6, ENST00000380943.6, ENST00000506030.6, ENST00000508515.2, ENST00000511297.5, ENST00000699000.1, ENST00000699001.1; ENST00000284037.10, ENST00000380938.6, ENST00000380943.6, ENST00000506030.6, ENST00000508515.2, ENST00000511297.5, ENST00000699000.1, ENST00000699001.1; ENST00000284037.10, ENST00000380938.6, ENST00000380943.6, ENST00000506030.6, ENST00000508515.…	ENSP00000284037.4, ENSP00000370325.2, ENSP00000370330.2, ENSP00000426632.1, ENSP00000422015.1, ENSP00000422766.1, ENSP00000514078.1, ENSP00000514079.1; ENSP00000284037.4, ENSP00000370325.2, ENSP00000370330.2, ENSP00000426632.1, ENSP00000422015.1, ENSP00000422766.1, ENSP00000514078.1, ENSP00000514079.1; ENSP00000284037.4, ENSP00000370325.2, ENSP00000370330.2, ENSP00000426632.1, ENSP00000422015.1, …	ENSG00000112851	chr5	65883128	66082546	+	NOD-like receptor signaling pathway	hsa04621	cytokine production, regulation of cytokine production, negative regulation of cytokine production, activation of innate immune response, pattern recognition receptor signaling pathway, response to molecule of bacterial origin, activation of immune response, immune system process, regulation of immune system process, negative regulation of immune system process, positive regulation of immune syst…	GO:0001816, GO:0001817, GO:0001818, GO:0002218, GO:0002221, GO:0002237, GO:0002253, GO:0002376, GO:0002682, GO:0002683, GO:0002684, GO:0002753, GO:0002757, GO:0002758, GO:0002764, GO:0005102, GO:0005176, GO:0005178, GO:0005198, GO:0005200, GO:0005488, GO:0005515, GO:0005576, GO:0005578, GO:0005604, GO:0005622, GO:0005623, GO:0005634, GO:0005635, GO:0005654, GO:0005737, GO:0005886, GO:0006139, GO:…		GAUSSMANN_MLL_AF4_FUSION_TARGETS_C_UP, DELASERNA_MYOD_TARGETS_DN, IVANOVA_HEMATOPOIESIS_STEM_CELL_SHORT_TERM, CHENG_IMPRINTED_BY_ESTRADIOL, DE_YY1_TARGETS_DN, MEISSNER_BRAIN_HCP_WITH_H3K4ME3_AND_H3K27ME3, TERAO_AOX4_TARGETS_SKIN_UP, REACTOME_SIGNALING_BY_ERBB2, REACTOME_SIGNALING_BY_ERBB2_IN_CANCER, REACTOME_DISEASES_OF_SIGNAL_TRANSDUCTION_BY_GROWTH_FACTOR_RECEPTORS_AND_SECOND_MESSENGERS, REACTOM…	2207.33	2167.55	2247.1	0.0519737	0.137303	0.375559	FALSE	2113	2203	2187	2288	2214	2239	2167	2247
ENSG00000138119	MYOF	protein_coding	Myoferlin; Myoferlin; Myoferlin; Myoferlin; Myoferlin; Myoferlin; Myoferlin; Myoferlin; Myoferlin; Myoferlin; Myoferlin; Myoferlin; Myoferlin	MYOF, FER1L3, KIAA1207; MYOF, FER1L3, KIAA1207; MYOF, FER1L3, KIAA1207; MYOF, FER1L3, KIAA1207; MYOF, FER1L3, KIAA1207; MYOF, FER1L3, KIAA1207; MYOF, FER1L3, KIAA1207; MYOF, FER1L3, KIAA1207; MYOF, FER1L3, KIAA1207; MYOF, FER1L3, KIAA1207; MYOF, FER1L3, KIAA1207; MYOF, FER1L3, KIAA1207; MYOF	Q9NZM1; B3KQN5; Q5VWW2; Q5VWW3; Q5VWW4; Q5VWW5; Q7Z642; Q8IWH0; Q9HBU3; Q9NZM0; Q9ULL3; Q9Y4U4; H0YD14	MYOF_HUMAN; MYOF_HUMAN; MYOF_HUMAN; MYOF_HUMAN; MYOF_HUMAN; MYOF_HUMAN; MYOF_HUMAN; MYOF_HUMAN; MYOF_HUMAN; MYOF_HUMAN; MYOF_HUMAN; MYOF_HUMAN; H0YD14_HUMAN	ENST00000358334.9, ENST00000359263.9, ENST00000371488.3, ENST00000371489.5; ENST00000358334.9, ENST00000359263.9, ENST00000371488.3, ENST00000371489.5; ENST00000358334.9, ENST00000359263.9, ENST00000371488.3, ENST00000371489.5; ENST00000358334.9, ENST00000359263.9, ENST00000371488.3, ENST00000371489.5; ENST00000358334.9, ENST00000359263.9, ENST00000371488.3, ENST00000371489.5; ENST00000358334.9, …	ENSP00000351094.5, ENSP00000352208.4, ENSP00000360543.3, ENSP00000360544.1; ENSP00000351094.5, ENSP00000352208.4, ENSP00000360543.3, ENSP00000360544.1; ENSP00000351094.5, ENSP00000352208.4, ENSP00000360543.3, ENSP00000360544.1; ENSP00000351094.5, ENSP00000352208.4, ENSP00000360543.3, ENSP00000360544.1; ENSP00000351094.5, ENSP00000352208.4, ENSP00000360543.3, ENSP00000360544.1; ENSP00000351094.5, …	ENSG00000138119	chr10	93306429	93482334	-			plasma membrane repair, system process, muscle system process, circulatory system process, binding, protein binding, phospholipid binding, extracellular region, intracellular, cell, nucleus, nuclear envelope, cytoplasm, plasma membrane, caveola, muscle contraction, response to stress, plasma membrane organization, cell communication, signal transduction, cell surface receptor signaling pathway, e…	GO:0001778, GO:0003008, GO:0003012, GO:0003013, GO:0005488, GO:0005515, GO:0005543, GO:0005576, GO:0005622, GO:0005623, GO:0005634, GO:0005635, GO:0005737, GO:0005886, GO:0005901, GO:0006936, GO:0006950, GO:0007009, GO:0007154, GO:0007165, GO:0007166, GO:0007167, GO:0007169, GO:0008015, GO:0008289, GO:0009266, GO:0009408, GO:0009611, GO:0009628, GO:0009966, GO:0009987, GO:0010033, GO:0010256, GO:…	HALLMARK_ESTROGEN_RESPONSE_EARLY, HALLMARK_ESTROGEN_RESPONSE_LATE	DAVICIONI_TARGETS_OF_PAX_FOXO1_FUSIONS_UP, TONKS_TARGETS_OF_RUNX1_RUNX1T1_FUSION_MONOCYTE_UP, TONKS_TARGETS_OF_RUNX1_RUNX1T1_FUSION_ERYTHROCYTE_UP, HEIDENBLAD_AMPLICON_8Q24_DN, CERVERA_SDHB_TARGETS_1_UP, NOUZOVA_TRETINOIN_AND_H4_ACETYLATION, BACOLOD_RESISTANCE_TO_ALKYLATING_AGENTS_UP, BASSO_HAIRY_CELL_LEUKEMIA_UP, BOYLAN_MULTIPLE_MYELOMA_C_DN, VERHAAK_GLIOBLASTOMA_MESENCHYMAL, MANNE_COVID19_COMBI…	2199.72	2102.2	2297.25	0.12795	0.000233261	0.00327656	FALSE	2104	2087	2116	2353	2272	2267	2102	2297
ENSG00000047410	TPR	protein_coding	Nucleoprotein TPR; Nucleoprotein TPR; Nucleoprotein TPR; Nucleoprotein TPR; Nucleoprotein TPR; TPR protein; TPR protein; TPR protein; TPR protein; Translocated promoter region, nuclear basket protein	TPR; TPR; TPR; TPR; TPR; TPR; TPR; TPR; TPR; TPR	P12270; Q15624; Q15655; Q5SWY0; Q99968; Q58F23; A0PJC9; Q9UE33; Q504U6; Q5SWX9	TPR_HUMAN; TPR_HUMAN; TPR_HUMAN; TPR_HUMAN; TPR_HUMAN; Q58F23_HUMAN; A0PJC9_HUMAN; Q9UE33_HUMAN; Q504U6_HUMAN; Q5SWX9_HUMAN	ENST00000367478.9, ENST00000613151.1; ENST00000367478.9, ENST00000613151.1; ENST00000367478.9, ENST00000613151.1; ENST00000367478.9, ENST00000613151.1; ENST00000367478.9, ENST00000613151.1; ; ; ENST00000451586.1	ENSP00000356448.3, ENSP00000483425.1; ENSP00000356448.3, ENSP00000483425.1; ENSP00000356448.3, ENSP00000483425.1; ENSP00000356448.3, ENSP00000483425.1; ENSP00000356448.3, ENSP00000483425.1; ; ; ENSP00000408103.1	ENSG00000047410	chr1	186311652	186375693	-	Pathways in cancer, RNA transport, Thyroid cancer	hsa05200, hsa03013, hsa05216	mitotic sister chromatid segregation, cell cycle checkpoint, negative regulation of transcription from RNA polymerase II promoter, MAPK cascade, MAPK import into nucleus, microtubule cytoskeleton organization, mitotic cell cycle, nuclear division, chromosome, centromeric region, kinetochore, sister chromatid segregation, regulation of chromatin assembly or disassembly, nucleic acid binding, chrom…	GO:0000070, GO:0000075, GO:0000122, GO:0000165, GO:0000189, GO:0000226, GO:0000278, GO:0000280, GO:0000775, GO:0000776, GO:0000819, GO:0001672, GO:0003676, GO:0003682, GO:0003723, GO:0003729, GO:0005215, GO:0005487, GO:0005488, GO:0005515, GO:0005622, GO:0005623, GO:0005634, GO:0005635, GO:0005643, GO:0005654, GO:0005694, GO:0005737, GO:0005819, GO:0005856, GO:0005868, GO:0005875, GO:0006139, GO:…		WATANABE_RECTAL_CANCER_RADIOTHERAPY_RESPONSIVE_UP, GINESTIER_BREAST_CANCER_20Q13_AMPLIFICATION_UP, HOEBEKE_LYMPHOID_STEM_CELL_UP, MYLLYKANGAS_AMPLIFICATION_HOT_SPOT_17, HERNANDEZ_MITOTIC_ARREST_BY_DOCETAXEL_2_UP, YANAGIHARA_ESX1_TARGETS, LEE_LIVER_CANCER_MYC_UP, LEE_LIVER_CANCER_MYC_E2F1_UP, DORSAM_HOXA9_TARGETS_DN, XU_CREBBP_TARGETS_DN, ZHENG_RESPONSE_TO_ARSENITE_DN, DELASERNA_MYOD_TARGETS_DN, G…	2198.24	2209.7	2186.79	-0.0150337	0.671213	0.85599	FALSE	2166	2274	2189	2211	2165	2184	2209	2186
ENSG00000070756	PABPC1	protein_coding	Polyadenylate-binding protein 1; Polyadenylate-binding protein 1; Polyadenylate-binding protein 1; Polyadenylate-binding protein; Polyadenylate-binding protein; Polyadenylate-binding protein; Polyadenylate-binding protein; Polyadenylate-binding protein; Polyadenylate-binding protein; Polyadenylate-binding protein; Poly(A) binding protein cytoplasmic 1; Poly(A) binding protein cytoplasmic 1; Poly(…	PABPC1, PAB1, PABP, PABP1, PABPC2; PABPC1, PAB1, PABP, PABP1, PABPC2; PABPC1, PAB1, PABP, PABP1, PABPC2; PABPC1; PABPC1; PABPC1, hCG_15683; PABPC1; PABPC1; PABPC1; PABPC1; PABPC1; PABPC1; PABPC1; PABPC1; PABPC1; PABPC1; PABPC1; PABPC1; PABPC1; PABPC1; PABPC1; PABPC1; PABPC1; PABPC1; PABPC1; PABPC1; PABPC1; PABPC1	P11940; Q15097; Q93004; E7EQV3; A0A087WTT1; A0A7I2YQ88; E7ERJ7; A0A7I2YQE4; A0A7I2V4N4; H0YAR2; H0YAW6; H0YC10; E5RJM8; E5RGC4; A0A7I2V3J9; H0YAS7; H0YAP2; H0YB75; H0YAS6; E5RFD8; E5RGH3; E5RJB9; E5RHG7; H0YB86; H0YBN4; E5RH24; A0A7I2V649; A0A7I2YQ90	PABP1_HUMAN; PABP1_HUMAN; PABP1_HUMAN; E7EQV3_HUMAN; A0A087WTT1_HUMAN; A0A7I2YQ88_HUMAN; E7ERJ7_HUMAN; A0A7I2YQE4_HUMAN; A0A7I2V4N4_HUMAN; H0YAR2_HUMAN; H0YAW6_HUMAN; H0YC10_HUMAN; E5RJM8_HUMAN; E5RGC4_HUMAN; A0A7I2V3J9_HUMAN; H0YAS7_HUMAN; H0YAP2_HUMAN; H0YB75_HUMAN; H0YAS6_HUMAN; E5RFD8_HUMAN; E5RGH3_HUMAN; E5RJB9_HUMAN; E5RHG7_HUMAN; H0YB86_HUMAN; H0YBN4_HUMAN; E5RH24_HUMAN; A0A7I2V649_HUMAN; …	ENST00000318607.10, ENST00000520142.2, ENST00000520804.2, ENST00000521865.6, ENST00000522658.6, ENST00000522720.2, ENST00000523555.6; ENST00000318607.10, ENST00000520142.2, ENST00000520804.2, ENST00000521865.6, ENST00000522658.6, ENST00000522720.2, ENST00000523555.6; ENST00000318607.10, ENST00000520142.2, ENST00000520804.2, ENST00000521865.6, ENST00000522658.6, ENST00000522720.2, ENST00000523555.…	ENSP00000313007.5, ENSP00000430012.2, ENSP00000428749.2, ENSP00000429119.2, ENSP00000428840.2, ENSP00000429790.2, ENSP00000429892.2; ENSP00000313007.5, ENSP00000430012.2, ENSP00000428749.2, ENSP00000429119.2, ENSP00000428840.2, ENSP00000429790.2, ENSP00000429892.2; ENSP00000313007.5, ENSP00000430012.2, ENSP00000428749.2, ENSP00000429119.2, ENSP00000428840.2, ENSP00000429790.2, ENSP00000429892.2; …	ENSG00000070756	chr8	100685816	100722809	-	RNA transport, mRNA surveillance pathway, RNA degradation	hsa03013, hsa03015, hsa03018	nucleotide binding, nuclear-transcribed mRNA catabolic process, nonsense-mediated decay, nuclear-transcribed mRNA catabolic process, deadenylation-dependent decay, nuclear-transcribed mRNA poly(A) tail shortening, RNA splicing, via transesterification reactions, RNA splicing, via transesterification reactions with bulged adenosine as nucleophile, mRNA splicing, via spliceosome, nuclear-transcribe…	GO:0000166, GO:0000184, GO:0000288, GO:0000289, GO:0000375, GO:0000377, GO:0000398, GO:0000956, GO:0003676, GO:0003723, GO:0003727, GO:0005488, GO:0005515, GO:0005576, GO:0005622, GO:0005623, GO:0005634, GO:0005681, GO:0005737, GO:0005829, GO:0005912, GO:0005924, GO:0005925, GO:0006139, GO:0006378, GO:0006396, GO:0006397, GO:0006401, GO:0006402, GO:0006412, GO:0006413, GO:0006417, GO:0006518, GO:…	HALLMARK_MYC_TARGETS_V1, HALLMARK_PEROXISOME	CHANDRAN_METASTASIS_TOP50_UP, ODONNELL_TFRC_TARGETS_UP, NIKOLSKY_BREAST_CANCER_8Q12_Q22_AMPLICON, PARK_HSC_VS_MULTIPOTENT_PROGENITORS_UP, LEE_METASTASIS_AND_RNA_PROCESSING_UP, BOYLAN_MULTIPLE_MYELOMA_C_D_UP, CHAUHAN_RESPONSE_TO_METHOXYESTRADIOL_DN, CHANDRAN_METASTASIS_UP, DESERT_STEM_CELL_HEPATOCELLULAR_CARCINOMA_SUBCLASS_UP, REACTOME_DEVELOPMENTAL_BIOLOGY, REACTOME_SIGNALING_BY_ROBO_RECEPTORS, R…	2196.26	2221.11	2171.41	-0.0326351	0.356609	0.635065	FALSE	2207	2274	2182	2240	2178	2096	2221	2171
ENSG00000115677	HDLBP	protein_coding	Vigilin; Vigilin; Vigilin; Vigilin; Vigilin; Alternative protein HDLBP; High density lipoprotein binding protein; High density lipoprotein binding protein; High density lipoprotein binding protein; High density lipoprotein binding protein; High density lipoprotein binding protein; High density lipoprotein binding protein; High density lipoprotein binding protein; High density lipoprotein binding …	HDLBP, HBP, VGL; HDLBP, HBP, VGL; HDLBP, HBP, VGL; HDLBP, HBP, VGL; HDLBP, HBP, VGL; HDLBP; HDLBP; HDLBP; HDLBP; HDLBP; HDLBP; HDLBP; HDLBP; HDLBP; HDLBP; HDLBP; HDLBP; HDLBP; HDLBP; HDLBP; HDLBP; HDLBP; HDLBP; HDLBP; HDLBP; HDLBP; HDLBP; HDLBP; HDLBP; HDLBP; HDLBP; HDLBP; HDLBP; HDLBP, hCG_33048; HDLBP, hCG_33048; HDLBP, hCG_33048; HDLBP	Q00341; B4DTQ2; E7EM71; Q53QU2; Q9UCY3; L8ECQ0; C9J739; C9JB08; C9JK79; C9JT62; C9JE93; C9JHN6; A0A088AWM1; A0A0E3D6N3; A0A0U1RVI6; C9JKQ5; C9JMQ6; C9JBS3; C9JEJ8; C9JHS9; C9JHS7; C9JQ82; C9JZI8; C9JES8; C9JHZ8; H7C3D0; Q2HJC8; H0Y394; H7BZC3; H7C2D1; C9J5E5; H7C0A4; Q96CF6; A0A024R4E5; A0A0A0MR28; A0A9K3Y7D7; C9JIZ1	VIGLN_HUMAN; VIGLN_HUMAN; VIGLN_HUMAN; VIGLN_HUMAN; VIGLN_HUMAN; L8ECQ0_HUMAN; C9J739_HUMAN; C9JB08_HUMAN; C9JK79_HUMAN; C9JT62_HUMAN; C9JE93_HUMAN; C9JHN6_HUMAN; C9JHN6_HUMAN; C9JHN6_HUMAN; C9JHN6_HUMAN; C9JHN6_HUMAN; C9JMQ6_HUMAN; C9JBS3_HUMAN; C9JEJ8_HUMAN; C9JHS9_HUMAN; C9JHS7_HUMAN; C9JQ82_HUMAN; C9JZI8_HUMAN; C9JES8_HUMAN; C9JHZ8_HUMAN; H7C3D0_HUMAN; Q2HJC8_HUMAN; H0Y394_HUMAN; H7BZC3_HUMAN…	ENST00000427183.6; ENST00000427183.6; ENST00000427183.6; ENST00000427183.6; ENST00000427183.6; ENST00000427007.5; ENST00000417540.5; ENST00000442714.5; ENST00000426343.5; ENST00000449864.5; ENST00000413241.5, ENST00000423693.5; ENST00000413241.5, ENST00000423693.5; ENST00000413241.5, ENST00000423693.5; ENST00000413241.5, ENST00000423693.5; ENST00000413241.5, ENST00000423693.5; ENST00000458564.5; …	ENSP00000399139.2; ENSP00000399139.2; ENSP00000399139.2; ENSP00000399139.2; ENSP00000399139.2; ENSP00000397799.1; ENSP00000391773.1; ENSP00000413891.1; ENSP00000394205.1; ENSP00000396202.1; ENSP00000390290.1, ENSP00000413805.1; ENSP00000390290.1, ENSP00000413805.1; ENSP00000390290.1, ENSP00000413805.1; ENSP00000390290.1, ENSP00000413805.1; ENSP00000390290.1, ENSP00000413805.1; ENSP00000408582.1; …	ENSG00000115677	chr2	241227264	241317061	-			nucleic acid binding, RNA binding, binding, protein binding, extracellular region, extracellular space, intracellular, cell, nucleus, cytoplasm, plasma membrane, alcohol metabolic process, lipid metabolic process, transport, lipid transport, metabolic process, steroid metabolic process, cholesterol metabolic process, lipid binding, lipid localization, membrane, sterol metabolic process, macromole…	GO:0003676, GO:0003723, GO:0005488, GO:0005515, GO:0005576, GO:0005615, GO:0005622, GO:0005623, GO:0005634, GO:0005737, GO:0005886, GO:0006066, GO:0006629, GO:0006810, GO:0006869, GO:0008152, GO:0008202, GO:0008203, GO:0008289, GO:0010876, GO:0016020, GO:0016125, GO:0032991, GO:0032994, GO:0033036, GO:0034358, GO:0034364, GO:0043226, GO:0043227, GO:0043229, GO:0043231, GO:0044238, GO:0044281, GO:…	HALLMARK_HYPOXIA, HALLMARK_GLYCOLYSIS	GLASS_IGF2BP1_CLIP_TARGETS_KNOCKDOWN_DN, HOUNKPE_HOUSEKEEPING_GENES, MAYBURD_RESPONSE_TO_L663536_UP, MORI_PLASMA_CELL_UP, TARTE_PLASMA_CELL_VS_B_LYMPHOCYTE_UP, RIZKI_TUMOR_INVASIVENESS_3D_DN, RIZKI_TUMOR_INVASIVENESS_2D_DN, ZHAN_LATE_DIFFERENTIATION_GENES_UP, MINGUEZ_LIVER_CANCER_VASCULAR_INVASION_UP, REACTOME_PLASMA_LIPOPROTEIN_ASSEMBLY_REMODELING_AND_CLEARANCE, REACTOME_TRANSPORT_OF_SMALL_MOLEC…	2189.86	2265.14	2114.57	-0.0991856	0.00455059	0.0350273	FALSE	2233	2314	2249	2160	2121	2063	2265	2114
ENSG00000083857	FAT1	protein_coding	Protocadherin Fat 1; Alternative protein FAT1; FAT atypical cadherin 1; FAT atypical cadherin 1; FAT atypical cadherin 1; FAT atypical cadherin 1; FAT atypical cadherin 1	FAT1, CDHF7, FAT; FAT1; FAT1; FAT1; FAT1; FAT1; FAT1	Q14517; L8E7S1; D6RHE6; H0Y8F5; H0Y9C8; H0Y9H4; D6RCE4	FAT1_HUMAN; L8E7S1_HUMAN; D6RHE6_HUMAN; H0Y8F5_HUMAN; H0Y9C8_HUMAN; H0Y9H4_HUMAN; D6RCE4_HUMAN	ENST00000441802.7; ENST00000509537.1; ENST00000509927.1; ENST00000507105.1; ENST00000512772.5; ENST00000509647.1	ENSP00000406229.2; ENSP00000421003.1; ENSP00000420869.1; ENSP00000423801.1; ENSP00000424157.1; ENSP00000423736.1	ENSG00000083857	chr4	186587794	186726722	-			binding, calcium ion binding, protein binding, extracellular region, intracellular, cell, nucleus, cytoplasm, plasma membrane, integral component of plasma membrane, cell-cell junction, adherens junction, cell-substrate adherens junction, focal adhesion, movement of cell or subcellular component, organelle organization, cytoskeleton organization, actin filament organization, cell communication, c…	GO:0005488, GO:0005509, GO:0005515, GO:0005576, GO:0005622, GO:0005623, GO:0005634, GO:0005737, GO:0005886, GO:0005887, GO:0005911, GO:0005912, GO:0005924, GO:0005925, GO:0006928, GO:0006996, GO:0007010, GO:0007015, GO:0007154, GO:0007155, GO:0007156, GO:0007163, GO:0007267, GO:0009653, GO:0009987, GO:0016020, GO:0016021, GO:0016043, GO:0016337, GO:0016477, GO:0022610, GO:0023052, GO:0030027, GO:…		DITTMER_PTHLH_TARGETS_UP, DITTMER_PTHLH_TARGETS_DN, ODONNELL_METASTASIS_UP, SESTO_RESPONSE_TO_UV_C2, ENGELMANN_CANCER_PROGENITORS_UP, SMID_BREAST_CANCER_LUMINAL_B_DN, SMID_BREAST_CANCER_BASAL_UP, WEST_ADRENOCORTICAL_CARCINOMA_VS_ADENOMA_UP, BRUECKNER_TARGETS_OF_MIRLET7A3_UP, DAVIES_MULTIPLE_MYELOMA_VS_MGUS_UP, JOHNSTONE_PARVB_TARGETS_1_DN, RAO_BOUND_BY_SALL4_ISOFORM_A, GRYDER_PAX3FOXO1_ENHANCERS_…	2177.08	2169.6	2184.55	0.00989679	0.795334	0.919822	FALSE	2124	2118	2267	2142	2191	2220	2169	2184
ENSG00000144028	SNRNP200	protein_coding	U5 small nuclear ribonucleoprotein 200 kDa helicase; U5 small nuclear ribonucleoprotein 200 kDa helicase; U5 small nuclear ribonucleoprotein 200 kDa helicase; U5 small nuclear ribonucleoprotein 200 kDa helicase; U5 small nuclear ribonucleoprotein 200 kDa helicase; U5 small nuclear ribonucleoprotein 200 kDa helicase; U5 small nuclear ribonucleoprotein 200 kDa helicase; U5 small nuclear ribonucleop…	SNRNP200, ASCC3L1, BRR2, HELIC2, KIAA0788; SNRNP200, ASCC3L1, BRR2, HELIC2, KIAA0788; SNRNP200, ASCC3L1, BRR2, HELIC2, KIAA0788; SNRNP200, ASCC3L1, BRR2, HELIC2, KIAA0788; SNRNP200, ASCC3L1, BRR2, HELIC2, KIAA0788; SNRNP200, ASCC3L1, BRR2, HELIC2, KIAA0788; SNRNP200, ASCC3L1, BRR2, HELIC2, KIAA0788; SNRNP200; SNRNP200; SNRNP200; SNRNP200	O75643; O94884; Q6NZY0; Q6PX59; Q8NBE6; Q96IF2; Q9H7S0; A0A494C1A5; A4FU77; Q7L5W4; A2RRQ7	U520_HUMAN; U520_HUMAN; U520_HUMAN; U520_HUMAN; U520_HUMAN; U520_HUMAN; U520_HUMAN; A0A494C1A5_HUMAN; A4FU77_HUMAN; Q7L5W4_HUMAN; A2RRQ7_HUMAN	ENST00000323853.10; ENST00000323853.10; ENST00000323853.10; ENST00000323853.10; ENST00000323853.10; ENST00000323853.10; ENST00000323853.10; ENST00000652267.1; ;	ENSP00000317123.5; ENSP00000317123.5; ENSP00000317123.5; ENSP00000317123.5; ENSP00000317123.5; ENSP00000317123.5; ENSP00000317123.5; ENSP00000498933.1; ;	ENSG00000144028	chr2	96274338	96321271	-	Spliceosome	hsa03040	nucleotide binding, spliceosomal complex assembly, cis assembly of pre-catalytic spliceosome, RNA splicing, via transesterification reactions, RNA splicing, via transesterification reactions with bulged adenosine as nucleophile, mRNA splicing, via spliceosome, ossification, osteoblast differentiation, nucleoside binding, purine nucleoside binding, nucleic acid binding, RNA binding, RNA helicase a…	GO:0000166, GO:0000245, GO:0000354, GO:0000375, GO:0000377, GO:0000398, GO:0001503, GO:0001649, GO:0001882, GO:0001883, GO:0003676, GO:0003723, GO:0003724, GO:0003824, GO:0004004, GO:0004386, GO:0005488, GO:0005515, GO:0005524, GO:0005622, GO:0005623, GO:0005634, GO:0005654, GO:0005681, GO:0005682, GO:0006139, GO:0006396, GO:0006397, GO:0006725, GO:0006807, GO:0008026, GO:0008152, GO:0008186, GO:…		BARIS_THYROID_CANCER_UP, RICKMAN_TUMOR_DIFFERENTIATED_WELL_VS_POORLY_UP, COLLIS_PRKDC_SUBSTRATES, YAGI_AML_WITH_T_9_11_TRANSLOCATION, REACTOME_MRNA_SPLICING_MINOR_PATHWAY, REACTOME_MRNA_SPLICING, REACTOME_PROCESSING_OF_CAPPED_INTRON_CONTAINING_PRE_MRNA, REACTOME_METABOLISM_OF_RNA, ENK_UV_RESPONSE_KERATINOCYTE_DN, SCHLOSSER_SERUM_RESPONSE_DN, SPIELMAN_LYMPHOBLAST_EUROPEAN_VS_ASIAN_UP, PUJANA_BRCA1…	2172.4	2138.63	2206.17	0.0448303	0.206772	0.474481	FALSE	2113	2150	2153	2245	2227	2146	2138	2206
ENSG00000196924	FLNA	protein_coding	Filamin-A; Filamin-A; Filamin-A; Filamin-A; Filamin-A; Filamin A; Filamin A; Filamin A; Filamin A; Filamin A; Filamin A; Filamin-A; Filamin A; FLNA protein; FLNA protein; Filamin A; Filamin A; Filamin A; Filamin A; Filamin A; Filamin A	FLNA, FLN, FLN1; FLNA, FLN, FLN1; FLNA, FLN, FLN1; FLNA, FLN, FLN1; FLNA, FLN, FLN1; FLNA; FLNA; FLNA; FLNA; FLNA; FLNA; FLNA; FLNA; FLNA; FLNA; FLNA; FLNA; FLNA; FLNA; FLNA; FLNA	P21333; E9KL45; Q5HY53; Q5HY55; Q8NF52; H0Y5F3; Q60FE6; Q60FE5; E9PHF0; A6NDY9; B2ZZ80; A0A7S5A4Z7; H7C2E7; Q2VP91; Q6NXF2; A0A669KBC6; F8WE98; H0Y5C6; A0A087WWY3; A0A7I2V3E6; A0A7P0NMY4	FLNA_HUMAN; FLNA_HUMAN; FLNA_HUMAN; FLNA_HUMAN; FLNA_HUMAN; H0Y5F3_HUMAN; Q60FE6_HUMAN; Q60FE5_HUMAN; Q60FE5_HUMAN; A6NDY9_HUMAN; A6NDY9_HUMAN; A0A7S5A4Z7_HUMAN; H7C2E7_HUMAN; Q2VP91_HUMAN; Q6NXF2_HUMAN; A0A669KBC6_HUMAN; F8WE98_HUMAN; H0Y5C6_HUMAN; A0A087WWY3_HUMAN; A0A7I2V3E6_HUMAN; A0A7P0NMY4_HUMAN	ENST00000360319.9, ENST00000369850.10; ENST00000360319.9, ENST00000369850.10; ENST00000360319.9, ENST00000369850.10; ENST00000360319.9, ENST00000369850.10; ENST00000360319.9, ENST00000369850.10; ENST00000438732.2; ENST00000369856.8; ENST00000369856.8; ; ENST00000415241.1; ; ENST00000673639.2; ENST00000420627.5; ENST00000444578.1; ENST00000610817.5; ENST00000676696.1; ENST00000422373.6	ENSP00000353467.4, ENSP00000358866.3; ENSP00000353467.4, ENSP00000358866.3; ENSP00000353467.4, ENSP00000358866.3; ENSP00000353467.4, ENSP00000358866.3; ENSP00000353467.4, ENSP00000358866.3; ENSP00000398215.1; ENSP00000358872.4; ENSP00000358872.4; ; ENSP00000405458.1; ; ENSP00000501210.2; ENSP00000408921.1; ENSP00000397824.1; ENSP00000480593.2; ENSP00000503392.1; ENSP00000416926.2	ENSG00000196924	chrX	154348524	154374634	-	Proteoglycans in cancer, MAPK signaling pathway, Salmonella infection, Focal adhesion	hsa05205, hsa04010, hsa05132, hsa04510	microtubule cytoskeleton organization, mitotic cell cycle, nuclear division, cell morphogenesis, cell morphogenesis involved in differentiation, G-protein coupled receptor binding, cell activation, glycoprotein binding, morphogenesis of an epithelium, morphogenesis of an epithelial sheet, platelet degranulation, nucleic acid binding, RNA binding, actin binding, signal transducer activity, recepto…	GO:0000226, GO:0000278, GO:0000280, GO:0000902, GO:0000904, GO:0001664, GO:0001775, GO:0001948, GO:0002009, GO:0002011, GO:0002576, GO:0003676, GO:0003723, GO:0003779, GO:0004871, GO:0005102, GO:0005488, GO:0005515, GO:0005576, GO:0005622, GO:0005623, GO:0005634, GO:0005694, GO:0005730, GO:0005737, GO:0005829, GO:0005856, GO:0005884, GO:0005886, GO:0005911, GO:0005912, GO:0005924, GO:0005925, GO:…	HALLMARK_MITOTIC_SPINDLE, HALLMARK_EPITHELIAL_MESENCHYMAL_TRANSITION, HALLMARK_ALLOGRAFT_REJECTION	BOGNI_TREATMENT_RELATED_MYELOID_LEUKEMIA_UP, MULLIGHAN_MLL_SIGNATURE_1_UP, MULLIGHAN_MLL_SIGNATURE_2_UP, HAHTOLA_MYCOSIS_FUNGOIDES_DN, OUELLET_CULTURED_OVARIAN_CANCER_INVASIVE_VS_LMP_DN, HWANG_PROSTATE_CANCER_MARKERS, SCHLOSSER_SERUM_RESPONSE_UP, LIAO_METASTASIS, GNATENKO_PLATELET_SIGNATURE, CHEOK_RESPONSE_TO_HD_MTX_UP, IWANAGA_CARCINOGENESIS_BY_KRAS_DN, SMID_BREAST_CANCER_RELAPSE_IN_BONE_DN, SMI…	2160.41	1968.29	2352.52	0.257149	8.54731e-07	2.30613e-05	FALSE	2011	2033	1862	2451	2347	2259	1968	2352
ENSG00000111371	SLC38A1	protein_coding	Sodium-coupled neutral amino acid symporter 1; Sodium-coupled neutral amino acid symporter 1; Sodium-coupled neutral amino acid symporter 1; Sodium-coupled neutral amino acid symporter 1; Sodium-coupled neutral amino acid symporter 1; Solute carrier family 38 member 1; Solute carrier family 38 member 1	SLC38A1, ATA1, NAT2, SAT1, SNAT1; SLC38A1, ATA1, NAT2, SAT1, SNAT1; SLC38A1, ATA1, NAT2, SAT1, SNAT1; SLC38A1, ATA1, NAT2, SAT1, SNAT1; SLC38A1, ATA1, NAT2, SAT1, SNAT1; SLC38A1; SLC38A1	Q9H2H9; Q8NC61; Q8NCF8; Q96JX2; Q9H2Q2; F8VX12; F8VX04	S38A1_HUMAN; S38A1_HUMAN; S38A1_HUMAN; S38A1_HUMAN; S38A1_HUMAN; F8VX12_HUMAN; F8VX04_HUMAN	ENST00000398637.10, ENST00000439706.5, ENST00000546893.5, ENST00000549049.5; ENST00000398637.10, ENST00000439706.5, ENST00000546893.5, ENST00000549049.5; ENST00000398637.10, ENST00000439706.5, ENST00000546893.5, ENST00000549049.5; ENST00000398637.10, ENST00000439706.5, ENST00000546893.5, ENST00000549049.5; ENST00000398637.10, ENST00000439706.5, ENST00000546893.5, ENST00000549049.5; ENST0000055017…	ENSP00000381634.4, ENSP00000398142.1, ENSP00000447853.1, ENSP00000449607.1; ENSP00000381634.4, ENSP00000398142.1, ENSP00000447853.1, ENSP00000449607.1; ENSP00000381634.4, ENSP00000398142.1, ENSP00000447853.1, ENSP00000449607.1; ENSP00000381634.4, ENSP00000398142.1, ENSP00000447853.1, ENSP00000449607.1; ENSP00000381634.4, ENSP00000398142.1, ENSP00000447853.1, ENSP00000449607.1; ENSP00000449744.1; …	ENSG00000111371	chr12	46183063	46270017	-	Glutamatergic synapse, GABAergic synapse	hsa04724, hsa04727	neurotransmitter uptake, regulation of neurotransmitter levels, amino acid transmembrane transport, transporter activity, sodium:amino acid symporter activity, L-histidine transmembrane transporter activity, organic acid transmembrane transporter activity, organic acid:sodium symporter activity, cation:amino acid symporter activity, binding, protein binding, extracellular region, cell, plasma mem…	GO:0001504, GO:0001505, GO:0003333, GO:0005215, GO:0005283, GO:0005290, GO:0005342, GO:0005343, GO:0005416, GO:0005488, GO:0005515, GO:0005576, GO:0005623, GO:0005886, GO:0005887, GO:0006810, GO:0006811, GO:0006812, GO:0006814, GO:0006820, GO:0006836, GO:0006865, GO:0006867, GO:0006868, GO:0008324, GO:0015075, GO:0015077, GO:0015081, GO:0015171, GO:0015174, GO:0015175, GO:0015179, GO:0015182, GO:…	HALLMARK_G2M_CHECKPOINT	DAVICIONI_MOLECULAR_ARMS_VS_ERMS_UP, THUM_SYSTOLIC_HEART_FAILURE_DN, LIU_TARGETS_OF_VMYB_VS_CMYB_DN, HOEBEKE_LYMPHOID_STEM_CELL_UP, TONKS_TARGETS_OF_RUNX1_RUNX1T1_FUSION_MONOCYTE_DN, WEI_MIR34A_TARGETS, ROSS_AML_WITH_CBFB_MYH11_FUSION, VERHAAK_AML_WITH_NPM1_MUTATED_DN, YAMAZAKI_TCEB3_TARGETS_UP, VALK_AML_CLUSTER_1, VALK_AML_CLUSTER_11, CHIANG_LIVER_CANCER_SUBCLASS_POLYSOMY7_DN, GENTLES_LEUKEMIC_S…	2157.41	1965.61	2349.2	0.257075	3.76451e-13	2.49149e-11	FALSE	1990	1911	1996	2389	2307	2352	1965	2349
ENSG00000170759	KIF5B	protein_coding	Kinesin-1 heavy chain; Kinesin-1 heavy chain; Kinesin-1 heavy chain; Kinesin-like protein; Kinesin-like protein; Kinesin-like protein	KIF5B, KNS, KNS1; KIF5B, KNS, KNS1; KIF5B, KNS, KNS1; KIF5B; KIF5B; KIF5B	P33176; A0AVB2; Q5VZ85; Q66K46; Q2TA90; Q6P164	KINH_HUMAN; KINH_HUMAN; KINH_HUMAN; Q66K46_HUMAN; Q2TA90_HUMAN; Q6P164_HUMAN	ENST00000302418.5; ENST00000302418.5; ENST00000302418.5; ;	ENSP00000307078.4; ENSP00000307078.4; ENSP00000307078.4; ;	ENSG00000170759	chr10	32009015	32056425	-	Endocytosis, Dopaminergic synapse	hsa04144, hsa04728	nucleotide binding, cell morphogenesis, cell morphogenesis involved in differentiation, nucleoside binding, purine nucleoside binding, motor activity, microtubule motor activity, catalytic activity, binding, protein binding, ATP binding, intracellular, cell, cytoplasm, microtubule organizing center, cytoskeleton, kinesin complex, microtubule, microtubule associated complex, cilium, transport, ion…	GO:0000166, GO:0000902, GO:0000904, GO:0001882, GO:0001883, GO:0003774, GO:0003777, GO:0003824, GO:0005488, GO:0005515, GO:0005524, GO:0005622, GO:0005623, GO:0005737, GO:0005815, GO:0005856, GO:0005871, GO:0005874, GO:0005875, GO:0005929, GO:0006810, GO:0006811, GO:0006812, GO:0006813, GO:0006928, GO:0006935, GO:0006996, GO:0007009, GO:0007017, GO:0007018, GO:0007028, GO:0007154, GO:0007267, GO:…	HALLMARK_MITOTIC_SPINDLE, HALLMARK_G2M_CHECKPOINT, HALLMARK_UNFOLDED_PROTEIN_RESPONSE	IBRAHIM_NRF1_UP, IBRAHIM_NRF2_UP, GINESTIER_BREAST_CANCER_20Q13_AMPLIFICATION_UP, WOOD_EBV_EBNA1_TARGETS_DN, ONDER_CDH1_TARGETS_1_DN, KENNY_CTNNB1_TARGETS_DN, SESTO_RESPONSE_TO_UV_C2, JIANG_AGING_HYPOTHALAMUS_DN, JI_RESPONSE_TO_FSH_DN, WELCSH_BRCA1_TARGETS_UP, LEE_CALORIE_RESTRICTION_NEOCORTEX_DN, HOWLIN_CITED1_TARGETS_1_UP, LEIN_PONS_MARKERS, STEARMAN_LUNG_CANCER_EARLY_VS_LATE_UP, BREDEMEYER_RAG…	2147.27	2216.97	2077.57	-0.093649	0.00930684	0.0606629	FALSE	2217	2276	2158	2105	2115	2012	2217	2077
ENSG00000174197	MGA	protein_coding	MAX gene-associated protein; MAX gene-associated protein; MAX gene-associated protein; MAX gene-associated protein; MAX gene-associated protein; MAX gene-associated protein; MAX gene-associated protein; MAX gene-associated protein; Maltase-glucoamylase; Maltase-glucoamylase; Maltase-glucoamylase; Maltase-glucoamylase; Maltase-glucoamylase; MAX dimerization protein MGA; MAX dimerization protein MG…	MGA, KIAA0518, MAD5; MGA, KIAA0518, MAD5; MGA, KIAA0518, MAD5; MGA, KIAA0518, MAD5; MGA, KIAA0518, MAD5; MGA, KIAA0518, MAD5; MGA, KIAA0518, MAD5; MGA, KIAA0518, MAD5; MGA, MGAM, MGAML; MGA, MGAM, MGAML; MGA, MGAM, MGAML; MGA, MGAM, MGAML; MGA, MGAM, MGAML; MGA; MGA; MGA; MGA; MGA; MGA	Q8IWI9; B9EGR5; E7ENI0; F5H7K2; Q9H8R3; Q9H9N7; Q9UG69; Q9Y4E9; O43451; E7ER45; Q0VAX6; Q75ME7; Q86UM5; A0A8C8P5L8; H3BP52; A0A994J6L2; A0A994J443; A0A994J4J1; H3BU53	MGAP_HUMAN; MGAP_HUMAN; MGAP_HUMAN; MGAP_HUMAN; MGAP_HUMAN; MGAP_HUMAN; MGAP_HUMAN; MGAP_HUMAN; MGA_HUMAN; MGA_HUMAN; MGA_HUMAN; MGA_HUMAN; MGA_HUMAN; A0A8C8P5L8_HUMAN; H3BP52_HUMAN; A0A994J6L2_HUMAN; A0A994J443_HUMAN; A0A994J4J1_HUMAN; H3BU53_HUMAN	ENST00000219905.13, ENST00000566586.6; ENST00000219905.13, ENST00000566586.6; ENST00000219905.13, ENST00000566586.6; ENST00000219905.13, ENST00000566586.6; ENST00000219905.13, ENST00000566586.6; ENST00000219905.13, ENST00000566586.6; ENST00000219905.13, ENST00000566586.6; ENST00000219905.13, ENST00000566586.6; ENST00000475668.6, ENST00000549489.6, ENST00000620571.1; ENST00000475668.6, ENST0000054…	ENSP00000219905.7, ENSP00000456141.1; ENSP00000219905.7, ENSP00000456141.1; ENSP00000219905.7, ENSP00000456141.1; ENSP00000219905.7, ENSP00000456141.1; ENSP00000219905.7, ENSP00000456141.1; ENSP00000219905.7, ENSP00000456141.1; ENSP00000219905.7, ENSP00000456141.1; ENSP00000219905.7, ENSP00000456141.1; ENSP00000417515.2, ENSP00000447378.2, ENSP00000482292.1; ENSP00000417515.2, ENSP00000447378.2, …	ENSG00000174197	chr15	41621134	41773081	+			nucleic acid binding transcription factor activity, nucleic acid binding, DNA binding, transcription factor activity, sequence-specific DNA binding, binding, protein binding, intracellular, cell, nucleus, nucleoplasm, cytoplasm, nucleobase-containing compound metabolic process, transcription, DNA-templated, regulation of transcription, DNA-templated, cellular aromatic compound metabolic process, …	GO:0001071, GO:0003676, GO:0003677, GO:0003700, GO:0005488, GO:0005515, GO:0005622, GO:0005623, GO:0005634, GO:0005654, GO:0005737, GO:0006139, GO:0006351, GO:0006355, GO:0006725, GO:0006807, GO:0008152, GO:0009058, GO:0009059, GO:0009889, GO:0009987, GO:0010467, GO:0010468, GO:0010556, GO:0016070, GO:0018130, GO:0019219, GO:0019222, GO:0019438, GO:0031323, GO:0031326, GO:0031974, GO:0031981, GO:…		RICKMAN_METASTASIS_UP, JEPSEN_SMRT_TARGETS, ACEVEDO_LIVER_CANCER_WITH_H3K27ME3_UP, GABRIELY_MIR21_TARGETS, REACTOME_RNA_POLYMERASE_II_TRANSCRIPTION, REACTOME_TRANSCRIPTIONAL_REGULATION_BY_E2F6, WP_PATHWAYS_AFFECTED_IN_ADENOID_CYSTIC_CARCINOMA, GRAESSMANN_APOPTOSIS_BY_DOXORUBICIN_DN, GRAESSMANN_RESPONSE_TO_MC_AND_DOXORUBICIN_DN, IVANOVA_HEMATOPOIESIS_STEM_CELL_LONG_TERM, BLALOCK_ALZHEIMERS_DISEASE…	2132.35	2082.61	2182.1	0.0672926	0.0573522	0.216634	FALSE	2074	2050	2123	2183	2210	2153	2082	2182
ENSG00000101596	SMCHD1	protein_coding	Structural maintenance of chromosomes flexible hinge domain-containing protein 1; Structural maintenance of chromosomes flexible hinge domain-containing protein 1; Structural maintenance of chromosomes flexible hinge domain-containing protein 1; Structural maintenance of chromosomes flexible hinge domain-containing protein 1; Structural maintenance of chromosomes flexible hinge domain-containing …	SMCHD1, KIAA0650; SMCHD1, KIAA0650; SMCHD1, KIAA0650; SMCHD1, KIAA0650; SMCHD1, KIAA0650; SMCHD1, KIAA0650; SMCHD1; SMCHD1; SMCHD1; SMCHD1; SMCHD1; SMCHD1; SMCHD1; SMCHD1; SMCHD1	A6NHR9; O75141; Q6AHX6; Q6ZTQ8; Q9H6Q2; Q9UG39; L0R6P7; A0A8I5KQZ7; J3KRK8; J3QSH1; A0A2R8YE92; A0A8I5KW02; A0A2R8YCU7; J3KTL8; A0A8I5KRS9	SMHD1_HUMAN; SMHD1_HUMAN; SMHD1_HUMAN; SMHD1_HUMAN; SMHD1_HUMAN; SMHD1_HUMAN; L0R6P7_HUMAN; A0A8I5KQZ7_HUMAN; J3KRK8_HUMAN; J3QSH1_HUMAN; A0A2R8YE92_HUMAN; A0A8I5KW02_HUMAN; A0A2R8YCU7_HUMAN; J3KTL8_HUMAN; A0A8I5KRS9_HUMAN	ENST00000320876.11; ENST00000320876.11; ENST00000320876.11; ENST00000320876.11; ENST00000320876.11; ENST00000320876.11; ENST00000686763.1; ENST00000585229.1; ENST00000584897.5; ENST00000645355.1; ENST00000686864.1; ENST00000642953.1; ENST00000577880.5; ENST00000688342.1	ENSP00000326603.7; ENSP00000326603.7; ENSP00000326603.7; ENSP00000326603.7; ENSP00000326603.7; ENSP00000326603.7; ENSP00000510263.1; ENSP00000462050.1; ENSP00000464684.1; ENSP00000495392.1; ENSP00000509148.1; ENSP00000493989.1; ENSP00000463049.1; ENSP00000508422.1	ENSG00000101596	chr18	2655726	2805017	+			nucleotide binding, nuclear chromosome, chromosome, telomeric region, nuclear chromosome, telomeric region, sex chromosome, X chromosome, Barr body, nucleoside binding, purine nucleoside binding, binding, ATP binding, intracellular, cell, nucleus, chromosome, organelle organization, dosage compensation, metabolic process, dosage compensation by inactivation of X chromosome, cellular process, gene…	GO:0000166, GO:0000228, GO:0000781, GO:0000784, GO:0000803, GO:0000805, GO:0001740, GO:0001882, GO:0001883, GO:0005488, GO:0005524, GO:0005622, GO:0005623, GO:0005634, GO:0005694, GO:0006996, GO:0007549, GO:0008152, GO:0009048, GO:0009987, GO:0010467, GO:0010468, GO:0016043, GO:0017076, GO:0019222, GO:0030554, GO:0031974, GO:0031981, GO:0032549, GO:0032550, GO:0032553, GO:0032555, GO:0032559, GO:…		BLANCO_MELO_COVID19_SARS_COV_2_INFECTION_A594_ACE2_EXPRESSING_CELLS_UP, THUM_SYSTOLIC_HEART_FAILURE_DN, RICKMAN_TUMOR_DIFFERENTIATED_WELL_VS_POORLY_UP, NOUZOVA_METHYLATED_IN_APL, KONDO_PROSTATE_CANCER_HCP_WITH_H3K27ME3, CHEOK_RESPONSE_TO_MERCAPTOPURINE_AND_HD_MTX_DN, FISCHER_DREAM_TARGETS, ONKEN_UVEAL_MELANOMA_UP, SENGUPTA_NASOPHARYNGEAL_CARCINOMA_WITH_LMP1_UP, CHARAFE_BREAST_CANCER_LUMINAL_VS_BA…	2115.53	2077.81	2153.24	0.0514173	0.169152	0.424372	FALSE	2071	2021	2141	2190	2188	2081	2077	2153
ENSG00000242265	PEG10	protein_coding	Retrotransposon-derived protein PEG10; Retrotransposon-derived protein PEG10; Retrotransposon-derived protein PEG10; Retrotransposon-derived protein PEG10; Retrotransposon-derived protein PEG10; Paternally expressed 10; Paternally expressed 10; Paternally expressed 10; Paternally expressed 10	PEG10, EDR, KIAA1051e, MAR2, MART2, MEF3L1, RGAG3; PEG10, EDR, KIAA1051e, MAR2, MART2, MEF3L1, RGAG3; PEG10, EDR, KIAA1051e, MAR2, MART2, MEF3L1, RGAG3; PEG10, EDR, KIAA1051e, MAR2, MART2, MEF3L1, RGAG3; PEG10; PEG10; PEG10; PEG10; PEG10	Q86TG7; B4DSP0; Q96A68; Q9UPV1; A0A087WZG9; A0A087WX23; A0A087WUL4; A0A087WXK2; A0A087WYS2	PEG10_HUMAN; PEG10_HUMAN; PEG10_HUMAN; PEG10_HUMAN; A0A087WZG9_HUMAN; A0A087WX23_HUMAN; A0A087WUL4_HUMAN; A0A087WXK2_HUMAN; A0A087WYS2_HUMAN	ENST00000482108.1, ENST00000488574.5, ENST00000615790.5; ENST00000482108.1, ENST00000488574.5, ENST00000615790.5; ENST00000482108.1, ENST00000488574.5, ENST00000615790.5; ENST00000482108.1, ENST00000488574.5, ENST00000615790.5; ENST00000615790; ENST00000612748.1; ENST00000612941.2; ENST00000617526.4; ENST00000613043.1	ENSP00000417587.1, ENSP00000418944.2, ENSP00000482653.2; ENSP00000417587.1, ENSP00000418944.2, ENSP00000482653.2; ENSP00000417587.1, ENSP00000418944.2, ENSP00000482653.2; ENSP00000417587.1, ENSP00000418944.2, ENSP00000482653.2; ENSP00000482653; ENSP00000480676.1; ENSP00000478744.2; ENSP00000481101.1; ENSP00000482046.1	ENSG00000242265	chr7	94656325	94669695	+			nucleic acid binding, DNA binding, RNA binding, binding, protein binding, intracellular, cell, nucleus, cytoplasm, apoptotic process, cell communication, signal transduction, cell surface receptor signaling pathway, enzyme linked receptor protein signaling pathway, transmembrane receptor protein serine/threonine kinase signaling pathway, transforming growth factor beta receptor signaling pathway,…	GO:0003676, GO:0003677, GO:0003723, GO:0005488, GO:0005515, GO:0005622, GO:0005623, GO:0005634, GO:0005737, GO:0006915, GO:0007154, GO:0007165, GO:0007166, GO:0007167, GO:0007178, GO:0007179, GO:0008219, GO:0008270, GO:0009719, GO:0009966, GO:0009968, GO:0009987, GO:0010033, GO:0010646, GO:0010648, GO:0012501, GO:0017015, GO:0023051, GO:0023052, GO:0023057, GO:0030154, GO:0030512, GO:0032502, GO:…		FOROUTAN_TGFB_EMT_DN, FOROUTAN_PRODRANK_TGFB_EMT_DN, BENITEZ_GBM_PROTEASOME_INHIBITION_RESPONSE, BLANCO_MELO_COVID19_SARS_COV_2_INFECTION_A594_CELLS_DN, HOLLMANN_APOPTOSIS_VIA_CD40_UP, HOOI_ST7_TARGETS_UP, PRAMOONJAGO_SOX4_TARGETS_DN, BILBAN_B_CLL_LPL_UP, DITTMER_PTHLH_TARGETS_UP, MAYBURD_RESPONSE_TO_L663536_DN, GOZGIT_ESR1_TARGETS_UP, PROVENZANI_METASTASIS_UP, VETTER_TARGETS_OF_PRKCA_AND_ETS1_UP…	2108.15	2154.52	2061.77	-0.0634505	0.0690999	0.244622	FALSE	2128	2170	2165	2063	2090	2032	2154	2061
ENSG00000131747	TOP2A	protein_coding	DNA topoisomerase 2-alpha; DNA topoisomerase 2-alpha; DNA topoisomerase 2-alpha; DNA topoisomerase 2-alpha; DNA topoisomerase 2-alpha; DNA topoisomerase 2-alpha; DNA topoisomerase 2-alpha; DNA topoisomerase 2-alpha; DNA topoisomerase 2-alpha; DNA topoisomerase 2; DNA topoisomerase II alpha; DNA topoisomerase II alpha	TOP2A, TOP2; TOP2A, TOP2; TOP2A, TOP2; TOP2A, TOP2; TOP2A, TOP2; TOP2A, TOP2; TOP2A, TOP2; TOP2A, TOP2; TOP2A, TOP2; TOP2A; TOP2A; TOP2A	P11388; B2RTS1; Q71UN1; Q71UQ5; Q9HB24; Q9HB25; Q9HB26; Q9UP44; Q9UQP9; A0A4D6UXC9; J3QR57; J3KTB7	TOP2A_HUMAN; TOP2A_HUMAN; TOP2A_HUMAN; TOP2A_HUMAN; TOP2A_HUMAN; TOP2A_HUMAN; TOP2A_HUMAN; TOP2A_HUMAN; TOP2A_HUMAN; A0A4D6UXC9_HUMAN; J3QR57_HUMAN; J3KTB7_HUMAN	ENST00000423485.6; ENST00000423485.6; ENST00000423485.6; ENST00000423485.6; ENST00000423485.6; ENST00000423485.6; ENST00000423485.6; ENST00000423485.6; ENST00000423485.6; ENST00000577541.1; ENST00000581055.1	ENSP00000411532.1; ENSP00000411532.1; ENSP00000411532.1; ENSP00000411532.1; ENSP00000411532.1; ENSP00000411532.1; ENSP00000411532.1; ENSP00000411532.1; ENSP00000411532.1; ENSP00000464055.1; ENSP00000462908.1	ENSG00000131747	chr17	40388525	40417896	-	Platinum drug resistance	hsa01524	reproduction, cell cycle checkpoint, nucleotide binding, nuclear chromosome, mitotic cell cycle, nuclear division, magnesium ion binding, resolution of meiotic recombination intermediates, condensed chromosome, sister chromatid segregation, nucleoside binding, purine nucleoside binding, hematopoietic progenitor cell differentiation, immune system process, immune system development, nucleic acid b…	GO:0000003, GO:0000075, GO:0000166, GO:0000228, GO:0000278, GO:0000280, GO:0000287, GO:0000712, GO:0000793, GO:0000819, GO:0001882, GO:0001883, GO:0002244, GO:0002376, GO:0002520, GO:0003676, GO:0003677, GO:0003682, GO:0003723, GO:0003824, GO:0003916, GO:0003918, GO:0005080, GO:0005488, GO:0005515, GO:0005524, GO:0005622, GO:0005623, GO:0005634, GO:0005654, GO:0005694, GO:0005730, GO:0005737, GO:…	HALLMARK_MITOTIC_SPINDLE, HALLMARK_G2M_CHECKPOINT, HALLMARK_APOPTOSIS, HALLMARK_ESTROGEN_RESPONSE_LATE, HALLMARK_E2F_TARGETS, HALLMARK_PEROXISOME	BLANCO_MELO_BRONCHIAL_EPITHELIAL_CELLS_INFLUENZA_A_DEL_NS1_INFECTION_DN, GRAHAM_CML_QUIESCENT_VS_CML_DIVIDING_DN, HAHTOLA_MYCOSIS_FUNGOIDES_SKIN_DN, CHIARADONNA_NEOPLASTIC_TRANSFORMATION_KRAS_UP, CHIN_BREAST_CANCER_COPY_NUMBER_UP, LASTOWSKA_NEUROBLASTOMA_COPY_NUMBER_UP, NAKAMURA_LUNG_CANCER, JAZAG_TGFB1_SIGNALING_DN, INAMURA_LUNG_CANCER_SCC_UP, NIKOLSKY_BREAST_CANCER_17Q11_Q21_AMPLICON, SMITH_LIV…	2093.18	2152	2034.35	-0.0810743	0.0260163	0.127343	FALSE	2110	2205	2141	2110	2030	1963	2152	2034
ENSG00000133657	ATP13A3	protein_coding	Polyamine-transporting ATPase 13A3; Polyamine-transporting ATPase 13A3; Polyamine-transporting ATPase 13A3; ATPase 13A3; ATPase 13A3	ATP13A3, AFURS1; ATP13A3, AFURS1; ATP13A3, AFURS1; ATP13A3; ATP13A3	Q9H7F0; Q8NC11; Q96KS1; A0A2R8Y635; A0A2R8YDN7	AT133_HUMAN; AT133_HUMAN; AT133_HUMAN; A0A2R8Y635_HUMAN; A0A2R8YDN7_HUMAN	ENST00000439040.6, ENST00000645538.1; ENST00000439040.6, ENST00000645538.1; ENST00000439040.6, ENST00000645538.1; ENST00000645319.2; ENST00000642744.2	ENSP00000416508.1, ENSP00000494471.1; ENSP00000416508.1, ENSP00000494471.1; ENSP00000416508.1, ENSP00000494471.1; ENSP00000494937.2; ENSP00000493923.2	ENSG00000133657	chr3	194402672	194498364	-			nucleotide binding, nucleoside binding, purine nucleoside binding, catalytic activity, transporter activity, binding, ATP binding, intracellular, cell, plasma membrane, integral component of plasma membrane, transport, ion transport, cation transport, cellular ion homeostasis, cellular calcium ion homeostasis, cellular metal ion homeostasis, cation transmembrane transporter activity, cellular pro…	GO:0000166, GO:0001882, GO:0001883, GO:0003824, GO:0005215, GO:0005488, GO:0005524, GO:0005622, GO:0005623, GO:0005886, GO:0005887, GO:0006810, GO:0006811, GO:0006812, GO:0006873, GO:0006874, GO:0006875, GO:0008324, GO:0009987, GO:0015075, GO:0015399, GO:0015405, GO:0016020, GO:0016021, GO:0016462, GO:0016787, GO:0016817, GO:0016818, GO:0016820, GO:0016887, GO:0017076, GO:0017111, GO:0019725, GO:…		BLANCO_MELO_BETA_INTERFERON_TREATED_BRONCHIAL_EPITHELIAL_CELLS_UP, CHIARADONNA_NEOPLASTIC_TRANSFORMATION_CDC25_UP, LUI_THYROID_CANCER_PAX8_PPARG_UP, RASHI_RESPONSE_TO_IONIZING_RADIATION_5, LUI_THYROID_CANCER_CLUSTER_1, ONDER_CDH1_TARGETS_1_DN, CHESLER_BRAIN_HIGHEST_EXPRESSION, SESTO_RESPONSE_TO_UV_C2, SMID_BREAST_CANCER_BASAL_UP, ZHAN_VARIABLE_EARLY_DIFFERENTIATION_GENES_DN, ZWANG_EGF_INTERVAL_UP…	2092.93	2004.89	2180.97	0.121389	0.000599196	0.00707298	FALSE	2000	1973	2042	2195	2181	2167	2005	2181
ENSG00000155506	LARP1	protein_coding	La-related protein 1; La-related protein 1; La-related protein 1; La-related protein 1; La-related protein 1; La ribonucleoprotein 1, translational regulator; La ribonucleoprotein 1, translational regulator; La ribonucleoprotein 1, translational regulator; La ribonucleoprotein 1, translational regulator; La ribonucleoprotein 1, translational regulator; La ribonucleoprotein 1, translational regula…	LARP1, KIAA0731, LARP; LARP1, KIAA0731, LARP; LARP1, KIAA0731, LARP; LARP1, KIAA0731, LARP; LARP1, KIAA0731, LARP; LARP1; LARP1; LARP1; LARP1; LARP1; LARP1; LARP1; LARP1; LARP1, hCG_36852; LARP1; LARP1; LARP1; LARP1	Q6PKG0; O94836; Q8N4M2; Q8NB73; Q9UFD7; H0YAX9; H0YBJ5; H0YBM7; E5RHK4; H0YC33; H0YAN4; H0YBR8; A0A8I5KSP1; A0A8I5KWU3; A0A0B4J210; H0YBW1; H0YC73; E5RH50	LARP1_HUMAN; LARP1_HUMAN; LARP1_HUMAN; LARP1_HUMAN; LARP1_HUMAN; H0YAX9_HUMAN; H0YBJ5_HUMAN; H0YBM7_HUMAN; E5RHK4_HUMAN; H0YC33_HUMAN; H0YAN4_HUMAN; H0YBR8_HUMAN; A0A8I5KSP1_HUMAN; A0A8I5KWU3_HUMAN; A0A0B4J210_HUMAN; H0YBW1_HUMAN; H0YC73_HUMAN; E5RH50_HUMAN	ENST00000336314.9, ENST00000518297.6; ENST00000336314.9, ENST00000518297.6; ENST00000336314.9, ENST00000518297.6; ENST00000336314.9, ENST00000518297.6; ENST00000336314.9, ENST00000518297.6; ENST00000521577.1; ENST00000518892.1; ENST00000517616.5; ENST00000519931.5; ENST00000518677.1; ENST00000518194.1; ENST00000522272.1; ENST00000687700.1; ENST00000685946.1, ENST00000690816.1; ENST00000518297; EN…	ENSP00000336721.4, ENSP00000428589.2; ENSP00000336721.4, ENSP00000428589.2; ENSP00000336721.4, ENSP00000428589.2; ENSP00000336721.4, ENSP00000428589.2; ENSP00000336721.4, ENSP00000428589.2; ENSP00000428251.1; ENSP00000429624.1; ENSP00000429852.1; ENSP00000429710.1; ENSP00000430815.1; ENSP00000427731.1; ENSP00000430169.1; ENSP00000508958.1; ENSP00000509794.1, ENSP00000508743.1; ENSP00000428589; EN…	ENSG00000155506	chr5	154682986	154817605	+			RNA cap binding, nucleic acid binding, RNA binding, mRNA binding, mRNA 3'-UTR binding, binding, protein binding, intracellular, cell, nucleus, nucleoplasm, cytoplasm, translation, translational initiation, regulation of translation, peptide metabolic process, nitrogen compound metabolic process, autophagy, cell communication, signal transduction, metabolic process, eukaryotic initiation factor 4E…	GO:0000339, GO:0003676, GO:0003723, GO:0003729, GO:0003730, GO:0005488, GO:0005515, GO:0005622, GO:0005623, GO:0005634, GO:0005654, GO:0005737, GO:0006412, GO:0006413, GO:0006417, GO:0006518, GO:0006807, GO:0006914, GO:0007154, GO:0007165, GO:0008152, GO:0008190, GO:0008283, GO:0008494, GO:0009058, GO:0009059, GO:0009889, GO:0009891, GO:0009893, GO:0009987, GO:0010467, GO:0010468, GO:0010506, GO:…		HOUNKPE_HOUSEKEEPING_GENES, DAVICIONI_TARGETS_OF_PAX_FOXO1_FUSIONS_DN, CHANDRAN_METASTASIS_TOP50_UP, DEURIG_T_CELL_PROLYMPHOCYTIC_LEUKEMIA_UP, GINESTIER_BREAST_CANCER_ZNF217_AMPLIFIED_DN, GINESTIER_BREAST_CANCER_20Q13_AMPLIFICATION_DN, SCHLOSSER_MYC_AND_SERUM_RESPONSE_SYNERGY, DASU_IL6_SIGNALING_SCAR_UP, CHANDRAN_METASTASIS_UP, HOLLEMAN_DAUNORUBICIN_B_ALL_UP, WP_NETWORK_MAP_OF_SARSCOV2_SIGNALING_…	2091.43	2043.03	2139.82	0.066745	0.0628991	0.230397	FALSE	2027	2108	1994	2179	2139	2101	2043	2139
ENSG00000075539	FRYL	protein_coding	Protein furry homolog-like; Protein furry homolog-like; Protein furry homolog-like; Protein furry homolog-like; FRY like transcription coactivator; FRY like transcription coactivator; FRY like transcription coactivator; FRY like transcription coactivator; FRY like transcription coactivator; FRY like transcription coactivator; FRY like transcription coactivator	FRYL, AF4P12, KIAA0826; FRYL, AF4P12, KIAA0826; FRYL, AF4P12, KIAA0826; FRYL, AF4P12, KIAA0826; FRYL; FRYL; FRYL; FRYL; FRYL; FRYL; FRYL	O94915; O95640; Q8WTZ5; Q9NT40; D6R9B9; A0A6E1XQM6; A0A669KB90; F2Z2S2; A0A2C9F2R7; H0Y9X0; A0A286YEZ9	FRYL_HUMAN; FRYL_HUMAN; FRYL_HUMAN; FRYL_HUMAN; D6R9B9_HUMAN; A0A6E1XQM6_HUMAN; A0A669KB90_HUMAN; F2Z2S2_HUMAN; A0A2C9F2R7_HUMAN; H0Y9X0_HUMAN; A0A286YEZ9_HUMAN	ENST00000358350.9; ENST00000358350.9; ENST00000358350.9; ENST00000358350.9; ENST00000505759.1; ENST00000503238.6; ENST00000673760.1; ENST00000507711.5; ENST00000507873.8; ENST00000514617.5; ENST00000641795.1	ENSP00000351113.4; ENSP00000351113.4; ENSP00000351113.4; ENSP00000351113.4; ENSP00000422988.1; ENSP00000426064.2; ENSP00000501160.1; ENSP00000421584.1; ENSP00000422408.4; ENSP00000425344.1; ENSP00000493144.1	ENSG00000075539	chr4	48497357	48780322	-			cell morphogenesis, intracellular, cell, cytoplasm, cell cortex, nucleobase-containing compound metabolic process, transcription, DNA-templated, regulation of transcription, DNA-templated, cellular aromatic compound metabolic process, nitrogen compound metabolic process, organelle organization, cytoskeleton organization, actin filament organization, multicellular organism development, nervous sys…	GO:0000902, GO:0005622, GO:0005623, GO:0005737, GO:0005938, GO:0006139, GO:0006351, GO:0006355, GO:0006725, GO:0006807, GO:0006996, GO:0007010, GO:0007015, GO:0007275, GO:0007399, GO:0008152, GO:0009058, GO:0009059, GO:0009653, GO:0009889, GO:0009987, GO:0010467, GO:0010468, GO:0010556, GO:0016043, GO:0016070, GO:0018130, GO:0019219, GO:0019222, GO:0019438, GO:0022008, GO:0030029, GO:0030030, GO:…		DAVICIONI_MOLECULAR_ARMS_VS_ERMS_UP, LASTOWSKA_NEUROBLASTOMA_COPY_NUMBER_DN, PEREZ_TP63_TARGETS, PASQUALUCCI_LYMPHOMA_BY_GC_STAGE_DN, BILD_CTNNB1_ONCOGENIC_SIGNATURE, POS_RESPONSE_TO_HISTAMINE_UP, SAGIV_CD24_TARGETS_UP, KASLER_HDAC7_TARGETS_1_UP, RATTENBACHER_BOUND_BY_CELF1, HOLLERN_ADENOMYOEPITHELIAL_BREAST_TUMOR, RODRIGUES_THYROID_CARCINOMA_POORLY_DIFFERENTIATED_UP, GRAESSMANN_APOPTOSIS_BY_DOXO…	2079.89	2091.4	2068.37	-0.0159671	0.63904	0.837011	FALSE	2080	2043	2151	2109	2035	2061	2091	2068
ENSG00000121892	PDS5A	protein_coding	Sister chromatid cohesion protein PDS5 homolog A; Sister chromatid cohesion protein PDS5 homolog A; Sister chromatid cohesion protein PDS5 homolog A; Sister chromatid cohesion protein PDS5 homolog A; Sister chromatid cohesion protein PDS5 homolog A; Sister chromatid cohesion protein PDS5 homolog A; SCC-112 protein, isoform CRA_b, Sister chromatid cohesion protein PDS5 homolog A; PDS5A protein; PD…	PDS5A, KIAA0648, PDS5, PIG54; PDS5A, KIAA0648, PDS5, PIG54; PDS5A, KIAA0648, PDS5, PIG54; PDS5A, KIAA0648, PDS5, PIG54; PDS5A, KIAA0648, PDS5, PIG54; PDS5A, KIAA0648, PDS5, PIG54; PDS5A, SCC-112, hCG_38551; PDS5A; PDS5A; PDS5A; PDS5A	Q29RF7; Q2TTR5; Q68DF7; Q8N7J4; Q8NG14; Q9Y4D4; G1UI16; Q96DB6; H0Y9X6; H0Y9L6; H0Y9L9	PDS5A_HUMAN; PDS5A_HUMAN; PDS5A_HUMAN; PDS5A_HUMAN; PDS5A_HUMAN; PDS5A_HUMAN; G1UI16_HUMAN; Q96DB6_HUMAN; H0Y9X6_HUMAN; H0Y9L6_HUMAN; H0Y9L9_HUMAN	ENST00000303538.13, ENST00000503396.5; ENST00000303538.13, ENST00000503396.5; ENST00000303538.13, ENST00000503396.5; ENST00000303538.13, ENST00000503396.5; ENST00000303538.13, ENST00000503396.5; ENST00000303538.13, ENST00000503396.5; ; ENST00000512643.1; ENST00000507020.1; ENST00000513798.1	ENSP00000303427.8, ENSP00000426749.1; ENSP00000303427.8, ENSP00000426749.1; ENSP00000303427.8, ENSP00000426749.1; ENSP00000303427.8, ENSP00000426749.1; ENSP00000303427.8, ENSP00000426749.1; ENSP00000303427.8, ENSP00000426749.1; ; ENSP00000425386.1; ENSP00000424510.1; ENSP00000424531.1	ENSG00000121892	chr4	39822863	39977956	-			mitotic sister chromatid segregation, mitotic cell cycle, nuclear division, chromosome, centromeric region, chromatin, sister chromatid segregation, binding, protein binding, intracellular, cell, nucleus, nucleoplasm, chromosome, cytoplasm, cytosol, plasma membrane, nucleobase-containing compound metabolic process, DNA metabolic process, DNA replication, regulation of DNA replication, cellular ar…	GO:0000070, GO:0000278, GO:0000280, GO:0000775, GO:0000785, GO:0000819, GO:0005488, GO:0005515, GO:0005622, GO:0005623, GO:0005634, GO:0005654, GO:0005694, GO:0005737, GO:0005829, GO:0005886, GO:0006139, GO:0006259, GO:0006260, GO:0006275, GO:0006725, GO:0006807, GO:0006996, GO:0007049, GO:0007059, GO:0007062, GO:0007064, GO:0007067, GO:0008152, GO:0008156, GO:0009058, GO:0009059, GO:0009889, GO:…		HOUNKPE_HOUSEKEEPING_GENES, LIU_SOX4_TARGETS_UP, HU_ANGIOGENESIS_DN, SHAFFER_IRF4_TARGETS_IN_MYELOMA_VS_MATURE_B_LYMPHOCYTE, SHAFFER_IRF4_TARGETS_IN_ACTIVATED_DENDRITIC_CELL, BRUINS_UVC_RESPONSE_VIA_TP53_GROUP_A, REACTOME_CELL_CYCLE, REACTOME_SEPARATION_OF_SISTER_CHROMATIDS, REACTOME_ESTABLISHMENT_OF_SISTER_CHROMATID_COHESION, REACTOME_COHESIN_LOADING_ONTO_CHROMATIN, REACTOME_RESOLUTION_OF_SISTER…	2076.35	2084.06	2068.64	-0.0107086	0.747747	0.897145	FALSE	2099	2048	2105	2121	2047	2038	2084	2068
ENSG00000152332	UHMK1	protein_coding	Serine/threonine-protein kinase Kist; Serine/threonine-protein kinase Kist; Serine/threonine-protein kinase Kist; Serine/threonine-protein kinase Kist; Serine/threonine-protein kinase Kist	UHMK1, KIS, KIST; UHMK1, KIS, KIST; UHMK1, KIS, KIST; UHMK1, KIS, KIST; UHMK1, KIS, KIST	Q8TAS1; A0A0A6YYC2; A8K8K4; G3V1M1; Q96C22	UHMK1_HUMAN; UHMK1_HUMAN; UHMK1_HUMAN; UHMK1_HUMAN; UHMK1_HUMAN	ENST00000489294.2, ENST00000538489.5, ENST00000545294.5; ENST00000489294.2, ENST00000538489.5, ENST00000545294.5; ENST00000489294.2, ENST00000538489.5, ENST00000545294.5; ENST00000489294.2, ENST00000538489.5, ENST00000545294.5; ENST00000489294.2, ENST00000538489.5, ENST00000545294.5	ENSP00000420270.1, ENSP00000446416.1, ENSP00000441226.1; ENSP00000420270.1, ENSP00000446416.1, ENSP00000441226.1; ENSP00000420270.1, ENSP00000446416.1, ENSP00000441226.1; ENSP00000420270.1, ENSP00000446416.1, ENSP00000441226.1; ENSP00000420270.1, ENSP00000446416.1, ENSP00000441226.1	ENSG00000152332	chr1	162497251	162529631	+			nucleotide binding, nuclear-transcribed mRNA catabolic process, nonsense-mediated decay, RNA splicing, via transesterification reactions, RNA splicing, via transesterification reactions with bulged adenosine as nucleophile, alternative mRNA splicing, via spliceosome, regulation of alternative mRNA splicing, via spliceosome, mRNA splicing, via spliceosome, nuclear-transcribed mRNA catabolic proces…	GO:0000166, GO:0000184, GO:0000375, GO:0000377, GO:0000380, GO:0000381, GO:0000398, GO:0000956, GO:0001882, GO:0001883, GO:0003676, GO:0003723, GO:0003729, GO:0003824, GO:0004672, GO:0004674, GO:0005488, GO:0005515, GO:0005524, GO:0005622, GO:0005623, GO:0005634, GO:0005737, GO:0006139, GO:0006396, GO:0006397, GO:0006401, GO:0006402, GO:0006412, GO:0006413, GO:0006417, GO:0006446, GO:0006464, GO:…		GINESTIER_BREAST_CANCER_20Q13_AMPLIFICATION_UP, MCCLUNG_DELTA_FOSB_TARGETS_8WK, RIGGI_EWING_SARCOMA_PROGENITOR_UP, LINSLEY_MIR16_TARGETS, REACTOME_ESR_MEDIATED_SIGNALING, REACTOME_SIGNALING_BY_NUCLEAR_RECEPTORS, REACTOME_EXTRA_NUCLEAR_ESTROGEN_SIGNALING, REACTOME_ESTROGEN_DEPENDENT_NUCLEAR_EVENTS_DOWNSTREAM_OF_ESR_MEMBRANE_SIGNALING, GARY_CD5_TARGETS_UP, OSMAN_BLADDER_CANCER_UP, TAKEDA_TARGETS_OF…	2063.89	2171.27	1956.51	-0.150181	2.11094e-05	0.000411221	FALSE	2169	2178	2166	1993	1929	1948	2171	1956
ENSG00000171634	BPTF	protein_coding	Nucleosome-remodeling factor subunit BPTF; Nucleosome-remodeling factor subunit BPTF; Nucleosome-remodeling factor subunit BPTF; Nucleosome-remodeling factor subunit BPTF; Bromodomain PHD finger transcription factor; Bromodomain PHD finger transcription factor; Bromodomain PHD finger transcription factor; Bromodomain PHD finger transcription factor; Bromodomain PHD finger transcription factor; Br…	BPTF, FAC1, FALZ; BPTF, FAC1, FALZ; BPTF, FAC1, FALZ; BPTF, FAC1, FALZ; BPTF; BPTF; BPTF; BPTF; BPTF; BPTF; BPTF; BPTF; BPTF; BPTF; BPTF	Q12830; Q6NX67; Q7Z7D6; Q9UIG2; E9PE19; J3QQK4; F5GXF5; A0A2R8Y7Q1; E7ETD6; F5H176; J3KSK9; J3KSY0; J3QLW4; Q86TN2; J3QQQ8	BPTF_HUMAN; BPTF_HUMAN; BPTF_HUMAN; BPTF_HUMAN; E9PE19_HUMAN; J3QQK4_HUMAN; F5GXF5_HUMAN; A0A2R8Y7Q1_HUMAN; E7ETD6_HUMAN; F5H176_HUMAN; J3KSK9_HUMAN; J3KSY0_HUMAN; J3QLW4_HUMAN; Q86TN2_HUMAN; J3QQQ8_HUMAN	ENST00000306378.11, ENST00000321892.8; ENST00000306378.11, ENST00000321892.8; ENST00000306378.11, ENST00000321892.8; ENST00000306378.11, ENST00000321892.8; ENST00000342579.8; ENST00000582467.2; ENST00000544778.6; ENST00000644067.1; ENST00000424123.7; ENST00000544491.2; ENST00000580465.5; ENST00000577837.1; ENST00000583990.1; ENST00000581258.5	ENSP00000307208.6, ENSP00000315454.4; ENSP00000307208.6, ENSP00000315454.4; ENSP00000307208.6, ENSP00000315454.4; ENSP00000307208.6, ENSP00000315454.4; ENSP00000343837.5; ENSP00000463776.2; ENSP00000440854.2; ENSP00000496182.2; ENSP00000388405.3; ENSP00000443949.2; ENSP00000462535.1; ENSP00000462703.1; ENSP00000463736.1; ENSP00000463845.1	ENSG00000171634	chr17	67825503	67984378	+			reproduction, negative regulation of transcription from RNA polymerase II promoter, in utero embryonic development, placenta development, embryonic placenta development, regionalization, developmental process involved in reproduction, nucleic acid binding, DNA binding, catalytic activity, binding, protein binding, extracellular region, intracellular, cell, nucleus, nucleoplasm, cytoplasm, nucleob…	GO:0000003, GO:0000122, GO:0001701, GO:0001890, GO:0001892, GO:0003002, GO:0003006, GO:0003676, GO:0003677, GO:0003824, GO:0005488, GO:0005515, GO:0005576, GO:0005622, GO:0005623, GO:0005634, GO:0005654, GO:0005737, GO:0006139, GO:0006325, GO:0006338, GO:0006351, GO:0006355, GO:0006357, GO:0006366, GO:0006725, GO:0006807, GO:0006950, GO:0006996, GO:0007275, GO:0007389, GO:0007399, GO:0007417, GO:…		LASTOWSKA_NEUROBLASTOMA_COPY_NUMBER_UP, NIKOLSKY_BREAST_CANCER_17Q21_Q25_AMPLICON, ULE_SPLICING_VIA_NOVA2, IVANOVA_HEMATOPOIESIS_STEM_CELL_SHORT_TERM, BONCI_TARGETS_OF_MIR15A_AND_MIR16_1, CHANDRAN_METASTASIS_UP, WP_16P112_PROXIMAL_DELETION_SYNDROME, WP_ENDODERM_DIFFERENTIATION, NAKAMURA_TUMOR_ZONE_PERIPHERAL_VS_CENTRAL_DN, BASAKI_YBX1_TARGETS_DN, OSWALD_HEMATOPOIETIC_STEM_CELL_IN_COLLAGEN_GEL_DN,…	2060.3	2006.56	2114.04	0.0752387	0.0345522	0.15497	FALSE	1998	2007	2014	2152	2106	2084	2006	2114
ENSG00000164754	RAD21	protein_coding	Double-strand-break repair protein rad21 homolog; Double-strand-break repair protein rad21 homolog; Double-strand-break repair protein rad21 homolog; Double-strand-break repair protein rad21 homolog; Double-strand-break repair protein rad21 homolog; Double-strand-break repair protein rad21 homolog; RAD21 cohesin complex component; Double-strand-break repair protein rad21 homolog; Double-strand-br…	RAD21, HR21, KIAA0078, NXP1, SCC1; RAD21, HR21, KIAA0078, NXP1, SCC1; RAD21, HR21, KIAA0078, NXP1, SCC1; RAD21, HR21, KIAA0078, NXP1, SCC1; RAD21; RAD21; RAD21; RAD21; RAD21; RAD21	O60216; A8K0E0; Q15001; Q99568; E5RJW1; E5RFV8; A0A8I5KWV3; E5RIN7; E5RJK5; E5RG18	RAD21_HUMAN; RAD21_HUMAN; RAD21_HUMAN; RAD21_HUMAN; E5RJW1_HUMAN; E5RFV8_HUMAN; A0A8I5KWV3_HUMAN; E5RIN7_HUMAN; E5RJK5_HUMAN; E5RG18_HUMAN	ENST00000297338.7, ENST00000517485.6, ENST00000517749.2, ENST00000519837.6, ENST00000520992.6, ENST00000522699.2, ENST00000687358.1; ENST00000297338.7, ENST00000517485.6, ENST00000517749.2, ENST00000519837.6, ENST00000520992.6, ENST00000522699.2, ENST00000687358.1; ENST00000297338.7, ENST00000517485.6, ENST00000517749.2, ENST00000519837.6, ENST00000520992.6, ENST00000522699.2, ENST00000687358.1; …	ENSP00000297338.2, ENSP00000427923.2, ENSP00000430273.2, ENSP00000430524.2, ENSP00000429342.2, ENSP00000428158.2, ENSP00000509687.1; ENSP00000297338.2, ENSP00000427923.2, ENSP00000430273.2, ENSP00000430524.2, ENSP00000429342.2, ENSP00000428158.2, ENSP00000509687.1; ENSP00000297338.2, ENSP00000427923.2, ENSP00000430273.2, ENSP00000430524.2, ENSP00000429342.2, ENSP00000428158.2, ENSP00000509687.1; …	ENSG00000164754	chr8	116845934	116874776	-	Cell cycle	hsa04110	reproduction, nuclear chromosome, mitotic cell cycle, nuclear division, chromosome, centromeric region, chromatin, condensed chromosome, condensed nuclear chromosome, nuclear cohesin complex, sister chromatid segregation, RNA polymerase II transcription factor activity, sequence-specific DNA binding, nucleic acid binding transcription factor activity, transcriptional activator activity, RNA polym…	GO:0000003, GO:0000228, GO:0000278, GO:0000280, GO:0000775, GO:0000785, GO:0000793, GO:0000794, GO:0000798, GO:0000819, GO:0000981, GO:0001071, GO:0001228, GO:0003700, GO:0005488, GO:0005515, GO:0005622, GO:0005623, GO:0005634, GO:0005654, GO:0005694, GO:0005737, GO:0005829, GO:0006139, GO:0006259, GO:0006281, GO:0006302, GO:0006310, GO:0006351, GO:0006355, GO:0006357, GO:0006366, GO:0006464, GO:…	HALLMARK_G2M_CHECKPOINT, HALLMARK_E2F_TARGETS	HOUNKPE_HOUSEKEEPING_GENES, HAHTOLA_MYCOSIS_FUNGOIDES_CD4_DN, NIKOLSKY_BREAST_CANCER_8Q23_Q24_AMPLICON, SESTO_RESPONSE_TO_UV_C2, SMID_BREAST_CANCER_BASAL_UP, WANG_TUMOR_INVASIVENESS_DN, VERHAAK_GLIOBLASTOMA_PRONEURAL, FISCHER_G2_M_CELL_CYCLE, FISCHER_DREAM_TARGETS, REACTOME_MEIOTIC_SYNAPSIS, REACTOME_REPRODUCTION, REACTOME_MEIOSIS, REACTOME_CELL_CYCLE, REACTOME_SEPARATION_OF_SISTER_CHROMATIDS, RE…	2050.97	2142.1	1959.84	-0.128233	0.000304442	0.00409279	FALSE	2129	2168	2129	1979	1979	1922	2142	1960
ENSG00000114867	EIF4G1	protein_coding	Eukaryotic translation initiation factor 4 gamma 1; Eukaryotic translation initiation factor 4 gamma 1; Eukaryotic translation initiation factor 4 gamma 1; Eukaryotic translation initiation factor 4 gamma 1; Eukaryotic translation initiation factor 4 gamma 1; Eukaryotic translation initiation factor 4 gamma 1; Eukaryotic translation initiation factor 4 gamma 1; Eukaryotic translation initiation f…	EIF4G1, EIF4F, EIF4G, EIF4GI; EIF4G1, EIF4F, EIF4G, EIF4GI; EIF4G1, EIF4F, EIF4G, EIF4GI; EIF4G1, EIF4F, EIF4G, EIF4GI; EIF4G1, EIF4F, EIF4G, EIF4GI; EIF4G1, EIF4F, EIF4G, EIF4GI; EIF4G1, EIF4F, EIF4G, EIF4GI; EIF4G1, EIF4F, EIF4G, EIF4GI; EIF4G1, EIF4F, EIF4G, EIF4GI; EIF4G1, EIF4F, EIF4G, EIF4GI; EIF4G1, EIF4F, EIF4G, EIF4GI; EIF4G1; EIF4G1; EIF4G1; EIF4G1; EIF4G1; EIF4G1; EIF4G1; EIF4G1; EIF4G…	Q04637; D3DNT2; D3DNT4; D3DNT5; E9PFM1; G5E9S1; O43177; O95066; Q5HYG0; Q6ZN21; Q8N102; A0A7I2Y1C3; B2RU06; E7EUU4; E7EX73; B2RU10; E9PGM1; A0A6Q8PG29; F8WB97; C9J987; F8WCF2; C9JWW9; C9J556; C9JSU8; C9JHW9; C9JWH9; A0A6Q8PFB2; C9JIH5; C9JWH7; H7C0V6; Q96I65; H7C044; C9J6B6; C9K073; C9J2Z7; C9JF13	IF4G1_HUMAN; IF4G1_HUMAN; IF4G1_HUMAN; IF4G1_HUMAN; IF4G1_HUMAN; IF4G1_HUMAN; IF4G1_HUMAN; IF4G1_HUMAN; IF4G1_HUMAN; IF4G1_HUMAN; IF4G1_HUMAN; A0A7I2Y1C3_HUMAN; B2RU06_HUMAN; E7EUU4_HUMAN; E7EX73_HUMAN; B2RU10_HUMAN; E9PGM1_HUMAN; A0A6Q8PG29_HUMAN; F8WB97_HUMAN; C9J987_HUMAN; F8WCF2_HUMAN; C9JWW9_HUMAN; C9J556_HUMAN; C9JSU8_HUMAN; C9JHW9_HUMAN; C9JWH9_HUMAN; A0A6Q8PFB2_HUMAN; C9JIH5_HUMAN; C9JWH7…	ENST00000342981.8, ENST00000346169.7, ENST00000350481.9, ENST00000352767.7, ENST00000382330.7, ENST00000392537.6, ENST00000414031.5, ENST00000424196.5, ENST00000434061.6; ENST00000342981.8, ENST00000346169.7, ENST00000350481.9, ENST00000352767.7, ENST00000382330.7, ENST00000392537.6, ENST00000414031.5, ENST00000424196.5, ENST00000434061.6; ENST00000342981.8, ENST00000346169.7, ENST00000350481.9, …	ENSP00000343450.4, ENSP00000316879.5, ENSP00000317600.8, ENSP00000338020.4, ENSP00000371767.3, ENSP00000376320.2, ENSP00000391935.1, ENSP00000416255.1, ENSP00000411826.2; ENSP00000343450.4, ENSP00000316879.5, ENSP00000317600.8, ENSP00000338020.4, ENSP00000371767.3, ENSP00000376320.2, ENSP00000391935.1, ENSP00000416255.1, ENSP00000411826.2; ENSP00000343450.4, ENSP00000316879.5, ENSP00000317600.8, …	ENSG00000114867	chr3	184314495	184335358	+	RNA transport, Viral myocarditis	hsa03013, hsa05416	nuclear-transcribed mRNA catabolic process, nonsense-mediated decay, nuclear-transcribed mRNA catabolic process, deadenylation-dependent decay, nuclear-transcribed mRNA poly(A) tail shortening, nuclear-transcribed mRNA catabolic process, behavioral fear response, behavioral defense response, nucleic acid binding, RNA binding, translation initiation factor activity, binding, protein binding, intra…	GO:0000184, GO:0000288, GO:0000289, GO:0000956, GO:0001662, GO:0002209, GO:0003676, GO:0003723, GO:0003743, GO:0005488, GO:0005515, GO:0005622, GO:0005623, GO:0005737, GO:0005829, GO:0006139, GO:0006401, GO:0006402, GO:0006412, GO:0006413, GO:0006417, GO:0006446, GO:0006518, GO:0006725, GO:0006807, GO:0006950, GO:0006952, GO:0007275, GO:0007399, GO:0007610, GO:0008135, GO:0008152, GO:0008190, GO:…	HALLMARK_UNFOLDED_PROTEIN_RESPONSE	PUIFFE_INVASION_INHIBITED_BY_ASCITES_UP, GINESTIER_BREAST_CANCER_20Q13_AMPLIFICATION_DN, DITTMER_PTHLH_TARGETS_DN, WOOD_EBV_EBNA1_TARGETS_UP, LOCKWOOD_AMPLIFIED_IN_LUNG_CANCER, ONDER_CDH1_TARGETS_1_DN, BYSTROEM_CORRELATED_WITH_IL5_DN, IIZUKA_LIVER_CANCER_PROGRESSION_G1_G2_DN, FAELT_B_CLL_WITH_VH3_21_UP, SANSOM_APC_MYC_TARGETS, FONTAINE_FOLLICULAR_THYROID_ADENOMA_UP, BIOCARTA_IRES_PATHWAY, REACTOM…	2042.6	1958.25	2126.94	0.119153	0.00130508	0.0132276	FALSE	1937	1999	1939	2195	2141	2045	1958	2127
ENSG00000153201	RANBP2	protein_coding	E3 SUMO-protein ligase RanBP2; E3 SUMO-protein ligase RanBP2; E3 SUMO-protein ligase RanBP2; E3 SUMO-protein ligase RanBP2; E3 SUMO-protein ligase RanBP2; RAN binding protein 2; RAN binding protein 2; RAN binding protein 2; RAN binding protein 2; RAN binding protein 2; RAN binding protein 2	RANBP2, NUP358; RANBP2, NUP358; RANBP2, NUP358; RANBP2, NUP358; RANBP2, NUP358; RANBP2; RANBP2; RANBP2; RANBP2; RANBP2; RANBP2	P49792; Q13074; Q15280; Q53TE2; Q59FH7; F8WBP7; A0A8V8TL79; A0A8V8TLN4; A0A8V8TMX6; A0A8V8TLA0; A0A8V8TMN6	RBP2_HUMAN; RBP2_HUMAN; RBP2_HUMAN; RBP2_HUMAN; RBP2_HUMAN; F8WBP7_HUMAN; A0A8V8TL79_HUMAN; A0A8V8TLN4_HUMAN; A0A8V8TMX6_HUMAN; A0A8V8TLA0_HUMAN; A0A8V8TMN6_HUMAN	ENST00000283195.11; ENST00000283195.11; ENST00000283195.11; ENST00000283195.11; ENST00000283195.11; ENST00000425282.4; ENST00000697737.1; ENST00000697745.1; ENST00000697747.1; ENST00000697740.1; ENST00000697744.1	ENSP00000283195.6; ENSP00000283195.6; ENSP00000283195.6; ENSP00000283195.6; ENSP00000283195.6; ENSP00000398970.2; ENSP00000513426.1; ENSP00000513429.1; ENSP00000513430.1; ENSP00000513427.1; ENSP00000513428.1	ENSG00000153201	chr2	108719482	108785810	+	RNA transport	hsa03013	mitotic cell cycle, protein peptidyl-prolyl isomerization, sister chromatid segregation, cellular glucose homeostasis, nucleic acid binding, RNA binding, peptidyl-prolyl cis-trans isomerase activity, catalytic activity, binding, protein binding, intracellular, cell, nucleus, nuclear envelope, nuclear pore, cytoplasm, mitochondrion, cytosol, cytoskeleton, microtubule associated complex, carbohydra…	GO:0000278, GO:0000413, GO:0000819, GO:0001678, GO:0003676, GO:0003723, GO:0003755, GO:0003824, GO:0005488, GO:0005515, GO:0005622, GO:0005623, GO:0005634, GO:0005635, GO:0005643, GO:0005737, GO:0005739, GO:0005829, GO:0005856, GO:0005875, GO:0005975, GO:0005996, GO:0006006, GO:0006094, GO:0006109, GO:0006111, GO:0006139, GO:0006403, GO:0006405, GO:0006406, GO:0006409, GO:0006457, GO:0006464, GO:…		HOUNKPE_HOUSEKEEPING_GENES, MULLIGHAN_MLL_SIGNATURE_1_DN, MULLIGHAN_MLL_SIGNATURE_2_DN, GAUSSMANN_MLL_AF4_FUSION_TARGETS_B_UP, DUNNE_TARGETS_OF_AML1_MTG8_FUSION_DN, XU_HGF_TARGETS_REPRESSED_BY_AKT1_DN, RIZKI_TUMOR_INVASIVENESS_3D_DN, YAGI_AML_WITH_11Q23_REARRANGED, BIOCARTA_RANBP2_PATHWAY, BIOCARTA_NPC_PATHWAY, BIOCARTA_RAN_PATHWAY, PID_HDAC_CLASSII_PATHWAY, PID_HDAC_CLASSI_PATHWAY, PID_RANBP2_PA…	2029.33	1939.57	2119.09	0.127639	0.000460804	0.00575058	FALSE	1982	1886	1951	2161	2078	2118	1939	2119
ENSG00000140575	IQGAP1	protein_coding	Ras GTPase-activating-like protein IQGAP1; Ras GTPase-activating-like protein IQGAP1; IQ motif containing GTPase activating protein 1; IQGAP1 protein; IQGAP1 protein; IQ motif containing GTPase activating protein 1; IQ motif containing GTPase activating protein 1; IQ motif containing GTPase activating protein 1; IQ motif containing GTPase activating protein 1; IQGAP1 protein; IQ motif containing …	IQGAP1, KIAA0051; IQGAP1, KIAA0051; IQGAP1; IQGAP1; IQGAP1; IQGAP1; IQGAP1; IQGAP1; IQGAP1; IQGAP1; IQGAP1	P46940; A7MBM3; A0A087X225; Q5FWG8; Q05DN7; A0A087WWP1; H0YKA5; A4QPB0; A0A0J9YXZ5; Q6P1N4; H0YLE8	IQGA1_HUMAN; IQGA1_HUMAN; A0A087X225_HUMAN; Q5FWG8_HUMAN; Q05DN7_HUMAN; A0A087WWP1_HUMAN; H0YKA5_HUMAN; A4QPB0_HUMAN; A0A0J9YXZ5_HUMAN; Q6P1N4_HUMAN; H0YLE8_HUMAN	ENST00000268182.10; ENST00000268182.10; ENST00000559809.2; ; ENST00000560373.1; ENST00000560418.1; ENST00000633485.1; ENST00000560738.1	ENSP00000268182.5; ENSP00000268182.5; ENSP00000484647.1; ; ENSP00000480393.1; ENSP00000452723.1; ENSP00000488618.1; ENSP00000453181.1	ENSG00000140575	chr15	90388242	90502239	+	Proteoglycans in cancer, Regulation of actin cytoskeleton, Adherens junction	hsa05205, hsa04810, hsa04520	cell morphogenesis, urogenital system development, ruffle, cytokine production, regulation of cytokine production, kidney development, regulation of protein phosphorylation, positive regulation of protein phosphorylation, epithelial cell development, enzyme inhibitor activity, GTPase inhibitor activity, GTPase activator activity, binding, calcium ion binding, protein binding, calmodulin binding, …	GO:0000902, GO:0001655, GO:0001726, GO:0001816, GO:0001817, GO:0001822, GO:0001932, GO:0001934, GO:0002064, GO:0004857, GO:0005095, GO:0005096, GO:0005488, GO:0005509, GO:0005515, GO:0005516, GO:0005543, GO:0005547, GO:0005576, GO:0005622, GO:0005623, GO:0005737, GO:0005829, GO:0005856, GO:0005874, GO:0005884, GO:0005886, GO:0005911, GO:0005912, GO:0005924, GO:0005925, GO:0006464, GO:0006468, GO:…		LAIHO_COLORECTAL_CANCER_SERRATED_UP, WANG_LMO4_TARGETS_DN, MULLIGHAN_MLL_SIGNATURE_2_UP, HAHTOLA_SEZARY_SYNDROM_UP, LANG_MYB_FAMILY_TARGETS, WOOD_EBV_EBNA1_TARGETS_DN, FALVELLA_SMOKERS_WITH_LUNG_CANCER, MARTIN_VIRAL_GPCR_SIGNALING_UP, KIM_GERMINAL_CENTER_T_HELPER_UP, BYSTRYKH_HEMATOPOIESIS_STEM_CELL_AND_BRAIN_QTL_CIS, GUO_HEX_TARGETS_UP, THEILGAARD_NEUTROPHIL_AT_SKIN_WOUND_DN, WELCSH_BRCA1_TARGET…	2028.66	1935.74	2121.59	0.132198	0.000202251	0.00288687	FALSE	1911	1947	1949	2135	2104	2125	1935	2121
ENSG00000138778	CENPE	protein_coding	Centromere-associated protein E; Centromere-associated protein E; Centromere-associated protein E; Centromere-associated protein E; Centromere protein E; Centromere protein E	CENPE; CENPE; CENPE; CENPE; CENPE; CENPE	Q02224; A6NKY9; A8K2U7; Q4LE75; A0A5F9ZH24; D6RHK2	CENPE_HUMAN; CENPE_HUMAN; CENPE_HUMAN; CENPE_HUMAN; A0A5F9ZH24_HUMAN; D6RHK2_HUMAN	ENST00000265148.9, ENST00000380026.8; ENST00000265148.9, ENST00000380026.8; ENST00000265148.9, ENST00000380026.8; ENST00000265148.9, ENST00000380026.8; ENST00000509823.2; ENST00000514974.1	ENSP00000265148.3, ENSP00000369365.3; ENSP00000265148.3, ENSP00000369365.3; ENSP00000265148.3, ENSP00000369365.3; ENSP00000265148.3, ENSP00000369365.3; ENSP00000499964.1; ENSP00000426023.1	ENSG00000138778	chr4	103105349	103198445	-			mitotic sister chromatid segregation, nucleotide binding, mitotic cell cycle, nuclear division, chromosome, centromeric region, kinetochore, condensed chromosome kinetochore, condensed chromosome, centromeric region, condensed chromosome, sister chromatid segregation, condensed chromosome outer kinetochore, nucleoside binding, purine nucleoside binding, regulation of protein phosphorylation, posi…	GO:0000070, GO:0000166, GO:0000278, GO:0000280, GO:0000775, GO:0000776, GO:0000777, GO:0000779, GO:0000793, GO:0000819, GO:0000940, GO:0001882, GO:0001883, GO:0001932, GO:0001934, GO:0002376, GO:0002478, GO:0002495, GO:0002504, GO:0003774, GO:0003777, GO:0003824, GO:0005488, GO:0005515, GO:0005524, GO:0005622, GO:0005623, GO:0005634, GO:0005694, GO:0005737, GO:0005819, GO:0005829, GO:0005856, GO:…	HALLMARK_MITOTIC_SPINDLE, HALLMARK_G2M_CHECKPOINT, HALLMARK_E2F_TARGETS	BLANCO_MELO_SARS_COV_1_INFECTION_MCR5_CELLS_UP, BLANCO_MELO_BRONCHIAL_EPITHELIAL_CELLS_INFLUENZA_A_DEL_NS1_INFECTION_DN, GAUSSMANN_MLL_AF4_FUSION_TARGETS_A_UP, ZHENG_RESPONSE_TO_ARSENITE_DN, SMID_BREAST_CANCER_BASAL_UP, PLASARI_TGFB1_SIGNALING_VIA_NFIC_1HR_DN, ROESSLER_LIVER_CANCER_METASTASIS_UP, FISCHER_G2_M_CELL_CYCLE, FISCHER_DREAM_TARGETS, ANDERSEN_CHOLANGIOCARCINOMA_CLASS2, VILLANUEVA_LIVER_…	2020.3	2041.36	1999.24	-0.0300682	0.407576	0.677213	FALSE	2060	2061	2003	1987	2006	2005	2041	1999
ENSG00000156802	ATAD2	protein_coding	ATPase family AAA domain-containing protein 2; ATPase family AAA domain-containing protein 2; ATPase family AAA domain-containing protein 2; ATPase family AAA domain-containing protein 2; ATPase family AAA domain-containing protein 2; ATPase family AAA domain-containing protein 2; ATPase family AAA domain-containing protein 2; ATPase family AAA domain containing 2; ATPase family AAA domain contai…	ATAD2, L16, PRO2000; ATAD2, L16, PRO2000; ATAD2, L16, PRO2000; ATAD2, L16, PRO2000; ATAD2, L16, PRO2000; ATAD2, L16, PRO2000; ATAD2, L16, PRO2000; ATAD2; ATAD2; ATAD2	Q6PL18; Q14CR1; Q658P2; Q68CQ0; Q6PJV6; Q8N890; Q9UHS5; E5RHW7; E5RIP2; A0A0B4J211	ATAD2_HUMAN; ATAD2_HUMAN; ATAD2_HUMAN; ATAD2_HUMAN; ATAD2_HUMAN; ATAD2_HUMAN; ATAD2_HUMAN; E5RHW7_HUMAN; E5RIP2_HUMAN; A0A0B4J211_HUMAN	ENST00000287394.10; ENST00000287394.10; ENST00000287394.10; ENST00000287394.10; ENST00000287394.10; ENST00000287394.10; ENST00000287394.10; ENST00000519124.5; ENST00000517666.5; ENST00000521903.5	ENSP00000287394.5; ENSP00000287394.5; ENSP00000287394.5; ENSP00000287394.5; ENSP00000287394.5; ENSP00000287394.5; ENSP00000287394.5; ENSP00000429617.1; ENSP00000429331.1; ENSP00000429213.1	ENSG00000156802	chr8	123319850	123416350	-			nucleotide binding, nucleoside binding, purine nucleoside binding, chromatin binding, catalytic activity, binding, protein binding, ATP binding, extracellular region, intracellular, cell, nucleus, nucleoplasm, nucleobase-containing compound metabolic process, chromatin organization, chromatin silencing, transcription, DNA-templated, regulation of transcription, DNA-templated, regulation of transc…	GO:0000166, GO:0001882, GO:0001883, GO:0003682, GO:0003824, GO:0005488, GO:0005515, GO:0005524, GO:0005576, GO:0005622, GO:0005623, GO:0005634, GO:0005654, GO:0006139, GO:0006325, GO:0006342, GO:0006351, GO:0006355, GO:0006357, GO:0006366, GO:0006725, GO:0006807, GO:0006996, GO:0008152, GO:0009058, GO:0009059, GO:0009889, GO:0009890, GO:0009891, GO:0009892, GO:0009893, GO:0009987, GO:0010467, GO:…	HALLMARK_E2F_TARGETS	LIAO_METASTASIS, NIKOLSKY_BREAST_CANCER_8Q23_Q24_AMPLICON, BILD_E2F3_ONCOGENIC_SIGNATURE, OUILLETTE_CLL_13Q14_DELETION_UP, SMID_BREAST_CANCER_BASAL_UP, IVANOVSKA_MIR106B_TARGETS, PEDRIOLI_MIR31_TARGETS_UP, FISCHER_G1_S_CELL_CYCLE, FISCHER_DREAM_TARGETS, MEBARKI_HCC_PROGENITOR_FZD8CRD_UP, REACTOME_RNA_POLYMERASE_II_TRANSCRIPTION, REACTOME_TRANSCRIPTIONAL_REGULATION_BY_THE_AP_2_TFAP2_FAMILY_OF_TRAN…	2012.29	2121.24	1903.33	-0.156308	2.32657e-05	0.000445936	FALSE	2116	2170	2078	1975	1882	1853	2121	1903
ENSG00000139697	SBNO1	protein_coding	Protein strawberry notch homolog 1; Protein strawberry notch homolog 1; Protein strawberry notch homolog 1; Protein strawberry notch homolog 1; Protein strawberry notch homolog 1	SBNO1, MOP3; SBNO1, MOP3; SBNO1, MOP3; SBNO1, MOP3; SBNO1, MOP3	A3KN83; Q05C06; Q3ZTS3; Q9H3T8; Q9NVB2	SBNO1_HUMAN; SBNO1_HUMAN; SBNO1_HUMAN; SBNO1_HUMAN; SBNO1_HUMAN	ENST00000267176.8, ENST00000420886.6, ENST00000602398.3; ENST00000267176.8, ENST00000420886.6, ENST00000602398.3; ENST00000267176.8, ENST00000420886.6, ENST00000602398.3; ENST00000267176.8, ENST00000420886.6, ENST00000602398.3; ENST00000267176.8, ENST00000420886.6, ENST00000602398.3	ENSP00000267176.4, ENSP00000387361.2, ENSP00000473665.1; ENSP00000267176.4, ENSP00000387361.2, ENSP00000473665.1; ENSP00000267176.4, ENSP00000387361.2, ENSP00000473665.1; ENSP00000267176.4, ENSP00000387361.2, ENSP00000473665.1; ENSP00000267176.4, ENSP00000387361.2, ENSP00000473665.1	ENSG00000139697	chr12	123289109	123364847	-			nucleobase-containing compound metabolic process, transcription, DNA-templated, regulation of transcription, DNA-templated, cellular aromatic compound metabolic process, nitrogen compound metabolic process, metabolic process, biosynthetic process, macromolecule biosynthetic process, regulation of biosynthetic process, cellular process, gene expression, regulation of gene expression, regulation of…	GO:0006139, GO:0006351, GO:0006355, GO:0006725, GO:0006807, GO:0008152, GO:0009058, GO:0009059, GO:0009889, GO:0009987, GO:0010467, GO:0010468, GO:0010556, GO:0016070, GO:0018130, GO:0019219, GO:0019222, GO:0019438, GO:0031323, GO:0031326, GO:0032774, GO:0034641, GO:0034645, GO:0034654, GO:0043170, GO:0044237, GO:0044238, GO:0044249, GO:0044260, GO:0044271, GO:0046483, GO:0050789, GO:0050794, GO:…		IBRAHIM_NRF1_UP, LIU_VMYB_TARGETS_UP, LIAO_METASTASIS, BYSTRYKH_HEMATOPOIESIS_STEM_CELL_AND_BRAIN_QTL_TRANS, DORSAM_HOXA9_TARGETS_DN, JAZAERI_BREAST_CANCER_BRCA1_VS_BRCA2_DN, MARIADASON_REGULATED_BY_HISTONE_ACETYLATION_UP, SHARMA_PILOCYTIC_ASTROCYTOMA_LOCATION_UP, KUMAR_PATHOGEN_LOAD_BY_MACROPHAGES, ZHONG_RESPONSE_TO_AZACITIDINE_AND_TSA_UP, NUYTTEN_EZH2_TARGETS_DN, BUYTAERT_PHOTODYNAMIC_THERAPY_S…	1989	2023.13	1954.87	-0.0494908	0.179397	0.438644	FALSE	2057	2048	1964	1944	1955	1966	2023	1955
ENSG00000125107	CNOT1	protein_coding	CCR4-NOT transcription complex subunit 1; CCR4-NOT transcription complex subunit 1; CCR4-NOT transcription complex subunit 1; CCR4-NOT transcription complex subunit 1; CCR4-NOT transcription complex subunit 1; CCR4-NOT transcription complex subunit 1; CCR4-NOT transcription complex subunit 1; CCR4-NOT transcription complex subunit 1; CCR4-NOT transcription complex subunit 1; CCR4-NOT transcriptio…	CNOT1, CDC39, KIAA1007, NOT1, AD-005; CNOT1, CDC39, KIAA1007, NOT1, AD-005; CNOT1, CDC39, KIAA1007, NOT1, AD-005; CNOT1, CDC39, KIAA1007, NOT1, AD-005; CNOT1, CDC39, KIAA1007, NOT1, AD-005; CNOT1, CDC39, KIAA1007, NOT1, AD-005; CNOT1, CDC39, KIAA1007, NOT1, AD-005; CNOT1, CDC39, KIAA1007, NOT1, AD-005; CNOT1, CDC39, KIAA1007, NOT1, AD-005; CNOT1; CNOT1; CNOT1; CNOT1; CNOT1; CNOT1; CNOT1; CNOT1; C…	A5YKK6; Q68DX7; Q7Z3K2; Q8IWB8; Q8TB53; Q9BVZ6; Q9UFR8; Q9UI27; Q9Y2L0; H3BU44; H3BT18; H3BPF1; A0A088AWQ2; A0A0E3D6M3; A0A0U1RVI1; H3BUY8; H3BTH2; H3BVC9; H3BMZ2; H3BNB1; H3BR89; H3BMH0	CNOT1_HUMAN; CNOT1_HUMAN; CNOT1_HUMAN; CNOT1_HUMAN; CNOT1_HUMAN; CNOT1_HUMAN; CNOT1_HUMAN; CNOT1_HUMAN; CNOT1_HUMAN; H3BU44_HUMAN; H3BT18_HUMAN; H3BPF1_HUMAN; H3BPF1_HUMAN; H3BPF1_HUMAN; H3BPF1_HUMAN; H3BPF1_HUMAN; H3BTH2_HUMAN; H3BVC9_HUMAN; H3BMZ2_HUMAN; H3BNB1_HUMAN; H3BR89_HUMAN; H3BMH0_HUMAN	ENST00000317147.10, ENST00000441024.6, ENST00000567188.5, ENST00000569240.5; ENST00000317147.10, ENST00000441024.6, ENST00000567188.5, ENST00000569240.5; ENST00000317147.10, ENST00000441024.6, ENST00000567188.5, ENST00000569240.5; ENST00000317147.10, ENST00000441024.6, ENST00000567188.5, ENST00000569240.5; ENST00000317147.10, ENST00000441024.6, ENST00000567188.5, ENST00000569240.5; ENST0000031714…	ENSP00000320949.5, ENSP00000413113.2, ENSP00000456649.1, ENSP00000455635.1; ENSP00000320949.5, ENSP00000413113.2, ENSP00000456649.1, ENSP00000455635.1; ENSP00000320949.5, ENSP00000413113.2, ENSP00000456649.1, ENSP00000455635.1; ENSP00000320949.5, ENSP00000413113.2, ENSP00000456649.1, ENSP00000455635.1; ENSP00000320949.5, ENSP00000413113.2, ENSP00000456649.1, ENSP00000455635.1; ENSP00000320949.5, …	ENSG00000125107	chr16	58519951	58629885	-	RNA degradation	hsa03018	cell cycle checkpoint, DNA damage checkpoint, G1/S transition of mitotic cell cycle, negative regulation of transcription from RNA polymerase II promoter, 3'-5'-exoribonuclease activity, mitotic cell cycle, nuclear-transcribed mRNA catabolic process, deadenylation-dependent decay, nuclear-transcribed mRNA poly(A) tail shortening, cytoplasmic mRNA processing body, nuclear-transcribed mRNA cataboli…	GO:0000075, GO:0000077, GO:0000082, GO:0000122, GO:0000175, GO:0000278, GO:0000288, GO:0000289, GO:0000932, GO:0000956, GO:0003676, GO:0003723, GO:0003824, GO:0004518, GO:0004527, GO:0004532, GO:0004535, GO:0004540, GO:0005102, GO:0005198, GO:0005488, GO:0005515, GO:0005576, GO:0005615, GO:0005622, GO:0005623, GO:0005634, GO:0005737, GO:0005777, GO:0005778, GO:0005829, GO:0006139, GO:0006351, GO:…		WATANABE_RECTAL_CANCER_RADIOTHERAPY_RESPONSIVE_UP, ROYLANCE_BREAST_CANCER_16Q_COPY_NUMBER_UP, THILLAINADESAN_ZNF217_TARGETS_UP, FISCHER_DREAM_TARGETS, REACTOME_TRANSCRIPTIONAL_REGULATION_BY_TP53, REACTOME_DEADENYLATION_DEPENDENT_MRNA_DECAY, REACTOME_DEADENYLATION_OF_MRNA, REACTOME_TP53_REGULATES_TRANSCRIPTION_OF_CELL_CYCLE_GENES, REACTOME_TP53_REGULATES_TRANSCRIPTION_OF_ADDITIONAL_CELL_CYCLE_GENE…	1980.9	2047.03	1914.76	-0.0963228	0.0076216	0.0518383	FALSE	2008	2078	2056	1948	1904	1893	2047	1915
ENSG00000115053	NCL	protein_coding	Nucleolin; Nucleolin; Nucleolin; Nucleolin; Nucleolin; Nucleolin; Nucleolin; Nucleolin; Nucleolin; Nucleolin; Nucleolin; Nucleolin; Nucleolin; Nucleolin; Nucleolin; Nucleolin; Nucleolin; Nucleolin; Alternative protein NCL; Nucleolin	NCL; NCL; NCL; NCL; NCL; NCL; NCL; NCL; NCL; NCL; NCL; NCL; NCL; NCL; NCL; NCL, hCG_33980; NCL; NCL; NCL; NCL	P19338; Q53SK1; Q8NB06; Q9UCF0; Q9UDG1; H7BY16; A0A7I2V428; C9JLB1; C9J1H7; C9JWL1; C9JYW2; A0A7I2V3F3; A0A7I2V5M5; A0A7I2V506; A0A7I2V2U7; B3KM80; A0A7I2V699; A0A7I2V349; L8EAF1; A0A7I2V2S8	NUCL_HUMAN; NUCL_HUMAN; NUCL_HUMAN; NUCL_HUMAN; NUCL_HUMAN; H7BY16_HUMAN; A0A7I2V428_HUMAN; C9JLB1_HUMAN; C9JLB1_HUMAN; C9JLB1_HUMAN; C9JLB1_HUMAN; A0A7I2V3F3_HUMAN; A0A7I2V5M5_HUMAN; A0A7I2V506_HUMAN; A0A7I2V2U7_HUMAN; B3KM80_HUMAN; A0A7I2V699_HUMAN; A0A7I2V349_HUMAN; L8EAF1_HUMAN; A0A7I2V2S8_HUMAN	ENST00000322723.9; ENST00000322723.9; ENST00000322723.9; ENST00000322723.9; ENST00000322723.9; ENST00000356936.6; ENST00000678246.1; ENST00000417652.6, ENST00000436894.2, ENST00000453992.6, ENST00000454824.6, ENST00000679348.1; ENST00000417652.6, ENST00000436894.2, ENST00000453992.6, ENST00000454824.6, ENST00000679348.1; ENST00000417652.6, ENST00000436894.2, ENST00000453992.6, ENST00000454824.6, …	ENSP00000318195.4; ENSP00000318195.4; ENSP00000318195.4; ENSP00000318195.4; ENSP00000318195.4; ENSP00000349410.6; ENSP00000503707.1; ENSP00000392747.2, ENSP00000401322.2, ENSP00000413775.2, ENSP00000401620.2, ENSP00000504694.1; ENSP00000392747.2, ENSP00000401322.2, ENSP00000413775.2, ENSP00000401620.2, ENSP00000504694.1; ENSP00000392747.2, ENSP00000401322.2, ENSP00000413775.2, ENSP00000401620.2, …	ENSG00000115053	chr2	231453531	231483641	-	Pathogenic Escherichia coli infection	hsa05130	reproduction, nucleotide binding, angiogenesis, blood vessel development, fibrillar center, dense fibrillar component, cytokine production, regulation of cytokine production, positive regulation of cytokine production, liver development, vasculature development, response to molecule of bacterial origin, nucleic acid binding, DNA binding, single-stranded DNA binding, RNA binding, mRNA binding, rec…	GO:0000003, GO:0000166, GO:0001525, GO:0001568, GO:0001650, GO:0001651, GO:0001816, GO:0001817, GO:0001819, GO:0001889, GO:0001944, GO:0002237, GO:0003676, GO:0003677, GO:0003697, GO:0003723, GO:0003729, GO:0005102, GO:0005488, GO:0005509, GO:0005515, GO:0005576, GO:0005622, GO:0005623, GO:0005634, GO:0005654, GO:0005730, GO:0005737, GO:0005938, GO:0006139, GO:0006351, GO:0006355, GO:0006356, GO:…	HALLMARK_G2M_CHECKPOINT	HOUNKPE_HOUSEKEEPING_GENES, IBRAHIM_NRF2_UP, DARWICHE_SKIN_TUMOR_PROMOTER_UP, DARWICHE_PAPILLOMA_RISK_LOW_UP, DARWICHE_PAPILLOMA_RISK_HIGH_UP, DARWICHE_SQUAMOUS_CELL_CARCINOMA_UP, KIM_MYC_AMPLIFICATION_TARGETS_UP, HATADA_METHYLATED_IN_LUNG_CANCER_UP, RICKMAN_METASTASIS_UP, SCHAEFFER_PROSTATE_DEVELOPMENT_6HR_UP, MA_MYELOID_DIFFERENTIATION_UP, JOSEPH_RESPONSE_TO_SODIUM_BUTYRATE_DN, HU_GENOTOXIN_ACT…	1976.8	2032.87	1920.72	-0.0818257	0.0272126	0.131659	FALSE	2044	2075	1980	1949	1953	1860	2033	1920
ENSG00000100201	DDX17	protein_coding	Probable ATP-dependent RNA helicase DDX17; Probable ATP-dependent RNA helicase DDX17; Probable ATP-dependent RNA helicase DDX17; Probable ATP-dependent RNA helicase DDX17; Probable ATP-dependent RNA helicase DDX17; RNA helicase; RNA helicase; DEAD-box helicase 17	DDX17; DDX17; DDX17; DDX17; DDX17; DDX17; DDX17; DDX17	Q92841; B1AHM0; H3BLZ8; Q69YT1; Q6ICD6; A0A5H1ZRQ2; A0A1X7SBZ2; A0A0U1RQJ0	DDX17_HUMAN; DDX17_HUMAN; DDX17_HUMAN; DDX17_HUMAN; DDX17_HUMAN; A0A5H1ZRQ2_HUMAN; A0A1X7SBZ2_HUMAN; A0A0U1RQJ0_HUMAN	ENST00000403230.3; ENST00000403230.3; ENST00000403230.3; ENST00000403230.3; ENST00000403230.3; ENST00000396821.8; ENST00000403230; ENST00000475004.6	ENSP00000385536.2; ENSP00000385536.2; ENSP00000385536.2; ENSP00000385536.2; ENSP00000385536.2; ENSP00000380033.4; ENSP00000385536; ENSP00000489029.1	ENSG00000100201	chr22	38483438	38507660	-			nucleotide binding, transcription factor activity, protein binding, transcription factor activity, transcription factor binding, nucleoside binding, purine nucleoside binding, nucleic acid binding, transcription cofactor activity, transcription coactivator activity, RNA binding, RNA helicase activity, catalytic activity, ATP-dependent RNA helicase activity, helicase activity, receptor binding, bi…	GO:0000166, GO:0000988, GO:0000989, GO:0001882, GO:0001883, GO:0003676, GO:0003712, GO:0003713, GO:0003723, GO:0003724, GO:0003824, GO:0004004, GO:0004386, GO:0005102, GO:0005488, GO:0005515, GO:0005524, GO:0005622, GO:0005623, GO:0005634, GO:0005654, GO:0005730, GO:0006139, GO:0006351, GO:0006355, GO:0006357, GO:0006366, GO:0006396, GO:0006725, GO:0006807, GO:0007154, GO:0007165, GO:0007275, GO:…		HOUNKPE_HOUSEKEEPING_GENES, CHANDRAN_METASTASIS_TOP50_UP, BOGNI_TREATMENT_RELATED_MYELOID_LEUKEMIA_DN, RHEIN_ALL_GLUCOCORTICOID_THERAPY_UP, GRAHAM_NORMAL_QUIESCENT_VS_NORMAL_DIVIDING_UP, WAMUNYOKOLI_OVARIAN_CANCER_GRADES_1_2_DN, LIU_NASOPHARYNGEAL_CARCINOMA, WEI_MIR34A_TARGETS, RICKMAN_TUMOR_DIFFERENTIATED_WELL_VS_POORLY_UP, IIZUKA_LIVER_CANCER_EARLY_RECURRENCE, HADDAD_T_LYMPHOCYTE_AND_NK_PROGENI…	1969.8	2065.52	1874.09	-0.140244	0.0001337	0.00203801	FALSE	2058	2125	2014	1873	1886	1864	2065	1874
ENSG00000145734	BDP1	protein_coding	Transcription factor TFIIIB component B'' homolog; Transcription factor TFIIIB component B'' homolog; Transcription factor TFIIIB component B'' homolog; Transcription factor TFIIIB component B'' homolog; Transcription factor TFIIIB component B'' homolog; Transcription factor TFIIIB component B'' homolog; Transcription factor TFIIIB component B'' homolog; Transcription factor TFIIIB component B'' …	BDP1, KIAA1241, KIAA1689, TFNR; BDP1, KIAA1241, KIAA1689, TFNR; BDP1, KIAA1241, KIAA1689, TFNR; BDP1, KIAA1241, KIAA1689, TFNR; BDP1, KIAA1241, KIAA1689, TFNR; BDP1, KIAA1241, KIAA1689, TFNR; BDP1, KIAA1241, KIAA1689, TFNR; BDP1, KIAA1241, KIAA1689, TFNR; BDP1, KIAA1241, KIAA1689, TFNR; BDP1, KIAA1241, KIAA1689, TFNR; BDP1, KIAA1241, KIAA1689, TFNR; BDP1, KIAA1241, KIAA1689, TFNR; BDP1, KIAA1241,…	A6H8Y1; Q68DS6; Q68DY5; Q6MZL9; Q6PIM7; Q86W98; Q96LR8; Q9C0H4; Q9H197; Q9H1A1; Q9HAW1; Q9HAW2; Q9HCY0; Q9ULH9; Q99952; B4E1E6; Q53P42; H0YCV8; H7C5U4; A0A0G2JNU3; A0A0A0MRX7; B1WB49; A0A0G2JN16	BDP1_HUMAN; BDP1_HUMAN; BDP1_HUMAN; BDP1_HUMAN; BDP1_HUMAN; BDP1_HUMAN; BDP1_HUMAN; BDP1_HUMAN; BDP1_HUMAN; BDP1_HUMAN; BDP1_HUMAN; BDP1_HUMAN; BDP1_HUMAN; BDP1_HUMAN; PTN18_HUMAN; PTN18_HUMAN; PTN18_HUMAN; H0YCV8_HUMAN; H7C5U4_HUMAN; A0A0G2JNU3_HUMAN; A0A0A0MRX7_HUMAN; B1WB49_HUMAN; A0A0G2JN16_HUMAN	ENST00000358731.9, ENST00000617085.4; ENST00000358731.9, ENST00000617085.4; ENST00000358731.9, ENST00000617085.4; ENST00000358731.9, ENST00000617085.4; ENST00000358731.9, ENST00000617085.4; ENST00000358731.9, ENST00000617085.4; ENST00000358731.9, ENST00000617085.4; ENST00000358731.9, ENST00000617085.4; ENST00000358731.9, ENST00000617085.4; ENST00000358731.9, ENST00000617085.4; ENST00000358731.9, …	ENSP00000351575.4, ENSP00000482469.1; ENSP00000351575.4, ENSP00000482469.1; ENSP00000351575.4, ENSP00000482469.1; ENSP00000351575.4, ENSP00000482469.1; ENSP00000351575.4, ENSP00000482469.1; ENSP00000351575.4, ENSP00000482469.1; ENSP00000351575.4, ENSP00000482469.1; ENSP00000351575.4, ENSP00000482469.1; ENSP00000351575.4, ENSP00000482469.1; ENSP00000351575.4, ENSP00000482469.1; ENSP00000351575.4, …	ENSG00000145734	chr5	71455651	71567820	+			transcription factor TFIIIB complex, transcription factor activity, protein binding, transcription factor activity, transcription factor binding, transcription factor activity, core RNA polymerase binding, transcription factor activity, core RNA polymerase III binding, transcription factor activity, RNA polymerase III transcription factor binding, TFIIIB-type transcription factor activity, nuclei…	GO:0000126, GO:0000988, GO:0000989, GO:0000990, GO:0000995, GO:0001007, GO:0001026, GO:0003676, GO:0003677, GO:0005488, GO:0005622, GO:0005623, GO:0005634, GO:0005654, GO:0005667, GO:0005737, GO:0006139, GO:0006351, GO:0006355, GO:0006359, GO:0006383, GO:0006725, GO:0006807, GO:0008152, GO:0009058, GO:0009059, GO:0009889, GO:0009987, GO:0010467, GO:0010468, GO:0010556, GO:0016070, GO:0018130, GO:…		MARIADASON_REGULATED_BY_HISTONE_ACETYLATION_DN, REACTOME_RNA_POLYMERASE_III_TRANSCRIPTION, REACTOME_RNA_POLYMERASE_III_TRANSCRIPTION_INITIATION_FROM_TYPE_1_PROMOTER, REACTOME_RNA_POLYMERASE_III_TRANSCRIPTION_INITIATION_FROM_TYPE_3_PROMOTER, SENESE_HDAC1_TARGETS_UP, SENESE_HDAC3_TARGETS_UP, HAMAI_APOPTOSIS_VIA_TRAIL_UP, KRIGE_RESPONSE_TO_TOSEDOSTAT_6HR_DN, KRIGE_RESPONSE_TO_TOSEDOSTAT_24HR_DN, JOH…	1962.54	1984.31	1940.77	-0.0319967	0.381236	0.656313	FALSE	2014	1995	1944	1946	1947	1929	1984	1940
ENSG00000115524	SF3B1	protein_coding	Splicing factor 3B subunit 1; Splicing factor 3B subunit 1; SF3B1 protein; Splicing factor 3b subunit 1; SF3B1 protein; SF3B1 protein; Splicing factor 3b subunit 1; SF3B1 protein; Splicing factor 3b subunit 1, cDNA FLJ57368, highly similar to Splicing factor 3B subunit 1; Splicing factor 3b subunit 1	SF3B1, SAP155; SF3B1, SAP155; SF3B1; SF3B1; SF3B1; SF3B1; SF3B1; SF3B1; SF3B1; SF3B1	O75533; E9PCH3; Q7Z497; F8WC19; A0JLT9; A0PJH5; A0A494C1M2; Q32Q20; B4DGZ4; H7C341	SF3B1_HUMAN; SF3B1_HUMAN; Q7Z497_HUMAN; F8WC19_HUMAN; A0JLT9_HUMAN; A0PJH5_HUMAN; A0A494C1M2_HUMAN; Q32Q20_HUMAN; B4DGZ4_HUMAN; H7C341_HUMAN	ENST00000335508.11, ENST00000409915.8, ENST00000414963.2; ENST00000335508.11, ENST00000409915.8, ENST00000414963.2; ENST00000414174.1; ; ENST00000652738.1; ENST00000487698.5, ENST00000652026.1; ENST00000424674.1	ENSP00000335321.6, ENSP00000428820.1, ENSP00000402997.2; ENSP00000335321.6, ENSP00000428820.1, ENSP00000402997.2; ENSP00000392117.1; ; ENSP00000499119.1; ENSP00000419896.1, ENSP00000498652.1; ENSP00000409435.1	ENSG00000115524	chr2	197388515	197435079	-	Spliceosome	hsa03040	spliceosomal complex assembly, RNA splicing, via transesterification reactions, RNA splicing, via transesterification reactions with bulged adenosine as nucleophile, mRNA splicing, via spliceosome, nucleic acid binding, RNA binding, mRNA binding, binding, protein binding, intracellular, cell, nucleus, nucleoplasm, spliceosomal complex, U2-type spliceosomal complex, U2 snRNP, U12-type spliceosomal…	GO:0000245, GO:0000375, GO:0000377, GO:0000398, GO:0003676, GO:0003723, GO:0003729, GO:0005488, GO:0005515, GO:0005622, GO:0005623, GO:0005634, GO:0005654, GO:0005681, GO:0005684, GO:0005686, GO:0005689, GO:0006139, GO:0006396, GO:0006397, GO:0006725, GO:0006807, GO:0008152, GO:0008380, GO:0009893, GO:0009987, GO:0010467, GO:0010468, GO:0010604, GO:0010628, GO:0016043, GO:0016070, GO:0016071, GO:…		HOUNKPE_HOUSEKEEPING_GENES, GINESTIER_BREAST_CANCER_ZNF217_AMPLIFIED_UP, HOEBEKE_LYMPHOID_STEM_CELL_UP, WOOD_EBV_EBNA1_TARGETS_UP, BYSTROEM_CORRELATED_WITH_IL5_DN, MAHAJAN_RESPONSE_TO_IL1A_DN, STEARMAN_LUNG_CANCER_EARLY_VS_LATE_UP, IKEDA_MIR1_TARGETS_UP, REACTOME_EPIGENETIC_REGULATION_OF_GENE_EXPRESSION, REACTOME_POSITIVE_EPIGENETIC_REGULATION_OF_RRNA_EXPRESSION, REACTOME_B_WICH_COMPLEX_POSITIVEL…	1960.81	2027.22	1894.39	-0.0977206	0.00668575	0.046767	FALSE	2045	2015	2022	1922	1874	1887	2027	1894
ENSG00000107581	EIF3A	protein_coding	Eukaryotic translation initiation factor 3 subunit A; Eukaryotic translation initiation factor 3 subunit A; Eukaryotic translation initiation factor 3 subunit A; Eukaryotic translation initiation factor 3 subunit A; Eukaryotic translation initiation factor 3 subunit A; Eukaryotic translation initiation factor 3 subunit A; Eukaryotic translation initiation factor 6; Eukaryotic translation initiati…	EIF3A, EIF3S10, KIAA0139; EIF3A, EIF3S10, KIAA0139; EIF3A, EIF3S10, KIAA0139; EIF3A, EIF3S10, KIAA0139; EIF3A, EIF3S10, KIAA0139; EIF3A, EIF3S10, KIAA0139; EIF3A, EIF6, ITGB4BP, OK/SW-cl.27; EIF3A, EIF6, ITGB4BP, OK/SW-cl.27; EIF3A, EIF6, ITGB4BP, OK/SW-cl.27; EIF3A, EIF6, ITGB4BP, OK/SW-cl.27; EIF3A, EIF3S10; EIF3A, EIF3S10; EIF3A, eIF3a, EIF3S10; EIF3A; EIF3A; EIF3A; EIF3A	Q14152; B1AMV5; B4DYS1; F5H335; O00653; Q15778; P56537; B7ZBG9; Q6IBN8; Q96TD5; Q24JU4; Q6ZNE1; J9R021; Q05BS0; Q3B770; Q6P1R0; Q7Z5T5	EIF3A_HUMAN; EIF3A_HUMAN; EIF3A_HUMAN; EIF3A_HUMAN; EIF3A_HUMAN; EIF3A_HUMAN; IF6_HUMAN; IF6_HUMAN; IF6_HUMAN; IF6_HUMAN; Q24JU4_HUMAN; Q6ZNE1_HUMAN; J9R021_HUMAN; Q05BS0_HUMAN; Q3B770_HUMAN; Q6P1R0_HUMAN; Q7Z5T5_HUMAN	ENST00000369144.8, ENST00000541549.2; ENST00000369144.8, ENST00000541549.2; ENST00000369144.8, ENST00000541549.2; ENST00000369144.8, ENST00000541549.2; ENST00000369144.8, ENST00000541549.2; ENST00000369144.8, ENST00000541549.2; ENST00000374436.7, ENST00000374443.7, ENST00000374450.8, ENST00000675032.1; ENST00000374436.7, ENST00000374443.7, ENST00000374450.8, ENST00000675032.1; ENST00000374436.7, …	ENSP00000358140.3, ENSP00000438178.2; ENSP00000358140.3, ENSP00000438178.2; ENSP00000358140.3, ENSP00000438178.2; ENSP00000358140.3, ENSP00000438178.2; ENSP00000358140.3, ENSP00000438178.2; ENSP00000358140.3, ENSP00000438178.2; ENSP00000363559.3, ENSP00000363566.3, ENSP00000363574.3, ENSP00000502429.1; ENSP00000363559.3, ENSP00000363566.3, ENSP00000363574.3, ENSP00000502429.1; ENSP00000363559.3, …	ENSG00000107581	chr10	119033670	119080823	-	RNA transport	hsa03013	formation of translation preinitiation complex, formation of cytoplasmic translation initiation complex, cytoplasmic translation, cytoplasmic translational initiation, cap-independent translational initiation, IRES-dependent translational initiation, nucleic acid binding, RNA binding, translation initiation factor activity, structural molecule activity, binding, protein binding, intracellular, ce…	GO:0001731, GO:0001732, GO:0002181, GO:0002183, GO:0002190, GO:0002192, GO:0003676, GO:0003723, GO:0003743, GO:0005198, GO:0005488, GO:0005515, GO:0005622, GO:0005623, GO:0005634, GO:0005730, GO:0005737, GO:0005829, GO:0005852, GO:0006412, GO:0006413, GO:0006417, GO:0006446, GO:0006518, GO:0006807, GO:0008135, GO:0008152, GO:0009058, GO:0009059, GO:0009889, GO:0009987, GO:0010467, GO:0010468, GO:…	HALLMARK_ALLOGRAFT_REJECTION	HOUNKPE_HOUSEKEEPING_GENES, WANG_LMO4_TARGETS_DN, UDAYAKUMAR_MED1_TARGETS_UP, SCHAEFFER_PROSTATE_DEVELOPMENT_AND_CANCER_BOX4_DN, SCHAEFFER_SOX9_TARGETS_IN_PROSTATE_DEVELOPMENT_DN, MILI_PSEUDOPODIA_CHEMOTAXIS_UP, CHANDRAN_METASTASIS_DN, FIGUEROA_AML_METHYLATION_CLUSTER_3_DN, FISCHER_DREAM_TARGETS, GRYDER_PAX3FOXO1_ENHANCERS_IN_TADS, BIOCARTA_IRES_PATHWAY, REACTOME_EUKARYOTIC_TRANSLATION_INITIATION…	1959.99	1887.3	2032.68	0.107005	0.00319253	0.0264825	FALSE	1890	1884	1887	2061	2039	1998	1887	2032
ENSG00000198363	ASPH	protein_coding	Aspartyl/asparaginyl beta-hydroxylase; Aspartyl/asparaginyl beta-hydroxylase; Aspartyl/asparaginyl beta-hydroxylase; Aspartyl/asparaginyl beta-hydroxylase; Aspartyl/asparaginyl beta-hydroxylase; Aspartyl/asparaginyl beta-hydroxylase; Aspartyl/asparaginyl beta-hydroxylase; Aspartyl/asparaginyl beta-hydroxylase; Aspartyl/asparaginyl beta-hydroxylase; Aspartyl/asparaginyl beta-hydroxylase; Aspartyl/…	ASPH, BAH; ASPH, BAH; ASPH, BAH; ASPH, BAH; ASPH, BAH; ASPH, BAH; ASPH, BAH; ASPH, BAH; ASPH, BAH; ASPH, BAH; ASPH, BAH; ASPH, BAH; ASPH, BAH; ASPH, BAH; ASPH, BAH; ASPH, BAH; ASPH; ASPH; ASPH; ASPH; ASPH; ASPH; ASPH; ASPH; ASPH; ASPH; ASPH; ASPH; ASPH; ASPH; ASPH, hCG_1787219	Q12797; A0A0A0MSK8; A6NDF4; A6NHI2; B4DIC9; B4E2K4; B7ZM95; E5RGP5; F5H667; Q6NXR7; Q8TB28; Q9H291; Q9H2C4; Q9NRI0; Q9NRI1; Q9Y4J0; E5RG56; E5RG29; L8EA92; A0A087WW05; A0A087WUJ2; E5RJL3; A0A087X0J4; A0A087WW51; B7ZM96; E5RHK2; Q6PJH4; B3GQE5; B8Y0L3; E5RHJ2; G3XAN5	ASPH_HUMAN; ASPH_HUMAN; ASPH_HUMAN; ASPH_HUMAN; ASPH_HUMAN; ASPH_HUMAN; ASPH_HUMAN; ASPH_HUMAN; ASPH_HUMAN; ASPH_HUMAN; ASPH_HUMAN; ASPH_HUMAN; ASPH_HUMAN; ASPH_HUMAN; ASPH_HUMAN; ASPH_HUMAN; E5RG56_HUMAN; E5RG29_HUMAN; L8EA92_HUMAN; A0A087WW05_HUMAN; A0A087WUJ2_HUMAN; E5RJL3_HUMAN; A0A087X0J4_HUMAN; A0A087WW51_HUMAN; B7ZM96_HUMAN; E5RHK2_HUMAN; Q6PJH4_HUMAN; B3GQE5_HUMAN; B8Y0L3_HUMAN; E5RHJ2_HU…	ENST00000356457.9, ENST00000379449.11, ENST00000379454.9, ENST00000389204.9, ENST00000445642.6, ENST00000517847.7, ENST00000517903.5, ENST00000518068.5, ENST00000522603.5, ENST00000522835.5, ENST00000541428.5; ENST00000356457.9, ENST00000379449.11, ENST00000379454.9, ENST00000389204.9, ENST00000445642.6, ENST00000517847.7, ENST00000517903.5, ENST00000518068.5, ENST00000522603.5, ENST00000522835.5…	ENSP00000348841.5, ENSP00000368762.5, ENSP00000368767.4, ENSP00000373856.4, ENSP00000394013.4, ENSP00000429954.2, ENSP00000430245.1, ENSP00000429286.1, ENSP00000436188.1, ENSP00000429160.1, ENSP00000437864.1; ENSP00000348841.5, ENSP00000368762.5, ENSP00000368767.4, ENSP00000373856.4, ENSP00000394013.4, ENSP00000429954.2, ENSP00000430245.1, ENSP00000429286.1, ENSP00000436188.1, ENSP00000429160.1, …	ENSG00000198363	chr8	61500556	61714640	-			system process, muscle system process, circulatory system process, heart process, catalytic activity, peptide-aspartate beta-dioxygenase activity, structural molecule activity, binding, calcium ion binding, detection of calcium ion, protein binding, intracellular, cell, cytoplasm, endoplasmic reticulum, endoplasmic reticulum lumen, endoplasmic reticulum membrane, plasma membrane, cell cortex, nuc…	GO:0003008, GO:0003012, GO:0003013, GO:0003015, GO:0003824, GO:0004597, GO:0005198, GO:0005488, GO:0005509, GO:0005513, GO:0005515, GO:0005622, GO:0005623, GO:0005737, GO:0005783, GO:0005788, GO:0005789, GO:0005886, GO:0005938, GO:0006139, GO:0006351, GO:0006355, GO:0006464, GO:0006508, GO:0006725, GO:0006807, GO:0006810, GO:0006811, GO:0006812, GO:0006816, GO:0006873, GO:0006874, GO:0006875, GO:…		IBRAHIM_NRF2_UP, IGARASHI_ATF4_TARGETS_DN, THUM_SYSTOLIC_HEART_FAILURE_DN, UDAYAKUMAR_MED1_TARGETS_UP, JAATINEN_HEMATOPOIETIC_STEM_CELL_UP, GOZGIT_ESR1_TARGETS_UP, LIAO_METASTASIS, LEE_TARGETS_OF_PTCH1_AND_SUFU_DN, NIKOLSKY_BREAST_CANCER_8Q12_Q22_AMPLICON, ALCALAY_AML_BY_NPM1_LOCALIZATION_UP, KAYO_AGING_MUSCLE_UP, JI_RESPONSE_TO_FSH_DN, GENTILE_UV_RESPONSE_CLUSTER_D1, HOWLIN_CITED1_TARGETS_1_DN, …	1959.52	1912.7	2006.34	0.0689215	0.0652196	0.235916	FALSE	1915	1877	1946	2041	2029	1949	1912	2006
ENSG00000127022	CANX	protein_coding	Calnexin; Calnexin; Calnexin; Calnexin; Calnexin; Calnexin; Calnexin; Calnexin; Calnexin; Calnexin; Calnexin; Calnexin; Calnexin; Calnexin; Calnexin; Calnexin; Calnexin; Calnexin; Calnexin; Calnexin; Calnexin; Calnexin; Calnexin; Calnexin; Calnexin; Calnexin; Calnexin	CANX; CANX; CANX; CANX; CANX; CANX; CANX; CANX; CANX; CANX; CANX; CANX; CANX; CANX; CANX; CANX; CANX; CANX; CANX; CANX; CANX; CANX; CANX; CANX; CANX; CANX; CANX	P27824; B2R5V8; B4DGP8; B4E2T8; D3DWQ3; D6R9K3; D6RAU8; A0A7P0T8G1; A0A7P0T937; A0A7P0TAR9; A0A7P0Z4D6; D6RGY2; A0A7P0T840; A0A7P0TAE9; A0A7P0TB65; A0A7P0T9L0; A0A7P0Z484; A0A7P0T9S1; A0A7P0T9S4; A0A7P0TA04; D6RD16; D6RFW4; D6RAQ8; A0A7P0TAN9; A0A7P0T8N1; A0A7P0Z4H2; D6RFL1	CALX_HUMAN; CALX_HUMAN; CALX_HUMAN; CALX_HUMAN; CALX_HUMAN; CALX_HUMAN; D6RAU8_HUMAN; A0A7P0T8G1_HUMAN; A0A7P0T937_HUMAN; A0A7P0TAR9_HUMAN; A0A7P0Z4D6_HUMAN; D6RGY2_HUMAN; A0A7P0T840_HUMAN; A0A7P0TAE9_HUMAN; A0A7P0TB65_HUMAN; A0A7P0T9L0_HUMAN; A0A7P0Z484_HUMAN; A0A7P0T9S1_HUMAN; A0A7P0T9S4_HUMAN; A0A7P0TA04_HUMAN; D6RD16_HUMAN; D6RFW4_HUMAN; D6RAQ8_HUMAN; A0A7P0TAN9_HUMAN; A0A7P0T8N1_HUMAN; A0A7P…	ENST00000247461.9, ENST00000452673.6, ENST00000502296.6, ENST00000504734.5, ENST00000506654.6, ENST00000509563.2, ENST00000513246.6, ENST00000638425.1, ENST00000638706.2, ENST00000639938.1, ENST00000680006.1, ENST00000680013.1, ENST00000680042.1, ENST00000680092.1, ENST00000680618.1, ENST00000680827.1, ENST00000681072.1, ENST00000681168.1, ENST00000681476.1, ENST00000681674.1, ENST00000681712.1, …	ENSP00000247461.4, ENSP00000391646.2, ENSP00000424745.2, ENSP00000424063.1, ENSP00000426555.2, ENSP00000421434.2, ENSP00000421813.2, ENSP00000492372.1, ENSP00000492868.1, ENSP00000491760.1, ENSP00000505129.1, ENSP00000506078.1, ENSP00000505960.1, ENSP00000505202.1, ENSP00000506583.1, ENSP00000506051.1, ENSP00000505526.1, ENSP00000506021.1, ENSP00000506003.1, ENSP00000505013.1, ENSP00000506061.1, …	ENSG00000127022	chr5	179678628	179731641	+	HTLV-I infection, Phagosome, Antigen processing and presentation, Thyroid hormone synthesis, Protein processing in endoplasmic reticulum	hsa05166, hsa04145, hsa04612, hsa04918, hsa04141	glycoprotein binding, immune system process, antigen processing and presentation of peptide antigen via MHC class I, antigen processing and presentation of exogenous peptide antigen, antigen processing and presentation of peptide antigen via MHC class II, antigen processing and presentation of peptide or polysaccharide antigen via MHC class II, nucleic acid binding, RNA binding, receptor binding,…	GO:0001948, GO:0002376, GO:0002474, GO:0002478, GO:0002495, GO:0002504, GO:0003676, GO:0003723, GO:0005102, GO:0005488, GO:0005509, GO:0005515, GO:0005576, GO:0005622, GO:0005623, GO:0005737, GO:0005783, GO:0005788, GO:0005789, GO:0005790, GO:0005791, GO:0005829, GO:0005840, GO:0006457, GO:0006810, GO:0006897, GO:0006898, GO:0007568, GO:0008104, GO:0009306, GO:0009987, GO:0012505, GO:0015031, GO:…	HALLMARK_MTORC1_SIGNALING, HALLMARK_MYC_TARGETS_V1	IBRAHIM_NRF1_UP, IBRAHIM_NRF2_UP, PRAMOONJAGO_SOX4_TARGETS_DN, WAMUNYOKOLI_OVARIAN_CANCER_LMP_DN, HAHTOLA_MYCOSIS_FUNGOIDES_DN, HATADA_METHYLATED_IN_LUNG_CANCER_UP, TOMLINS_PROSTATE_CANCER_UP, SCHAEFFER_PROSTATE_DEVELOPMENT_AND_CANCER_BOX4_DN, ONDER_CDH1_TARGETS_1_DN, TARTE_PLASMA_CELL_VS_B_LYMPHOCYTE_UP, FLECHNER_PBL_KIDNEY_TRANSPLANT_OK_VS_DONOR_DN, FLECHNER_PBL_KIDNEY_TRANSPLANT_REJECTED_VS_OK…	1954.29	1925.85	1982.73	0.0419779	0.255917	0.533215	FALSE	1923	1926	1928	1998	2021	1929	1925	1982
ENSG00000083312	TNPO1	protein_coding	Transportin-1; Transportin-1; Transportin-1; Transportin-1; Transportin 1; Transportin 1; Transportin 1; Transportin 1; Transportin 1; Transportin 1	TNPO1, KPNB2, MIP1, TRN; TNPO1, KPNB2, MIP1, TRN; TNPO1, KPNB2, MIP1, TRN; TNPO1, KPNB2, MIP1, TRN; TNPO1; TNPO1; TNPO1; TNPO1; TNPO1; TNPO1	Q92973; B4DVC6; Q92957; Q92975; S4R398; A0A7P0T9C0; A0A7P0TBF0; E7EW37; A0A7P0T944; A0A7P0Z4D3	TNPO1_HUMAN; TNPO1_HUMAN; TNPO1_HUMAN; TNPO1_HUMAN; S4R398_HUMAN; A0A7P0T9C0_HUMAN; A0A7P0TBF0_HUMAN; E7EW37_HUMAN; A0A7P0T944_HUMAN; A0A7P0Z4D3_HUMAN	ENST00000337273.10, ENST00000506351.6, ENST00000523768.5; ENST00000337273.10, ENST00000506351.6, ENST00000523768.5; ENST00000337273.10, ENST00000506351.6, ENST00000523768.5; ENST00000337273.10, ENST00000506351.6, ENST00000523768.5; ENST00000605210.1; ENST00000680025.1; ENST00000679378.1; ENST00000520850.5; ENST00000681711.1; ENST00000680533.1	ENSP00000336712.5, ENSP00000425118.2, ENSP00000428899.1; ENSP00000336712.5, ENSP00000425118.2, ENSP00000428899.1; ENSP00000336712.5, ENSP00000425118.2, ENSP00000428899.1; ENSP00000336712.5, ENSP00000425118.2, ENSP00000428899.1; ENSP00000474059.1; ENSP00000505584.1; ENSP00000506620.1; ENSP00000430312.1; ENSP00000505378.1; ENSP00000505688.1	ENSG00000083312	chr5	72816312	72916733	+			protein import into nucleus, docking, protein import into nucleus, translocation, nucleic acid binding, RNA binding, signal sequence binding, transporter activity, binding, protein binding, extracellular region, intracellular, cell, nucleus, nuclear envelope, cytoplasm, cytosol, cilium, protein complex assembly, protein targeting, protein import into nucleus, NLS-bearing protein import into nucle…	GO:0000059, GO:0000060, GO:0003676, GO:0003723, GO:0005048, GO:0005215, GO:0005488, GO:0005515, GO:0005576, GO:0005622, GO:0005623, GO:0005634, GO:0005635, GO:0005737, GO:0005829, GO:0005929, GO:0006461, GO:0006605, GO:0006606, GO:0006607, GO:0006610, GO:0006810, GO:0006886, GO:0006913, GO:0008104, GO:0008139, GO:0008152, GO:0008536, GO:0008565, GO:0009987, GO:0010467, GO:0010468, GO:0010608, GO:…		GARGALOVIC_RESPONSE_TO_OXIDIZED_PHOSPHOLIPIDS_YELLOW_UP, TONKS_TARGETS_OF_RUNX1_RUNX1T1_FUSION_MONOCYTE_UP, LIAO_METASTASIS, KENNY_CTNNB1_TARGETS_DN, KAYO_AGING_MUSCLE_UP, WENDT_COHESIN_TARGETS_UP, YAGI_AML_WITH_T_9_11_TRANSLOCATION, YAGI_AML_WITH_11Q23_REARRANGED, GABRIELY_MIR21_TARGETS, FORTSCHEGGER_PHF8_TARGETS_UP, GRYDER_PAX3FOXO1_ENHANCERS_IN_TADS, GRYDER_PAX3FOXO1_TOP_ENHANCERS, GARGALOVIC_…	1945.44	1995.7	1895.18	-0.0745253	0.0400197	0.170928	FALSE	1986	1994	2007	1945	1895	1846	1995	1895
ENSG00000134294	SLC38A2	protein_coding	Sodium-coupled neutral amino acid symporter 2; Sodium-coupled neutral amino acid symporter 2; Sodium-coupled neutral amino acid symporter 2; Sodium-coupled neutral amino acid symporter 2; Sodium-coupled neutral amino acid symporter 2; Sodium-coupled neutral amino acid symporter 2; Solute carrier family 38 member 2; Solute carrier family 38 member 2	SLC38A2, ATA2, KIAA1382, SAT2, SNAT2; SLC38A2, ATA2, KIAA1382, SAT2, SNAT2; SLC38A2, ATA2, KIAA1382, SAT2, SNAT2; SLC38A2, ATA2, KIAA1382, SAT2, SNAT2; SLC38A2, ATA2, KIAA1382, SAT2, SNAT2; SLC38A2, ATA2, KIAA1382, SAT2, SNAT2; SLC38A2; SLC38A2	Q96QD8; Q6IA88; Q6ZMG2; Q9HAV3; Q9NVA8; Q9P2G5; F8VUY8; F8VQW8	S38A2_HUMAN; S38A2_HUMAN; S38A2_HUMAN; S38A2_HUMAN; S38A2_HUMAN; S38A2_HUMAN; F8VUY8_HUMAN; F8VQW8_HUMAN	ENST00000256689.10, ENST00000612232.1; ENST00000256689.10, ENST00000612232.1; ENST00000256689.10, ENST00000612232.1; ENST00000256689.10, ENST00000612232.1; ENST00000256689.10, ENST00000612232.1; ENST00000256689.10, ENST00000612232.1; ENST00000549258.5; ENST00000551374.5	ENSP00000256689.5, ENSP00000482873.1; ENSP00000256689.5, ENSP00000482873.1; ENSP00000256689.5, ENSP00000482873.1; ENSP00000256689.5, ENSP00000482873.1; ENSP00000256689.5, ENSP00000482873.1; ENSP00000256689.5, ENSP00000482873.1; ENSP00000449695.1; ENSP00000450406.1	ENSG00000134294	chr12	46358188	46372773	-	Glutamatergic synapse, GABAergic synapse, Protein digestion and absorption	hsa04724, hsa04727, hsa04974	reproduction, amino acid transmembrane transport, transporter activity, organic acid transmembrane transporter activity, binding, protein binding, cell, plasma membrane, integral component of plasma membrane, brush border, transport, ion transport, cation transport, sodium ion transport, anion transport, dicarboxylic acid transport, amino acid transport, response to stress, cell communication, mu…	GO:0000003, GO:0003333, GO:0005215, GO:0005342, GO:0005488, GO:0005515, GO:0005623, GO:0005886, GO:0005887, GO:0005903, GO:0006810, GO:0006811, GO:0006812, GO:0006814, GO:0006820, GO:0006835, GO:0006865, GO:0006950, GO:0007154, GO:0007275, GO:0007399, GO:0007417, GO:0007420, GO:0007565, GO:0009267, GO:0009605, GO:0009612, GO:0009628, GO:0009987, GO:0009991, GO:0014047, GO:0015171, GO:0015291, GO:…	HALLMARK_ANDROGEN_RESPONSE	MAYBURD_RESPONSE_TO_L663536_UP, PROVENZANI_METASTASIS_UP, CHIARADONNA_NEOPLASTIC_TRANSFORMATION_CDC25_UP, ZIRN_TRETINOIN_RESPONSE_UP, SEIDEN_ONCOGENESIS_BY_MET, ZHAN_MULTIPLE_MYELOMA_CD1_AND_CD2_UP, LINDVALL_IMMORTALIZED_BY_TERT_UP, CHEN_LVAD_SUPPORT_OF_FAILING_HEART_UP, KRIGE_AMINO_ACID_DEPRIVATION, BRUECKNER_TARGETS_OF_MIRLET7A3_UP, SHAFFER_IRF4_TARGETS_IN_MYELOMA_VS_MATURE_B_LYMPHOCYTE, SHAFFE…	1944.54	1917.32	1971.75	0.0403665	0.269314	0.547861	FALSE	1935	1939	1878	2003	1911	2001	1917	1971
ENSG00000129351	ILF3	protein_coding	Interleukin enhancer-binding factor 3; Interleukin enhancer-binding factor 3; Interleukin enhancer-binding factor 3; Interleukin enhancer-binding factor 3; Interleukin enhancer-binding factor 3; Interleukin enhancer-binding factor 3; Interleukin enhancer-binding factor 3; Interleukin enhancer-binding factor 3; Interleukin enhancer-binding factor 3; Interleukin enhancer-binding factor 3; Interleuk…	ILF3, DRBF, MPHOSPH4, NF90; ILF3, DRBF, MPHOSPH4, NF90; ILF3, DRBF, MPHOSPH4, NF90; ILF3, DRBF, MPHOSPH4, NF90; ILF3, DRBF, MPHOSPH4, NF90; ILF3, DRBF, MPHOSPH4, NF90; ILF3, DRBF, MPHOSPH4, NF90; ILF3, DRBF, MPHOSPH4, NF90; ILF3, DRBF, MPHOSPH4, NF90; ILF3, DRBF, MPHOSPH4, NF90; ILF3, DRBF, MPHOSPH4, NF90; ILF3, DRBF, MPHOSPH4, NF90; ILF3, DRBF, MPHOSPH4, NF90; ILF3, DRBF, MPHOSPH4, NF90; ILF3, D…	Q12906; A8K6F2; G5E9M5; O43409; Q6P1X1; Q86XY7; Q99544; Q99545; Q9BZH4; Q9BZH5; Q9NQ95; Q9NQ96; Q9NQ97; Q9NQ98; Q9NQ99; Q9NQA0; Q9NQA1; Q9NQA2; Q9NRN2; Q9NRN3; Q9NRN4; Q9UMZ9; Q9UN00; Q9UN84; Q9UNA2; K7EKJ9; K7ER69; Q9NXX0; L8E9J1; K7EMZ8; K7EPG3; K7EQ75; K7ELV3; K7EQR9; K7EKY0; K7ENK6; K7ERM6; K7EJ09; K7EM82	ILF3_HUMAN; ILF3_HUMAN; ILF3_HUMAN; ILF3_HUMAN; ILF3_HUMAN; ILF3_HUMAN; ILF3_HUMAN; ILF3_HUMAN; ILF3_HUMAN; ILF3_HUMAN; ILF3_HUMAN; ILF3_HUMAN; ILF3_HUMAN; ILF3_HUMAN; ILF3_HUMAN; ILF3_HUMAN; ILF3_HUMAN; ILF3_HUMAN; ILF3_HUMAN; ILF3_HUMAN; ILF3_HUMAN; ILF3_HUMAN; ILF3_HUMAN; ILF3_HUMAN; ILF3_HUMAN; K7EKJ9_HUMAN; K7ER69_HUMAN; Q9NXX0_HUMAN; L8E9J1_HUMAN; K7EMZ8_HUMAN; K7EPG3_HUMAN; K7EQ75_HUMAN; K…	ENST00000250241.12, ENST00000407004.8, ENST00000588657.6, ENST00000589998.6, ENST00000590261.5, ENST00000592763.5; ENST00000250241.12, ENST00000407004.8, ENST00000588657.6, ENST00000589998.6, ENST00000590261.5, ENST00000592763.5; ENST00000250241.12, ENST00000407004.8, ENST00000588657.6, ENST00000589998.6, ENST00000590261.5, ENST00000592763.5; ENST00000250241.12, ENST00000407004.8, ENST00000588657…	ENSP00000250241.8, ENSP00000384660.2, ENSP00000468181.1, ENSP00000465219.1, ENSP00000468156.1, ENSP00000465515.1; ENSP00000250241.8, ENSP00000384660.2, ENSP00000468181.1, ENSP00000465219.1, ENSP00000468156.1, ENSP00000465515.1; ENSP00000250241.8, ENSP00000384660.2, ENSP00000468181.1, ENSP00000465219.1, ENSP00000468156.1, ENSP00000465515.1; ENSP00000250241.8, ENSP00000384660.2, ENSP00000468181.1, …	ENSG00000129351	chr19	10654304	10692400	+			immune effector process, immune system process, nucleic acid binding, DNA binding, RNA binding, double-stranded RNA binding, binding, protein binding, intracellular, cell, nucleus, nucleoplasm, nucleolus, cytoplasm, mitochondrion, nucleobase-containing compound metabolic process, transcription, DNA-templated, regulation of transcription, DNA-templated, translation, regulation of translation, cell…	GO:0002252, GO:0002376, GO:0003676, GO:0003677, GO:0003723, GO:0003725, GO:0005488, GO:0005515, GO:0005622, GO:0005623, GO:0005634, GO:0005654, GO:0005730, GO:0005737, GO:0005739, GO:0006139, GO:0006351, GO:0006355, GO:0006412, GO:0006417, GO:0006464, GO:0006468, GO:0006518, GO:0006725, GO:0006793, GO:0006796, GO:0006807, GO:0006950, GO:0006952, GO:0008152, GO:0009058, GO:0009059, GO:0009605, GO:…	HALLMARK_G2M_CHECKPOINT, HALLMARK_E2F_TARGETS	HOUNKPE_HOUSEKEEPING_GENES, GINESTIER_BREAST_CANCER_ZNF217_AMPLIFIED_DN, SCHLOSSER_MYC_TARGETS_AND_SERUM_RESPONSE_UP, WOOD_EBV_EBNA1_TARGETS_UP, JAZAG_TGFB1_SIGNALING_UP, MORI_EMU_MYC_LYMPHOMA_BY_ONSET_TIME_UP, ONDER_CDH1_TARGETS_1_DN, KLEIN_PRIMARY_EFFUSION_LYMPHOMA_UP, HADDAD_T_LYMPHOCYTE_AND_NK_PROGENITOR_UP, HOFMANN_CELL_LYMPHOMA_UP, ZHAN_MULTIPLE_MYELOMA_UP, WORSCHECH_TUMOR_REJECTION_DN, WAN…	1942.49	1923.07	1961.92	0.02884	0.430093	0.693893	FALSE	1911	1938	1921	1992	1952	1941	1923	1961
ENSG00000163714	U2SURP	protein_coding	U2 snRNP-associated SURP motif-containing protein; U2 snRNP-associated SURP motif-containing protein; U2 snRNP-associated SURP motif-containing protein; U2 snRNP-associated SURP motif-containing protein; U2 snRNP-associated SURP motif-containing protein; Alternative protein U2SURP; U2 snRNP associated SURP domain containing; U2 snRNP associated SURP domain containing; U2 snRNP associated SURP dom…	U2SURP, KIAA0332, SR140; U2SURP, KIAA0332, SR140; U2SURP, KIAA0332, SR140; U2SURP, KIAA0332, SR140; U2SURP, KIAA0332, SR140; U2SURP; U2SURP; U2SURP; U2SURP; U2SURP; U2SURP; U2SURP; U2SURP	O15042; A0PJ60; Q0D2M1; Q2NKQ7; Q9BR70; L8E737; C9J5L1; C9JDJ7; U3KPT1; E7EW00; H7C4V2; H0Y8D9; E7ET15	SR140_HUMAN; SR140_HUMAN; SR140_HUMAN; SR140_HUMAN; SR140_HUMAN; L8E737_HUMAN; C9J5L1_HUMAN; C9JDJ7_HUMAN; U3KPT1_HUMAN; E7EW00_HUMAN; H7C4V2_HUMAN; H0Y8D9_HUMAN; E7ET15_HUMAN	ENST00000473835.7; ENST00000473835.7; ENST00000473835.7; ENST00000473835.7; ENST00000473835.7; ENST00000493782.5; ENST00000465175.2; ENST00000600150.5; ENST00000488497.7; ENST00000467348.1; ENST00000463563.6; ENST00000493598.6	ENSP00000418563.1; ENSP00000418563.1; ENSP00000418563.1; ENSP00000418563.1; ENSP00000418563.1; ENSP00000418465.1; ENSP00000420575.1; ENSP00000475195.1; ENSP00000430816.1; ENSP00000418220.1; ENSP00000420210.2; ENSP00000422011.1	ENSG00000163714	chr3	142964497	143060725	+	Spliceosome	hsa03040	nucleotide binding, nucleic acid binding, RNA binding, binding, protein binding, intracellular, cell, nucleus, nucleoplasm, nucleobase-containing compound metabolic process, RNA processing, cellular aromatic compound metabolic process, nitrogen compound metabolic process, metabolic process, cellular process, gene expression, RNA metabolic process, membrane-enclosed lumen, nuclear lumen, cellular …	GO:0000166, GO:0003676, GO:0003723, GO:0005488, GO:0005515, GO:0005622, GO:0005623, GO:0005634, GO:0005654, GO:0006139, GO:0006396, GO:0006725, GO:0006807, GO:0008152, GO:0009987, GO:0010467, GO:0016070, GO:0031974, GO:0031981, GO:0034641, GO:0036094, GO:0043170, GO:0043226, GO:0043227, GO:0043229, GO:0043231, GO:0043233, GO:0044237, GO:0044238, GO:0044260, GO:0044422, GO:0044424, GO:0044428, GO:…		BERNARD_PPAPDC1B_TARGETS_UP, BRUINS_UVC_RESPONSE_VIA_TP53_GROUP_A, REACTOME_MRNA_SPLICING, REACTOME_PROCESSING_OF_CAPPED_INTRON_CONTAINING_PRE_MRNA, REACTOME_METABOLISM_OF_RNA, LIU_PROSTATE_CANCER_DN, SENGUPTA_NASOPHARYNGEAL_CARCINOMA_UP, DODD_NASOPHARYNGEAL_CARCINOMA_DN, RODRIGUES_THYROID_CARCINOMA_POORLY_DIFFERENTIATED_UP, RODRIGUES_THYROID_CARCINOMA_ANAPLASTIC_UP, PATIL_LIVER_CANCER, DACOSTA_U…	1936.65	1978.7	1894.6	-0.062632	0.0872213	0.283013	FALSE	1933	2017	1986	1912	1918	1854	1978	1894
ENSG00000205339	IPO7	protein_coding	Importin-7; Importin-7; Importin-7; Importin-7; Importin-7; Importin-7; Alternative protein IPO7; Importin 7; Importin 7	IPO7, RANBP7; IPO7, RANBP7; IPO7, RANBP7; IPO7, RANBP7; IPO7, RANBP7; IPO7, RANBP7; IPO7; IPO7; IPO7	O95373; A6NNM5; B2R786; Q1RMF7; Q9H177; Q9NTE3; L8E8A9; E9PLJ0; E9PLB2	IPO7_HUMAN; IPO7_HUMAN; IPO7_HUMAN; IPO7_HUMAN; IPO7_HUMAN; IPO7_HUMAN; L8E8A9_HUMAN; E9PLJ0_HUMAN; E9PLB2_HUMAN	ENST00000379719.8; ENST00000379719.8; ENST00000379719.8; ENST00000379719.8; ENST00000379719.8; ENST00000379719.8; ENST00000533233.1, ENST00000630083.1; ENST00000527431.1	ENSP00000369042.3; ENSP00000369042.3; ENSP00000369042.3; ENSP00000369042.3; ENSP00000369042.3; ENSP00000369042.3; ENSP00000433313.1, ENSP00000486575.1; ENSP00000435235.1	ENSG00000205339	chr11	9384652	9448127	+			immune system process, transporter activity, binding, protein binding, intracellular, cell, nucleus, nuclear envelope, nuclear pore, nucleoplasm, cytoplasm, cytosol, protein targeting, protein import into nucleus, transport, intracellular protein transport, nucleocytoplasmic transport, response to stress, defense response, immune response, cell communication, signal transduction, protein localiza…	GO:0002376, GO:0005215, GO:0005488, GO:0005515, GO:0005622, GO:0005623, GO:0005634, GO:0005635, GO:0005643, GO:0005654, GO:0005737, GO:0005829, GO:0006605, GO:0006606, GO:0006810, GO:0006886, GO:0006913, GO:0006950, GO:0006952, GO:0006955, GO:0007154, GO:0007165, GO:0008104, GO:0008536, GO:0008565, GO:0009987, GO:0012505, GO:0015031, GO:0016020, GO:0016032, GO:0017016, GO:0017038, GO:0019899, GO:…	HALLMARK_E2F_TARGETS	UDAYAKUMAR_MED1_TARGETS_UP, JAATINEN_HEMATOPOIETIC_STEM_CELL_UP, HAHTOLA_MYCOSIS_FUNGOIDES_CD4_DN, SEIDEN_ONCOGENESIS_BY_MET, WOOD_EBV_EBNA1_TARGETS_DN, CAFFAREL_RESPONSE_TO_THC_UP, CAFFAREL_RESPONSE_TO_THC_8HR_5_UP, GOLDRATH_HOMEOSTATIC_PROLIFERATION, ZHAN_MULTIPLE_MYELOMA_HP_UP, DE_YY1_TARGETS_DN, BRUECKNER_TARGETS_OF_MIRLET7A3_UP, JINESH_BLEBBISHIELD_VS_LIVE_CONTROL_DN, SENGUPTA_NASOPHARYNGEAL…	1929.84	2013.05	1846.63	-0.124421	0.00148572	0.0147401	FALSE	1987	2061	1991	1946	1847	1747	2013	1846
ENSG00000038382	TRIO	protein_coding	Triple functional domain protein; Triple functional domain protein; Triple functional domain protein; Triple functional domain protein; Triple functional domain protein; Triple functional domain protein; Triple functional domain protein; non-specific serine/threonine protein kinase; non-specific serine/threonine protein kinase; Trio Rho guanine nucleotide exchange factor; Trio Rho guanine nucleot…	TRIO; TRIO; TRIO; TRIO; TRIO; TRIO; TRIO; TRIO; TRIO; TRIO; TRIO; TRIO; TRIO; TRIO; TRIO	O75962; D3DTD1; Q13458; Q59EQ7; Q6PJC9; Q6ZN05; Q8IWK8; A0A2X0SFJ0; E7EPJ7; E7EWP2; A0A994J7G8; A0A1W2PRD7; A0A8V8TNC6; F5H228; A0A8V8TLX5	TRIO_HUMAN; TRIO_HUMAN; TRIO_HUMAN; TRIO_HUMAN; TRIO_HUMAN; TRIO_HUMAN; TRIO_HUMAN; A0A2X0SFJ0_HUMAN; E7EPJ7_HUMAN; E7EWP2_HUMAN; A0A994J7G8_HUMAN; A0A1W2PRD7_HUMAN; A0A8V8TNC6_HUMAN; F5H228_HUMAN; A0A8V8TLX5_HUMAN	ENST00000344204.9; ENST00000344204.9; ENST00000344204.9; ENST00000344204.9; ENST00000344204.9; ENST00000344204.9; ENST00000344204.9; ENST00000513206.5; ENST00000512070.6; ENST00000704488.1; ENST00000639876.2; ENST00000698542.1; ENST00000509967.6; ENST00000698541.1	ENSP00000339299.4; ENSP00000339299.4; ENSP00000339299.4; ENSP00000339299.4; ENSP00000339299.4; ENSP00000339299.4; ENSP00000339299.4; ENSP00000426342.2; ENSP00000421555.2; ENSP00000515916.1; ENSP00000492184.2; ENSP00000513787.1; ENSP00000445592.1; ENSP00000513786.1	ENSG00000038382	chr5	14143342	14532128	+			nucleotide binding, nucleoside binding, purine nucleoside binding, catalytic activity, protein kinase activity, protein serine/threonine kinase activity, guanyl-nucleotide exchange factor activity, Ras guanyl-nucleotide exchange factor activity, Rho guanyl-nucleotide exchange factor activity, binding, protein binding, ATP binding, intracellular, cell, cytoplasm, cytosol, cellular protein modifica…	GO:0000166, GO:0001882, GO:0001883, GO:0003824, GO:0004672, GO:0004674, GO:0005085, GO:0005088, GO:0005089, GO:0005488, GO:0005515, GO:0005524, GO:0005622, GO:0005623, GO:0005737, GO:0005829, GO:0006464, GO:0006468, GO:0006793, GO:0006796, GO:0006915, GO:0007154, GO:0007165, GO:0007166, GO:0007167, GO:0007185, GO:0007264, GO:0007265, GO:0007266, GO:0008152, GO:0008219, GO:0009966, GO:0009987, GO:…	HALLMARK_MITOTIC_SPINDLE	CHARAFE_BREAST_CANCER_BASAL_VS_MESENCHYMAL_DN, PETRETTO_HEART_MASS_QTL_CIS_UP, JEON_SMAD6_TARGETS_UP, ROSS_ACUTE_MYELOID_LEUKEMIA_CBF, ASTON_MAJOR_DEPRESSIVE_DISORDER_DN, HALMOS_CEBPA_TARGETS_DN, KAAB_FAILED_HEART_ATRIUM_UP, LIN_MELANOMA_COPY_NUMBER_UP, IWANAGA_CARCINOGENESIS_BY_KRAS_DN, FIRESTEIN_PROLIFERATION, HOSHIDA_LIVER_CANCER_SURVIVAL_UP, YAGI_AML_WITH_T_8_21_TRANSLOCATION, CHANDRAN_METAST…	1923.36	1882.39	1964.33	0.0614361	0.0964098	0.301733	FALSE	1857	1914	1876	1991	1982	1920	1882	1964
ENSG00000175216	CKAP5	protein_coding	Cytoskeleton-associated protein 5; Cytoskeleton-associated protein 5; Cytoskeleton-associated protein 5; Cytoskeleton-associated protein 5; Cytoskeleton-associated protein 5; Cytoskeleton-associated protein 5; Cytoskeleton-associated protein 5; Cytoskeleton associated protein 5; CKAP5 protein; Cytoskeleton associated protein 5; Cytoskeleton associated protein 5; Cytoskeleton associated protein 5	CKAP5, KIAA0097; CKAP5, KIAA0097; CKAP5, KIAA0097; CKAP5, KIAA0097; CKAP5, KIAA0097; CKAP5, KIAA0097; CKAP5, KIAA0097; CKAP5; CKAP5; CKAP5; CKAP5; CKAP5	Q14008; Q05D70; Q0VAX7; Q0VAX8; Q14668; Q2TA89; Q6NSH4; H0YEK7; Q8IYN5; H0YCF6; H0YDX5; E9PQH5	CKAP5_HUMAN; CKAP5_HUMAN; CKAP5_HUMAN; CKAP5_HUMAN; CKAP5_HUMAN; CKAP5_HUMAN; CKAP5_HUMAN; H0YEK7_HUMAN; Q8IYN5_HUMAN; H0YCF6_HUMAN; H0YDX5_HUMAN; E9PQH5_HUMAN	ENST00000312055.9, ENST00000354558.7, ENST00000529230.6; ENST00000312055.9, ENST00000354558.7, ENST00000529230.6; ENST00000312055.9, ENST00000354558.7, ENST00000529230.6; ENST00000312055.9, ENST00000354558.7, ENST00000529230.6; ENST00000312055.9, ENST00000354558.7, ENST00000529230.6; ENST00000312055.9, ENST00000354558.7, ENST00000529230.6; ENST00000312055.9, ENST00000354558.7, ENST00000529230.6; …	ENSP00000310227.5, ENSP00000346566.3, ENSP00000432768.1; ENSP00000310227.5, ENSP00000346566.3, ENSP00000432768.1; ENSP00000310227.5, ENSP00000346566.3, ENSP00000432768.1; ENSP00000310227.5, ENSP00000346566.3, ENSP00000432768.1; ENSP00000310227.5, ENSP00000346566.3, ENSP00000432768.1; ENSP00000310227.5, ENSP00000346566.3, ENSP00000432768.1; ENSP00000310227.5, ENSP00000346566.3, ENSP00000432768.1; …	ENSG00000175216	chr11	46743048	46846308	-			G2/M transition of mitotic cell cycle, microtubule cytoskeleton organization, mitotic cell cycle, nuclear division, sister chromatid segregation, spindle pole, gamma-tubulin complex, binding, protein binding, intracellular, cell, cytoplasm, centrosome, microtubule organizing center, spindle, cytosol, cytoskeleton, microtubule, RNA localization, transport, organelle organization, cytoskeleton orga…	GO:0000086, GO:0000226, GO:0000278, GO:0000280, GO:0000819, GO:0000922, GO:0000930, GO:0005488, GO:0005515, GO:0005622, GO:0005623, GO:0005737, GO:0005813, GO:0005815, GO:0005819, GO:0005829, GO:0005856, GO:0005874, GO:0006403, GO:0006810, GO:0006996, GO:0007010, GO:0007017, GO:0007049, GO:0007051, GO:0007059, GO:0007062, GO:0007067, GO:0007163, GO:0009987, GO:0015630, GO:0015931, GO:0016020, GO:…	HALLMARK_MITOTIC_SPINDLE	ROVERSI_GLIOMA_COPY_NUMBER_UP, RICKMAN_METASTASIS_UP, SESTO_RESPONSE_TO_UV_C5, KYNG_WERNER_SYNDROM_AND_NORMAL_AGING_DN, EPPERT_PROGENITOR, FISCHER_G2_M_CELL_CYCLE, FISCHER_DREAM_TARGETS, PID_ILK_PATHWAY, REACTOME_CELL_CYCLE, REACTOME_ORGANELLE_BIOGENESIS_AND_MAINTENANCE, REACTOME_RHO_GTPASE_EFFECTORS, REACTOME_SEPARATION_OF_SISTER_CHROMATIDS, REACTOME_RESOLUTION_OF_SISTER_CHROMATID_COHESION, REAC…	1920.78	1878.87	1962.69	0.0629335	0.0849208	0.279681	FALSE	1859	1901	1876	1968	1982	1938	1878	1962
ENSG00000118482	PHF3	protein_coding	PHD finger protein 3; PHD finger protein 3; PHD finger protein 3; PHD finger protein 3; PHD finger protein 3; PHD finger protein 3; PHD finger protein 3; PHD finger protein 3; PHD finger protein 3; PHD finger protein 3; PHD finger protein 3; PHD finger protein 3; PHD finger protein 3; PHD finger protein 3; PHD finger protein 3	PHF3, KIAA0244; PHF3, KIAA0244; PHF3, KIAA0244; PHF3, KIAA0244; PHF3, KIAA0244; PHF3, KIAA0244; PHF3, KIAA0244; PHF3; PHF3; PHF3; PHF3; PHF3; PHF3; PHF3; PHF3	Q92576; A3KFI8; Q14CR5; Q5CZI1; Q5T1T6; Q9NQ16; Q9UI45; D6REP0; D6RBF0; D6R9X2; H0Y8L0; E9PE34; A0A1B0GX99; E7ER40; E7EVH3	PHF3_HUMAN; PHF3_HUMAN; PHF3_HUMAN; PHF3_HUMAN; PHF3_HUMAN; PHF3_HUMAN; PHF3_HUMAN; D6REP0_HUMAN; D6RBF0_HUMAN; D6R9X2_HUMAN; H0Y8L0_HUMAN; E9PE34_HUMAN; A0A1B0GX99_HUMAN; E7ER40_HUMAN; E7EVH3_HUMAN	ENST00000262043.8, ENST00000393387.5; ENST00000262043.8, ENST00000393387.5; ENST00000262043.8, ENST00000393387.5; ENST00000262043.8, ENST00000393387.5; ENST00000262043.8, ENST00000393387.5; ENST00000262043.8, ENST00000393387.5; ENST00000262043.8, ENST00000393387.5; ENST00000509876.5; ENST00000514822.1; ENST00000509330.5; ENST00000505138.1; ENST00000481385.6; ENST00000494284.6; ENST00000515594.5; …	ENSP00000262043.4, ENSP00000377048.1; ENSP00000262043.4, ENSP00000377048.1; ENSP00000262043.4, ENSP00000377048.1; ENSP00000262043.4, ENSP00000377048.1; ENSP00000262043.4, ENSP00000377048.1; ENSP00000262043.4, ENSP00000377048.1; ENSP00000262043.4, ENSP00000377048.1; ENSP00000424994.1; ENSP00000424197.1; ENSP00000422841.1; ENSP00000421417.1; ENSP00000425227.1; ENSP00000424078.1; ENSP00000425338.1; …	ENSG00000118482	chr6	63635802	63779336	+			binding, nucleobase-containing compound metabolic process, transcription, DNA-templated, cellular aromatic compound metabolic process, nitrogen compound metabolic process, multicellular organism development, metabolic process, zinc ion binding, biosynthetic process, macromolecule biosynthetic process, cellular process, gene expression, RNA metabolic process, heterocycle biosynthetic process, arom…	GO:0005488, GO:0006139, GO:0006351, GO:0006725, GO:0006807, GO:0007275, GO:0008152, GO:0008270, GO:0009058, GO:0009059, GO:0009987, GO:0010467, GO:0016070, GO:0018130, GO:0019438, GO:0032501, GO:0032502, GO:0032774, GO:0034641, GO:0034645, GO:0034654, GO:0043167, GO:0043169, GO:0043170, GO:0044237, GO:0044238, GO:0044249, GO:0044260, GO:0044271, GO:0044699, GO:0044707, GO:0044767, GO:0046483, GO:…	HALLMARK_UV_RESPONSE_DN	LINDGREN_BLADDER_CANCER_CLUSTER_1_UP, HATADA_METHYLATED_IN_LUNG_CANCER_UP, BENPORATH_EED_TARGETS, HADDAD_T_LYMPHOCYTE_AND_NK_PROGENITOR_UP, GENTILE_UV_RESPONSE_CLUSTER_D2, KYNG_DNA_DAMAGE_BY_GAMMA_AND_UV_RADIATION, KYNG_DNA_DAMAGE_UP, HOSHIDA_LIVER_CANCER_SUBCLASS_S2, PARENT_MTOR_SIGNALING_UP, NAKAMURA_TUMOR_ZONE_PERIPHERAL_VS_CENTRAL_DN, KIM_WT1_TARGETS_DN, GRAESSMANN_APOPTOSIS_BY_DOXORUBICIN_DN…	1900.08	1854.18	1945.98	0.0696774	0.0600758	0.223652	FALSE	1844	1863	1855	1949	1987	1902	1854	1946
ENSG00000082898	XPO1	protein_coding	Exportin-1; Exportin-1; Exportin-1; Exportin-1; Exportin-1; Exportin-1; Exportin-1; Exportin 1; Exportin 1; Exportin 1; Exportin 1; Exportin 1; Exportin 1; Exportin 1; Exportin 1; Exportin 1; Exportin 1; Exportin 1; Exportin 1; Exportin 1; Exportin 1; Exportin 1; Exportin 1; Exportin 1; Exportin 1; Exportin 1; Exportin 1; Exportin 1; Exportin 1	XPO1, CRM1; XPO1, CRM1; XPO1, CRM1; XPO1, CRM1; XPO1, CRM1; XPO1, CRM1; XPO1, CRM1; XPO1; XPO1; XPO1; XPO1; XPO1; XPO1; XPO1; XPO1; XPO1; XPO1; XPO1; XPO1; XPO1; XPO1; XPO1; XPO1; XPO1; XPO1; XPO1; XPO1; XPO1; XPO1	O14980; A6NL14; A8K1K5; D6W5E2; Q63HP8; Q68CP3; Q99433; A0A7I2V2Y6; A0A7I2V461; A0A7I2V6B9; A0A7I2V2S3; A0A7I2V3W6; A0A7I2V488; A0A7I2V2H0; A0A7I2V531; A0A7P0Z4B7; A0A7I2V396; C9IYM2; F8WF71; A0A7I2V3P3; A0A7I2V4A3; A0A7I2YQX3; C9JKM9; A0A7I2YQP1; A0A7I2V3N0; A0A7I2V2C5; A0A7I2V3J1; C9J673; A0A7I2YQV4	XPO1_HUMAN; XPO1_HUMAN; XPO1_HUMAN; XPO1_HUMAN; XPO1_HUMAN; XPO1_HUMAN; XPO1_HUMAN; A0A7I2V2Y6_HUMAN; A0A7I2V461_HUMAN; A0A7I2V6B9_HUMAN; A0A7I2V2S3_HUMAN; A0A7I2V3W6_HUMAN; A0A7I2V488_HUMAN; A0A7I2V2H0_HUMAN; A0A7I2V531_HUMAN; A0A7P0Z4B7_HUMAN; A0A7I2V396_HUMAN; C9IYM2_HUMAN; F8WF71_HUMAN; A0A7I2V3P3_HUMAN; A0A7I2V4A3_HUMAN; A0A7I2YQX3_HUMAN; C9JKM9_HUMAN; A0A7I2YQP1_HUMAN; A0A7I2V3N0_HUMAN; A0A…	ENST00000401558.7, ENST00000404992.6, ENST00000406957.5, ENST00000676553.1, ENST00000676667.1, ENST00000677150.1, ENST00000677239.1, ENST00000677417.1, ENST00000677813.1, ENST00000677814.1, ENST00000677928.1, ENST00000677933.1, ENST00000678182.1, ENST00000678790.1; ENST00000401558.7, ENST00000404992.6, ENST00000406957.5, ENST00000676553.1, ENST00000676667.1, ENST00000677150.1, ENST00000677239.1, …	ENSP00000384863.2, ENSP00000385942.2, ENSP00000385559.1, ENSP00000504247.1, ENSP00000503809.1, ENSP00000503167.1, ENSP00000504087.1, ENSP00000503572.1, ENSP00000504543.1, ENSP00000504848.1, ENSP00000504198.1, ENSP00000503482.1, ENSP00000504594.1, ENSP00000503419.1; ENSP00000384863.2, ENSP00000385942.2, ENSP00000385559.1, ENSP00000504247.1, ENSP00000503809.1, ENSP00000503167.1, ENSP00000504087.1, …	ENSG00000082898	chr2	61476032	61538741	-	Influenza A, HTLV-I infection, Ribosome biogenesis in eukaryotes, RNA transport, Epstein-Barr virus infection	hsa05164, hsa05166, hsa03008, hsa03013, hsa05169	ribosomal subunit export from nucleus, ribosomal large subunit export from nucleus, ribosomal small subunit export from nucleus, negative regulation of transcription from RNA polymerase II promoter, microtubule cytoskeleton organization, chromosome, centromeric region, kinetochore, sister chromatid segregation, nucleic acid binding, RNA binding, transporter activity, nucleocytoplasmic transporter…	GO:0000054, GO:0000055, GO:0000056, GO:0000122, GO:0000226, GO:0000775, GO:0000776, GO:0000819, GO:0003676, GO:0003723, GO:0005215, GO:0005487, GO:0005488, GO:0005515, GO:0005622, GO:0005623, GO:0005634, GO:0005635, GO:0005642, GO:0005654, GO:0005694, GO:0005730, GO:0005737, GO:0005829, GO:0006139, GO:0006351, GO:0006355, GO:0006357, GO:0006366, GO:0006403, GO:0006611, GO:0006725, GO:0006807, GO:…	HALLMARK_G2M_CHECKPOINT, HALLMARK_E2F_TARGETS, HALLMARK_MYC_TARGETS_V1	GARGALOVIC_RESPONSE_TO_OXIDIZED_PHOSPHOLIPIDS_YELLOW_UP, WAMUNYOKOLI_OVARIAN_CANCER_LMP_DN, ALCALA_APOPTOSIS, RICKMAN_TUMOR_DIFFERENTIATED_WELL_VS_POORLY_UP, MORI_SMALL_PRE_BII_LYMPHOCYTE_DN, YAGI_AML_RELAPSE_PROGNOSIS, CROMER_METASTASIS_UP, FAELT_B_CLL_WITH_VH_REARRANGEMENTS_DN, YAGI_AML_SURVIVAL, SESTO_RESPONSE_TO_UV_C2, BURTON_ADIPOGENESIS_7, BURTON_ADIPOGENESIS_PEAK_AT_8HR, HOFFMANN_SMALL_PRE…	1886.47	1926.78	1846.15	-0.0616384	0.0982712	0.306161	FALSE	1938	1904	1938	1850	1798	1891	1926	1846
ENSG00000123908	AGO2	protein_coding	Protein argonaute-2; Protein argonaute-2; Protein argonaute-2; Protein argonaute-2; Argonaute RISC catalytic component 2; Argonaute RISC catalytic component 2	AGO2, EIF2C2; AGO2, EIF2C2; AGO2, EIF2C2; AGO2, EIF2C2; AGO2; AGO2	Q9UKV8; Q8TCZ5; Q8WV58; Q96ID1; E5RGG9; E5RJY2	AGO2_HUMAN; AGO2_HUMAN; AGO2_HUMAN; AGO2_HUMAN; E5RGG9_HUMAN; E5RJY2_HUMAN	ENST00000220592.10, ENST00000519980.5; ENST00000220592.10, ENST00000519980.5; ENST00000220592.10, ENST00000519980.5; ENST00000220592.10, ENST00000519980.5; ENST00000523609.5; ENST00000524328.1	ENSP00000220592.5, ENSP00000430176.1; ENSP00000220592.5, ENSP00000430176.1; ENSP00000220592.5, ENSP00000430176.1; ENSP00000220592.5, ENSP00000430176.1; ENSP00000430164.1; ENSP00000431056.1	ENSG00000123908	chr8	140520156	140635633	-			nuclear-transcribed mRNA catabolic process, deadenylation-dependent decay, nuclear-transcribed mRNA poly(A) tail shortening, RNA cap binding, RNA 7-methylguanosine cap binding, cytoplasmic mRNA processing body, nuclear-transcribed mRNA catabolic process, regulatory region DNA binding, RNA polymerase II core binding, core promoter binding, regulatory region nucleic acid binding, basal transcriptio…	GO:0000288, GO:0000289, GO:0000339, GO:0000340, GO:0000932, GO:0000956, GO:0000975, GO:0000993, GO:0001047, GO:0001067, GO:0001098, GO:0001099, GO:0003676, GO:0003677, GO:0003723, GO:0003725, GO:0003727, GO:0003729, GO:0003743, GO:0003824, GO:0004518, GO:0004519, GO:0004521, GO:0004540, GO:0005488, GO:0005515, GO:0005622, GO:0005623, GO:0005634, GO:0005654, GO:0005737, GO:0005829, GO:0005844, GO:…	HALLMARK_UV_RESPONSE_UP	YORDY_RECIPROCAL_REGULATION_BY_ETS1_AND_SP100_DN, LOCKWOOD_AMPLIFIED_IN_LUNG_CANCER, RICKMAN_TUMOR_DIFFERENTIATED_WELL_VS_POORLY_UP, NIKOLSKY_BREAST_CANCER_8Q23_Q24_AMPLICON, MARIADASON_RESPONSE_TO_CURCUMIN_SULINDAC_7, MCCLUNG_CREB1_TARGETS_DN, LIN_NPAS4_TARGETS_UP, MELLMAN_TUT1_TARGETS_DN, IRITANI_MAD1_TARGETS_UP, BOYAULT_LIVER_CANCER_SUBCLASS_G6_DN, CHANDRAN_METASTASIS_UP, BRUINS_UVC_RESPONSE_V…	1883.84	1850.6	1917.08	0.0508942	0.201795	0.468685	FALSE	1861	1776	1914	1979	1845	1927	1850	1917
ENSG00000120800	UTP20	protein_coding	Small subunit processome component 20 homolog; Small subunit processome component 20 homolog	UTP20, DRIM; UTP20, DRIM	O75691; Q9H3H4	UTP20_HUMAN; UTP20_HUMAN	ENST00000261637.5; ENST00000261637.5	ENSP00000261637.4; ENSP00000261637.4	ENSG00000120800	chr12	101280105	101386618	+			endonucleolytic cleavage in ITS1 to separate SSU-rRNA from 5.8S rRNA and LSU-rRNA from tricistronic rRNA transcript (SSU-rRNA, 5.8S rRNA, LSU-rRNA), maturation of 5.8S rRNA, maturation of SSU-rRNA from tricistronic rRNA transcript (SSU-rRNA, 5.8S rRNA, LSU-rRNA), maturation of 5.8S rRNA from tricistronic rRNA transcript (SSU-rRNA, 5.8S rRNA, LSU-rRNA), cleavage involved in rRNA processing, endonu…	GO:0000447, GO:0000460, GO:0000462, GO:0000466, GO:0000469, GO:0000472, GO:0000478, GO:0000479, GO:0000480, GO:0000966, GO:0000967, GO:0003676, GO:0003723, GO:0005488, GO:0005515, GO:0005622, GO:0005623, GO:0005634, GO:0005654, GO:0005730, GO:0005737, GO:0006139, GO:0006364, GO:0006396, GO:0006725, GO:0006807, GO:0008152, GO:0008283, GO:0008285, GO:0009987, GO:0010467, GO:0016070, GO:0016072, GO:…	HALLMARK_MYC_TARGETS_V2	ONDER_CDH1_TARGETS_1_DN, GAJATE_RESPONSE_TO_TRABECTEDIN_DN, ACEVEDO_LIVER_CANCER_WITH_H3K9ME3_DN, YAGI_AML_WITH_T_8_21_TRANSLOCATION, REACTOME_RRNA_MODIFICATION_IN_THE_NUCLEUS_AND_CYTOSOL, REACTOME_RRNA_PROCESSING, REACTOME_METABOLISM_OF_RNA, GAZDA_DIAMOND_BLACKFAN_ANEMIA_ERYTHROID_DN, DACOSTA_UV_RESPONSE_VIA_ERCC3_DN, PUJANA_BRCA1_PCC_NETWORK, PUJANA_CHEK2_PCC_NETWORK, RAMALHO_STEMNESS_UP, KRIGE…	1878.07	1955.77	1800.38	-0.119373	0.00164781	0.0159697	FALSE	1912	1938	2018	1851	1814	1737	1956	1800
ENSG00000009307	CSDE1	protein_coding	Cold shock domain-containing protein E1; Cold shock domain-containing protein E1; Cold shock domain-containing protein E1; Cold shock domain-containing protein E1; Cold shock domain-containing protein E1; Cold shock domain-containing protein E1; Cold shock domain-containing protein E1; Cold shock domain-containing protein E1; Cold shock domain-containing protein E1; Cold shock domain-containing p…	CSDE1, D1S155E, KIAA0885, NRU, UNR; CSDE1, D1S155E, KIAA0885, NRU, UNR; CSDE1, D1S155E, KIAA0885, NRU, UNR; CSDE1, D1S155E, KIAA0885, NRU, UNR; CSDE1, D1S155E, KIAA0885, NRU, UNR; CSDE1, D1S155E, KIAA0885, NRU, UNR; CSDE1, D1S155E, KIAA0885, NRU, UNR; CSDE1, D1S155E, KIAA0885, NRU, UNR; CSDE1, D1S155E, KIAA0885, NRU, UNR; CSDE1, D1S155E, KIAA0885, NRU, UNR; CSDE1; CSDE1; CSDE1; CSDE1; CSDE1; CSDE…	O75534; A8K281; E9PGZ0; G5E9Q2; O94961; Q5TF04; Q5TF05; Q68DF1; Q68DI9; Q9Y2S4; A0A8I5KXH5; A0A8I5KW72; A0A8I5KV85; A0A8I5KPJ6; A0A8I5QKX0; E9PLT0; E9PNG3; E9PJK7; A0A1Y8EMC9; E9PKN4; A0A8I5KYY8; A0A8I5KYL8; Q8WU01; A0A8I5KNL1; A0A8I5KS07; A0A8I5KWW0; A0A8I5KPQ8; A0A8I5KW29; A0A8I5KXL1; A0A8I5KTQ3; A0A8I5KYL4; A0A8I5QJA6; A0A8I5KPC0; E9PLD4	CSDE1_HUMAN; CSDE1_HUMAN; CSDE1_HUMAN; CSDE1_HUMAN; CSDE1_HUMAN; CSDE1_HUMAN; CSDE1_HUMAN; CSDE1_HUMAN; CSDE1_HUMAN; CSDE1_HUMAN; A0A8I5KXH5_HUMAN; A0A8I5KW72_HUMAN; A0A8I5KV85_HUMAN; A0A8I5KPJ6_HUMAN; A0A8I5QKX0_HUMAN; E9PLT0_HUMAN; E9PNG3_HUMAN; E9PJK7_HUMAN; A0A1Y8EMC9_HUMAN; E9PKN4_HUMAN; A0A8I5KYY8_HUMAN; A0A8I5KYL8_HUMAN; Q8WU01_HUMAN; A0A8I5KNL1_HUMAN; A0A8I5KS07_HUMAN; A0A8I5KWW0_HUMAN; A…	ENST00000261443.9, ENST00000339438.10, ENST00000358528.9, ENST00000369530.5, ENST00000438362.7, ENST00000534699.5, ENST00000610726.5, ENST00000684913.1, ENST00000686025.1, ENST00000686235.1, ENST00000688211.1, ENST00000689217.1, ENST00000689732.1, ENST00000689989.1, ENST00000692719.1, ENST00000693467.1; ENST00000261443.9, ENST00000339438.10, ENST00000358528.9, ENST00000369530.5, ENST00000438362.7…	ENSP00000261443.5, ENSP00000342408.6, ENSP00000351329.4, ENSP00000358543.1, ENSP00000407724.3, ENSP00000432958.1, ENSP00000481762.1, ENSP00000510656.1, ENSP00000508776.1, ENSP00000509507.1, ENSP00000508995.1, ENSP00000508874.1, ENSP00000510376.1, ENSP00000509808.1, ENSP00000510208.1, ENSP00000510042.1; ENSP00000261443.5, ENSP00000342408.6, ENSP00000351329.4, ENSP00000358543.1, ENSP00000407724.3, …	ENSG00000009307	chr1	114716913	114758676	-			reproduction, nuclear-transcribed mRNA catabolic process, developmental process involved in reproduction, nucleic acid binding, DNA binding, RNA binding, binding, protein binding, intracellular, cell, cytoplasm, mitochondrion, mitochondrial envelope, mitochondrial inner membrane, Golgi apparatus, plasma membrane, nucleobase-containing compound metabolic process, transcription, DNA-templated, regu…	GO:0000003, GO:0000956, GO:0003006, GO:0003676, GO:0003677, GO:0003723, GO:0005488, GO:0005515, GO:0005622, GO:0005623, GO:0005737, GO:0005739, GO:0005740, GO:0005743, GO:0005794, GO:0005886, GO:0006139, GO:0006351, GO:0006355, GO:0006401, GO:0006402, GO:0006725, GO:0006807, GO:0007275, GO:0007548, GO:0008152, GO:0008406, GO:0008584, GO:0009056, GO:0009057, GO:0009058, GO:0009059, GO:0009889, GO:…		IBRAHIM_NRF1_UP, IBRAHIM_NRF2_UP, SEIDEN_ONCOGENESIS_BY_MET, JAZAG_TGFB1_SIGNALING_DN, MARIADASON_RESPONSE_TO_BUTYRATE_SULINDAC_4, YIH_RESPONSE_TO_ARSENITE_C1, JIANG_AGING_CEREBRAL_CORTEX_DN, KYNG_ENVIRONMENTAL_STRESS_RESPONSE_NOT_BY_UV_IN_OLD, KYNG_DNA_DAMAGE_DN, KYNG_ENVIRONMENTAL_STRESS_RESPONSE_UP, CAMPS_COLON_CANCER_COPY_NUMBER_UP, GUTIERREZ_MULTIPLE_MYELOMA_UP, EPPERT_LSC_R, ONKEN_UVEAL_MEL…	1866.54	1952.79	1780.28	-0.133358	0.000364222	0.00471631	FALSE	1907	2008	1943	1792	1770	1779	1952	1780
ENSG00000120802	TMPO	protein_coding	Lamina-associated polypeptide 2, isoform alpha; Lamina-associated polypeptide 2, isoform alpha; Lamina-associated polypeptide 2, isoform alpha; Lamina-associated polypeptide 2, isoform alpha; Lamina-associated polypeptide 2, isoform alpha; Lamina-associated polypeptide 2, isoforms beta/gamma; Lamina-associated polypeptide 2, isoforms beta/gamma; Lamina-associated polypeptide 2, isoforms beta/gamm…	TMPO, LAP2; TMPO, LAP2; TMPO, LAP2; TMPO, LAP2; TMPO, LAP2; TMPO, LAP2; TMPO, LAP2; TMPO, LAP2; TMPO, hCG_2015322; TMPO	P42166; P08918; P08919; Q14860; Q16295; P42167; A2T926; Q14861; G5E972; H0YJH7	LAP2A_HUMAN; LAP2A_HUMAN; LAP2A_HUMAN; LAP2A_HUMAN; LAP2A_HUMAN; LAP2B_HUMAN; LAP2B_HUMAN; LAP2B_HUMAN; G5E972_HUMAN; H0YJH7_HUMAN	ENST00000266732.8; ENST00000266732.8; ENST00000266732.8; ENST00000266732.8; ENST00000266732.8; ENST00000261210.9, ENST00000393053.6, ENST00000556029.6; ENST00000261210.9, ENST00000393053.6, ENST00000556029.6; ENST00000261210.9, ENST00000393053.6, ENST00000556029.6; ENST00000343315.9; ENST00000556678.1	ENSP00000266732.4; ENSP00000266732.4; ENSP00000266732.4; ENSP00000266732.4; ENSP00000266732.4; ENSP00000261210.5, ENSP00000376773.2, ENSP00000450627.1; ENSP00000261210.5, ENSP00000376773.2, ENSP00000450627.1; ENSP00000261210.5, ENSP00000376773.2, ENSP00000450627.1; ENSP00000340251.5; ENSP00000451552.1	ENSG00000120802	chr12	98515579	98550351	+			nucleic acid binding, DNA binding, binding, protein binding, lamin binding, intracellular, cell, nucleus, nuclear envelope, nuclear inner membrane, cytoplasm, endomembrane system, membrane, integral component of membrane, organelle inner membrane, organelle membrane, intrinsic component of membrane, nuclear membrane, organelle envelope, envelope, organelle, membrane-bounded organelle, intracellul…	GO:0003676, GO:0003677, GO:0005488, GO:0005515, GO:0005521, GO:0005622, GO:0005623, GO:0005634, GO:0005635, GO:0005637, GO:0005737, GO:0012505, GO:0016020, GO:0016021, GO:0019866, GO:0031090, GO:0031224, GO:0031965, GO:0031967, GO:0031975, GO:0043226, GO:0043227, GO:0043229, GO:0043231, GO:0044422, GO:0044424, GO:0044425, GO:0044428, GO:0044446, GO:0044464, GO:0097159, GO:1901363	HALLMARK_G2M_CHECKPOINT, HALLMARK_E2F_TARGETS	LIU_VMYB_TARGETS_UP, MULLIGHAN_MLL_SIGNATURE_2_UP, MULLIGHAN_NPM1_SIGNATURE_3_UP, UDAYAKUMAR_MED1_TARGETS_UP, VANHARANTA_UTERINE_FIBROID_WITH_7Q_DELETION_UP, RIZ_ERYTHROID_DIFFERENTIATION_HBZ, RIZ_ERYTHROID_DIFFERENTIATION_HEMGN, RICKMAN_TUMOR_DIFFERENTIATED_WELL_VS_POORLY_UP, ONDER_CDH1_TARGETS_1_DN, BYSTROEM_CORRELATED_WITH_IL5_DN, WELCSH_BRCA1_TARGETS_UP, MARIADASON_RESPONSE_TO_BUTYRATE_SULIND…	1861.19	1887.96	1834.42	-0.0414803	0.258851	0.537044	FALSE	1891	1884	1888	1876	1843	1784	1887	1834
ENSG00000110321	EIF4G2	protein_coding	Eukaryotic translation initiation factor 4 gamma 2; Eukaryotic translation initiation factor 4 gamma 2; Eukaryotic translation initiation factor 4 gamma 2; Eukaryotic translation initiation factor 4 gamma 2; Eukaryotic translation initiation factor 4 gamma 2; Eukaryotic translation initiation factor 4 gamma 2; Eukaryotic translation initiation factor 4 gamma 2; Eukaryotic translation initiation f…	EIF4G2, DAP5, OK/SW-cl.75; EIF4G2, DAP5, OK/SW-cl.75; EIF4G2, DAP5, OK/SW-cl.75; EIF4G2, DAP5, OK/SW-cl.75; EIF4G2, DAP5, OK/SW-cl.75; EIF4G2, DAP5, OK/SW-cl.75; EIF4G2, DAP5, OK/SW-cl.75; EIF4G2, DAP5, OK/SW-cl.75; EIF4G2, DAP5, OK/SW-cl.75; EIF4G2, DAP5, OK/SW-cl.75; EIF4G2, DAP5, OK/SW-cl.75; EIF4G2, hCG_1991788; EIF4G2; EIF4G2; EIF4G2; EIF4G2; EIF4G2; EIF4G2; EIF4G2; EIF4G2; EIF4G2; EIF4G2; E…	P78344; O60877; P78404; Q0VH00; Q0VH01; Q2NKW9; Q49A79; Q53EU1; Q58EZ2; Q8NI71; Q96C16; D3DQV9; H0Y3P2; H0YEW3; H0YE87; H0YD99; H0YEI7; H0YEN8; H0YDC0; H0YE44; H0YCF8; H0YCH5; Q2TU89; H0YD77; E9PKF8; H0YE22; H0YEC5	IF4G2_HUMAN; IF4G2_HUMAN; IF4G2_HUMAN; IF4G2_HUMAN; IF4G2_HUMAN; IF4G2_HUMAN; IF4G2_HUMAN; IF4G2_HUMAN; IF4G2_HUMAN; IF4G2_HUMAN; IF4G2_HUMAN; D3DQV9_HUMAN; H0Y3P2_HUMAN; H0YEW3_HUMAN; H0YE87_HUMAN; H0YD99_HUMAN; H0YEI7_HUMAN; H0YEN8_HUMAN; H0YDC0_HUMAN; H0YE44_HUMAN; H0YCF8_HUMAN; H0YCH5_HUMAN; Q2TU89_HUMAN; H0YD77_HUMAN; E9PKF8_HUMAN; H0YE22_HUMAN; H0YEC5_HUMAN	ENST00000339995.11, ENST00000396525.7, ENST00000525681.6, ENST00000526148.6; ENST00000339995.11, ENST00000396525.7, ENST00000525681.6, ENST00000526148.6; ENST00000339995.11, ENST00000396525.7, ENST00000525681.6, ENST00000526148.6; ENST00000339995.11, ENST00000396525.7, ENST00000525681.6, ENST00000526148.6; ENST00000339995.11, ENST00000396525.7, ENST00000525681.6, ENST00000526148.6; ENST0000033999…	ENSP00000340281.6, ENSP00000379778.3, ENSP00000433371.2, ENSP00000433664.2; ENSP00000340281.6, ENSP00000379778.3, ENSP00000433371.2, ENSP00000433664.2; ENSP00000340281.6, ENSP00000379778.3, ENSP00000433371.2, ENSP00000433664.2; ENSP00000340281.6, ENSP00000379778.3, ENSP00000433371.2, ENSP00000433664.2; ENSP00000340281.6, ENSP00000379778.3, ENSP00000433371.2, ENSP00000433664.2; ENSP00000340281.6, …	ENSG00000110321	chr11	10797050	10808940	-	RNA transport, Viral myocarditis	hsa03013, hsa05416	nucleic acid binding, RNA binding, translation initiation factor activity, binding, protein binding, intracellular, cell, cytoplasm, cytosol, translation, translational initiation, regulation of translation, regulation of translational initiation, peptide metabolic process, nitrogen compound metabolic process, cell cycle, cell cycle arrest, translation factor activity, RNA binding, metabolic proc…	GO:0003676, GO:0003723, GO:0003743, GO:0005488, GO:0005515, GO:0005622, GO:0005623, GO:0005737, GO:0005829, GO:0006412, GO:0006413, GO:0006417, GO:0006446, GO:0006518, GO:0006807, GO:0007049, GO:0007050, GO:0008135, GO:0008152, GO:0008219, GO:0009058, GO:0009059, GO:0009889, GO:0009987, GO:0010467, GO:0010468, GO:0010556, GO:0010608, GO:0016020, GO:0016281, GO:0019222, GO:0019538, GO:0022402, GO:…	HALLMARK_MYC_TARGETS_V1	HOUNKPE_HOUSEKEEPING_GENES, IBRAHIM_NRF1_UP, IBRAHIM_NRF2_UP, THEILGAARD_NEUTROPHIL_AT_SKIN_WOUND_DN, MUNSHI_MULTIPLE_MYELOMA_UP, JOSEPH_RESPONSE_TO_SODIUM_BUTYRATE_DN, SESTO_RESPONSE_TO_UV_C0, GHO_ATF5_TARGETS_UP, LEE_METASTASIS_AND_ALTERNATIVE_SPLICING_DN, CARD_MIR302A_TARGETS, BIOCARTA_IRES_PATHWAY, REACTOME_ANTIVIRAL_MECHANISM_BY_IFN_STIMULATED_GENES, REACTOME_CYTOKINE_SIGNALING_IN_IMMUNE_SYS…	1859.02	1890.39	1827.65	-0.04867	0.194816	0.458876	FALSE	1904	1922	1845	1853	1835	1795	1890	1827
ENSG00000010292	NCAPD2	protein_coding	Condensin complex subunit 1; Condensin complex subunit 1; Condensin complex subunit 1; Non-SMC condensin I complex subunit D2; Non-SMC condensin I complex subunit D2; NCAPD2 protein; Non-SMC condensin I complex subunit D2	NCAPD2, CAPD2, CNAP1, KIAA0159; NCAPD2, CAPD2, CNAP1, KIAA0159; NCAPD2, CAPD2, CNAP1, KIAA0159; NCAPD2; NCAPD2; NCAPD2; NCAPD2	Q15021; D3DUR4; Q8N6U3; E7EN77; F5H431; A0PJ76; F5GZK7	CND1_HUMAN; CND1_HUMAN; CND1_HUMAN; E7EN77_HUMAN; F5H431_HUMAN; A0PJ76_HUMAN; F5GZK7_HUMAN	ENST00000315579.10; ENST00000315579.10; ENST00000315579.10; ENST00000382457.8; ENST00000539084.5; ENST00000539714.5	ENSP00000325017.5; ENSP00000325017.5; ENSP00000325017.5; ENSP00000371895.4; ENSP00000438495.1; ENSP00000444377.1	ENSG00000010292	chr12	6493356	6531955	+			reproduction, mitotic sister chromatid segregation, nuclear chromosome, mitotic cell cycle, nuclear division, chromosome, centromeric region, condensed chromosome, centromeric region, condensed chromosome, condensed nuclear chromosome, condensin complex, condensin core heterodimer, nuclear condensin complex, sister chromatid segregation, chromatin binding, binding, protein binding, intracellular,…	GO:0000003, GO:0000070, GO:0000228, GO:0000278, GO:0000280, GO:0000775, GO:0000779, GO:0000793, GO:0000794, GO:0000796, GO:0000797, GO:0000799, GO:0000819, GO:0003682, GO:0005488, GO:0005515, GO:0005622, GO:0005623, GO:0005634, GO:0005654, GO:0005694, GO:0005737, GO:0005829, GO:0006323, GO:0006996, GO:0007049, GO:0007059, GO:0007067, GO:0007076, GO:0009987, GO:0010032, GO:0016020, GO:0016043, GO:…	HALLMARK_E2F_TARGETS	SESTO_RESPONSE_TO_UV_C7, VANTVEER_BREAST_CANCER_ESR1_DN, FISCHER_DREAM_TARGETS, FLORIO_NEOCORTEX_BASAL_RADIAL_GLIA_DN, DESERT_STEM_CELL_HEPATOCELLULAR_CARCINOMA_SUBCLASS_UP, MEBARKI_HCC_PROGENITOR_FZD8CRD_UP, REACTOME_CELL_CYCLE, REACTOME_CONDENSATION_OF_PROMETAPHASE_CHROMOSOMES, REACTOME_MITOTIC_PROMETAPHASE, REACTOME_M_PHASE, REACTOME_CELL_CYCLE_MITOTIC, KINSEY_TARGETS_OF_EWSR1_FLII_FUSION_UP, …	1851.29	1859.73	1842.84	-0.0131567	0.712426	0.876983	FALSE	1851	1853	1875	1857	1857	1814	1859	1842
ENSG00000137812	KNL1	protein_coding	Kinetochore scaffold 1; Kinetochore scaffold 1; Kinetochore scaffold 1; Kinetochore scaffold 1; Kinetochore scaffold 1; Kinetochore scaffold 1; Kinetochore scaffold 1; Kinetochore scaffold 1; Kinetochore scaffold 1; Kinetochore scaffold 1	KNL1, CASC5, KIAA1570; KNL1, CASC5, KIAA1570; KNL1, CASC5, KIAA1570; KNL1, CASC5, KIAA1570; KNL1, CASC5, KIAA1570; KNL1; KNL1; KNL1; KNL1; KNL1	Q8NG31; Q8NHE1; Q8WXA6; Q9HCK2; Q9NR92; A0A0G2JL96; A0A1Y8EIW7; H0YN41; H0YEY7; H0YCZ2	KNL1_HUMAN; KNL1_HUMAN; KNL1_HUMAN; KNL1_HUMAN; KNL1_HUMAN; A0A0G2JL96_HUMAN; A0A1Y8EIW7_HUMAN; H0YN41_HUMAN; H0YEY7_HUMAN; H0YCZ2_HUMAN	ENST00000346991.9, ENST00000399668.7; ENST00000346991.9, ENST00000399668.7; ENST00000346991.9, ENST00000399668.7; ENST00000346991.9, ENST00000399668.7; ENST00000346991.9, ENST00000399668.7; ENST00000532056.5; ENST00000528975.5; ENST00000534204.1; ENST00000532406.1; ENST00000526913.5	ENSP00000335463.6, ENSP00000382576.3; ENSP00000335463.6, ENSP00000382576.3; ENSP00000335463.6, ENSP00000382576.3; ENSP00000335463.6, ENSP00000382576.3; ENSP00000335463.6, ENSP00000382576.3; ENSP00000454002.1; ENSP00000454087.1; ENSP00000453857.1; ENSP00000436851.1; ENSP00000432565.1	ENSG00000137812	chr15	40594020	40664342	+			reproduction, cell cycle checkpoint, mitotic cell cycle, nuclear division, chromosome, centromeric region, kinetochore, condensed chromosome kinetochore, condensed chromosome, centromeric region, condensed chromosome, sister chromatid segregation, acrosomal vesicle, acrosome assembly, developmental process involved in reproduction, binding, protein binding, extracellular region, intracellular, ce…	GO:0000003, GO:0000075, GO:0000278, GO:0000280, GO:0000775, GO:0000776, GO:0000777, GO:0000779, GO:0000793, GO:0000819, GO:0001669, GO:0001675, GO:0003006, GO:0005488, GO:0005515, GO:0005576, GO:0005622, GO:0005623, GO:0005634, GO:0005654, GO:0005694, GO:0005737, GO:0005829, GO:0006323, GO:0006325, GO:0006333, GO:0006334, GO:0006336, GO:0006338, GO:0006461, GO:0006793, GO:0006796, GO:0006996, GO:…	HALLMARK_G2M_CHECKPOINT	BLANCO_MELO_BRONCHIAL_EPITHELIAL_CELLS_INFLUENZA_A_DEL_NS1_INFECTION_DN, GRESHOCK_CANCER_COPY_NUMBER_UP, GABRIELY_MIR21_TARGETS, BOSCO_TH1_CYTOTOXIC_MODULE, FISCHER_DREAM_TARGETS, FLORIO_NEOCORTEX_BASAL_RADIAL_GLIA_UP, MEBARKI_HCC_PROGENITOR_FZD8CRD_UP, REACTOME_CELL_CYCLE, REACTOME_RHO_GTPASE_EFFECTORS, REACTOME_SEPARATION_OF_SISTER_CHROMATIDS, REACTOME_RESOLUTION_OF_SISTER_CHROMATID_COHESION, R…	1826.78	1782.44	1871.12	0.0700127	0.0697682	0.245848	FALSE	1735	1790	1823	1920	1818	1876	1782	1871
ENSG00000173230	GOLGB1	protein_coding	Golgin subfamily B member 1; Golgin subfamily B member 1; Golgin subfamily B member 1; Golgin subfamily B member 1; Golgin subfamily B member 1; Golgin subfamily B member 1; Golgin B1; Golgin B1; Golgin B1; Golgin B1; Golgin B1; Golgin B1; Golgin B1; Golgin B1; Golgin B1; Golgin B1; Golgin B1; Golgin B1; GOLGB1 protein; Golgin B1; Golgin B1; Golgin B1; Golgin B1; Golgin B1; Golgin B1; Golgin B1; …	GOLGB1; GOLGB1; GOLGB1; GOLGB1; GOLGB1; GOLGB1; GOLGB1; GOLGB1; GOLGB1; GOLGB1; GOLGB1; GOLGB1; GOLGB1; GOLGB1; GOLGB1; GOLGB1; GOLGB1; GOLGB1; GOLGB1; GOLGB1; GOLGB1; GOLGB1; GOLGB1; GOLGB1; GOLGB1; GOLGB1; GOLGB1; GOLGB1; GOLGB1; GOLGB1; GOLGB1; GOLGB1; GOLGB1	Q14789; B2ZZ91; D3DN92; E7EP74; F1T0J2; Q14398; A0A8Q3WKE2; A0A8Q3SHI9; A0A8Q3SHP0; A0A8J9C4H3; E7EU81; A0A8Q3SHM5; A0A8Q3SHR7; A0A8Q3WKB4; A0A8Q3WKV5; A0A8Q3WK91; A0A8Q3SHI6; F8WF12; Q6PG47; A0A8Q3WLG1; A0A8Q3WLR7; A0A8Q3SHH2; A0A8Q3SHH5; A0A8Q3SHQ4; A0A8Q3SHQ9; A0A8Q3WKA7; A0A8Q3WK92; A0A8Q3WLC9; A0A8Q3SHM0; A0A8Q3SHQ5; H0Y867; C9J8Q0; H7C5I7	GOGB1_HUMAN; GOGB1_HUMAN; GOGB1_HUMAN; GOGB1_HUMAN; GOGB1_HUMAN; GOGB1_HUMAN; A0A8Q3WKE2_HUMAN; A0A8Q3SHI9_HUMAN; A0A8Q3SHP0_HUMAN; A0A8J9C4H3_HUMAN; E7EU81_HUMAN; A0A8Q3SHM5_HUMAN; A0A8Q3SHR7_HUMAN; A0A8Q3WKB4_HUMAN; A0A8Q3WKV5_HUMAN; A0A8Q3WK91_HUMAN; A0A8Q3SHI6_HUMAN; F8WF12_HUMAN; Q6PG47_HUMAN; A0A8Q3WLG1_HUMAN; A0A8Q3WLR7_HUMAN; A0A8Q3SHH2_HUMAN; A0A8Q3SHH5_HUMAN; A0A8Q3SHQ4_HUMAN; A0A8Q3SHQ…	ENST00000340645.10, ENST00000393667.8; ENST00000340645.10, ENST00000393667.8; ENST00000340645.10, ENST00000393667.8; ENST00000340645.10, ENST00000393667.8; ENST00000340645.10, ENST00000393667.8; ENST00000340645.10, ENST00000393667.8; ENST00000695036.1; ENST00000694973.1; ENST00000694977.1; ENST00000614479.5; ENST00000494517.6; ENST00000694959.1; ENST00000695020.1, ENST00000695107.1; ENST000006951…	ENSP00000341848.5, ENSP00000377275.3; ENSP00000341848.5, ENSP00000377275.3; ENSP00000341848.5, ENSP00000377275.3; ENSP00000341848.5, ENSP00000377275.3; ENSP00000341848.5, ENSP00000377275.3; ENSP00000341848.5, ENSP00000377275.3; ENSP00000511657.1; ENSP00000511621.1; ENSP00000511624.1; ENSP00000484083.2; ENSP00000418231.2; ENSP00000511619.1; ENSP00000511650.1, ENSP00000511698.1; ENSP00000511700.1; …	ENSG00000173230	chr3	121663199	121749966	-			Golgi membrane, nucleic acid binding transcription factor activity, nucleic acid binding, DNA binding, transcription factor activity, sequence-specific DNA binding, RNA binding, binding, protein binding, intracellular, cell, cytoplasm, endoplasmic reticulum-Golgi intermediate compartment, Golgi apparatus, Golgi stack, cis-Golgi network, nucleobase-containing compound metabolic process, transcript…	GO:0000139, GO:0001071, GO:0003676, GO:0003677, GO:0003700, GO:0003723, GO:0005488, GO:0005515, GO:0005622, GO:0005623, GO:0005737, GO:0005793, GO:0005794, GO:0005795, GO:0005801, GO:0006139, GO:0006351, GO:0006355, GO:0006725, GO:0006807, GO:0006810, GO:0006888, GO:0006996, GO:0007030, GO:0008152, GO:0009058, GO:0009059, GO:0009889, GO:0009987, GO:0010256, GO:0010467, GO:0010468, GO:0010556, GO:…		HAHTOLA_SEZARY_SYNDROM_UP, KIM_MYCN_AMPLIFICATION_TARGETS_DN, CAFFAREL_RESPONSE_TO_THC_8HR_5_UP, NOUZOVA_TRETINOIN_AND_H4_ACETYLATION, HOSHIDA_LIVER_CANCER_LATE_RECURRENCE_UP, REACTOME_ER_TO_GOLGI_ANTEROGRADE_TRANSPORT, REACTOME_MEMBRANE_TRAFFICKING, REACTOME_TRANS_GOLGI_NETWORK_VESICLE_BUDDING, REACTOME_GOLGI_ASSOCIATED_VESICLE_BIOGENESIS, REACTOME_ASPARAGINE_N_LINKED_GLYCOSYLATION, REACTOME_VES…	1825.1	1740.37	1909.84	0.133984	0.000338228	0.00443534	FALSE	1780	1730	1711	1916	1910	1904	1740	1910
ENSG00000204469	PRRC2A	protein_coding	Protein PRRC2A; Protein PRRC2A; Protein PRRC2A; Protein PRRC2A; Protein PRRC2A; Protein PRRC2A; Protein PRRC2A; Protein PRRC2A; Protein PRRC2A; Protein PRRC2A; Protein PRRC2A; Protein PRRC2A; Protein PRRC2A; Protein PRRC2A; Protein PRRC2A; Protein PRRC2A; Protein PRRC2A; Alternative protein PRRC2A	PRRC2A, BAT2, G2; PRRC2A, BAT2, G2; PRRC2A, BAT2, G2; PRRC2A, BAT2, G2; PRRC2A, BAT2, G2; PRRC2A, BAT2, G2; PRRC2A, BAT2, G2; PRRC2A, BAT2, G2; PRRC2A, BAT2, G2; PRRC2A, BAT2, G2; PRRC2A, BAT2, G2; PRRC2A, BAT2, G2; PRRC2A, BAT2, G2; PRRC2A, BAT2, G2; PRRC2A, BAT2, G2; PRRC2A, BAT2, G2; PRRC2A, BAT2, G2; PRRC2A	P48634; B0UX77; B0UZE9; B0UZL3; O95875; Q05BK4; Q4LE37; Q5SQ29; Q5SQ30; Q5ST84; Q5STX6; Q5STX7; Q68DW9; Q6P9P7; Q6PIN1; Q8MGQ9; Q96QC6; L8EBD0	PRC2A_HUMAN; PRC2A_HUMAN; PRC2A_HUMAN; PRC2A_HUMAN; PRC2A_HUMAN; PRC2A_HUMAN; PRC2A_HUMAN; PRC2A_HUMAN; PRC2A_HUMAN; PRC2A_HUMAN; PRC2A_HUMAN; PRC2A_HUMAN; PRC2A_HUMAN; PRC2A_HUMAN; PRC2A_HUMAN; PRC2A_HUMAN; PRC2A_HUMAN; L8EBD0_HUMAN	ENST00000376007.8, ENST00000376033.3, ENST00000383455.2, ENST00000383464.8, ENST00000414956.1, ENST00000416335.1, ENST00000422962.1, ENST00000428775.1, ENST00000430737.6, ENST00000432252.1, ENST00000435971.6, ENST00000439762.6, ENST00000454306.6, ENST00000458561.6; ENST00000376007.8, ENST00000376033.3, ENST00000383455.2, ENST00000383464.8, ENST00000414956.1, ENST00000416335.1, ENST00000422962.1, …	ENSP00000365175.4, ENSP00000365201.2, ENSP00000372947.2, ENSP00000372956.4, ENSP00000404619.1, ENSP00000415182.1, ENSP00000415363.1, ENSP00000387910.1, ENSP00000413977.2, ENSP00000408226.1, ENSP00000409444.2, ENSP00000400540.2, ENSP00000387477.2, ENSP00000396812.2; ENSP00000365175.4, ENSP00000365201.2, ENSP00000372947.2, ENSP00000372956.4, ENSP00000404619.1, ENSP00000415182.1, ENSP00000415363.1, …	ENSG00000204469	chr6	31620715	31637771	+			nucleic acid binding, RNA binding, binding, protein binding, extracellular region, intracellular, cell, nucleus, cytoplasm, membrane, vesicle, membrane-bounded vesicle, organelle, membrane-bounded organelle, intracellular organelle, extracellular organelle, intracellular membrane-bounded organelle, extracellular region part, intracellular part, cell part, poly(A) RNA binding, extracellular exosom…	GO:0003676, GO:0003723, GO:0005488, GO:0005515, GO:0005576, GO:0005622, GO:0005623, GO:0005634, GO:0005737, GO:0016020, GO:0031982, GO:0031988, GO:0043226, GO:0043227, GO:0043229, GO:0043230, GO:0043231, GO:0044421, GO:0044424, GO:0044464, GO:0044822, GO:0070062, GO:0097159, GO:1901363, GO:1903561		LAIHO_COLORECTAL_CANCER_SERRATED_DN, GINESTIER_BREAST_CANCER_ZNF217_AMPLIFIED_DN, GINESTIER_BREAST_CANCER_20Q13_AMPLIFICATION_DN, LIAO_METASTASIS, FAELT_B_CLL_WITH_VH3_21_UP, MIKKELSEN_ES_ICP_WITH_H3K4ME3, MIKKELSEN_NPC_ICP_WITH_H3K4ME3, GARY_CD5_TARGETS_UP, HUTTMANN_B_CLL_POOR_SURVIVAL_UP, MOHANKUMAR_HOXA1_TARGETS_UP, SPIELMAN_LYMPHOBLAST_EUROPEAN_VS_ASIAN_UP, SMITH_TERT_TARGETS_UP, LENAOUR_DEND…	1822.73	1862.79	1782.68	-0.0633811	0.0963998	0.301733	FALSE	1803	1925	1860	1799	1786	1763	1862	1782
ENSG00000107290	SETX	protein_coding	Probable helicase senataxin; Probable helicase senataxin; Probable helicase senataxin; Probable helicase senataxin; Probable helicase senataxin; Probable helicase senataxin; Probable helicase senataxin; Probable helicase senataxin; Probable helicase senataxin; Probable helicase senataxin; Probable helicase senataxin; Probable helicase senataxin; Probable helicase senataxin; Probable helicase sena…	SETX, ALS4, KIAA0625, SCAR1; SETX, ALS4, KIAA0625, SCAR1; SETX, ALS4, KIAA0625, SCAR1; SETX, ALS4, KIAA0625, SCAR1; SETX, ALS4, KIAA0625, SCAR1; SETX, ALS4, KIAA0625, SCAR1; SETX, ALS4, KIAA0625, SCAR1; SETX, ALS4, KIAA0625, SCAR1; SETX, ALS4, KIAA0625, SCAR1; SETX, ALS4, KIAA0625, SCAR1; SETX, ALS4, KIAA0625, SCAR1; SETX, ALS4, KIAA0625, SCAR1; SETX, ALS4, KIAA0625, SCAR1; SETX, ALS4, KIAA0625, …	Q7Z333; A2A396; B2RPB2; B5ME16; C9JQ10; O75120; Q3KQX4; Q5JUJ1; Q68DW5; Q6AZD7; Q7Z3J6; Q8WX33; Q9H9D1; Q9NVP9; A0A0S2Z520; X6RI79; A0A0S2Z550	SETX_HUMAN; SETX_HUMAN; SETX_HUMAN; SETX_HUMAN; SETX_HUMAN; SETX_HUMAN; SETX_HUMAN; SETX_HUMAN; SETX_HUMAN; SETX_HUMAN; SETX_HUMAN; SETX_HUMAN; SETX_HUMAN; SETX_HUMAN; A0A0S2Z520_HUMAN; X6RI79_HUMAN; A0A0S2Z550_HUMAN	ENST00000224140.6; ENST00000224140.6; ENST00000224140.6; ENST00000224140.6; ENST00000224140.6; ENST00000224140.6; ENST00000224140.6; ENST00000224140.6; ENST00000224140.6; ENST00000224140.6; ENST00000224140.6; ENST00000224140.6; ENST00000224140.6; ENST00000224140.6; ENST00000436441.5;	ENSP00000224140.5; ENSP00000224140.5; ENSP00000224140.5; ENSP00000224140.5; ENSP00000224140.5; ENSP00000224140.5; ENSP00000224140.5; ENSP00000224140.5; ENSP00000224140.5; ENSP00000224140.5; ENSP00000224140.5; ENSP00000224140.5; ENSP00000224140.5; ENSP00000224140.5; ENSP00000409143.1;	ENSG00000107290	chr9	132261356	132354986	-			reproduction, MAPK cascade, nucleotide binding, nuclear chromosome, spliceosomal complex assembly, response to reactive oxygen species, RNA splicing, via transesterification reactions, RNA splicing, via transesterification reactions with bulged adenosine as nucleophile, mRNA splicing, via spliceosome, chromosome, telomeric region, regulatory region DNA binding, transcription regulatory region seq…	GO:0000003, GO:0000165, GO:0000166, GO:0000228, GO:0000245, GO:0000302, GO:0000375, GO:0000377, GO:0000398, GO:0000781, GO:0000975, GO:0000976, GO:0001067, GO:0001101, GO:0001147, GO:0001160, GO:0001882, GO:0001883, GO:0003676, GO:0003677, GO:0003678, GO:0003690, GO:0003824, GO:0004386, GO:0005488, GO:0005515, GO:0005524, GO:0005622, GO:0005623, GO:0005634, GO:0005654, GO:0005694, GO:0005730, GO:…		LINDGREN_BLADDER_CANCER_CLUSTER_2A_DN, LINDGREN_BLADDER_CANCER_WITH_LOH_IN_CHR9Q, ALONSO_METASTASIS_NEURAL_UP, GRYDER_PAX3FOXO1_ENHANCERS_IN_TADS, GRYDER_PAX3FOXO1_TOP_ENHANCERS, WP_INTERACTOME_OF_POLYCOMB_REPRESSIVE_COMPLEX_2_PRC2, WP_CIRCADIAN_RHYTHM_GENES, FULCHER_INFLAMMATORY_RESPONSE_LECTIN_VS_LPS_DN, TONKS_TARGETS_OF_RUNX1_RUNX1T1_FUSION_HSC_DN, HAMAI_APOPTOSIS_VIA_TRAIL_UP, DACOSTA_UV_RESP…	1821.81	1877.25	1766.37	-0.0877891	0.0197914	0.10454	FALSE	1877	1847	1908	1827	1735	1737	1877	1766
ENSG00000011426	ANLN	protein_coding	Anillin; Anillin; Anillin; Anillin; Anillin; Anillin; Anillin, actin binding protein; Anillin, actin binding protein; Anillin, actin binding protein; Anillin, actin binding protein; Anillin, actin binding protein; Anillin, actin binding protein; Anillin, actin binding protein; Anillin, actin binding protein	ANLN; ANLN; ANLN; ANLN; ANLN; ANLN; ANLN; ANLN; ANLN; ANLN; ANLN; ANLN; ANLN; ANLN	Q9NQW6; Q5CZ78; Q6NSK5; Q9H8Y4; Q9NVN9; Q9NVP0; H7C167; H7C0Y6; H7C3R2; C9J0G4; C9JJT6; H7C1K5; H7C1C2; H7C3S1	ANLN_HUMAN; ANLN_HUMAN; ANLN_HUMAN; ANLN_HUMAN; ANLN_HUMAN; ANLN_HUMAN; H7C167_HUMAN; H7C0Y6_HUMAN; H7C3R2_HUMAN; C9J0G4_HUMAN; C9JJT6_HUMAN; H7C1K5_HUMAN; H7C1C2_HUMAN; H7C3S1_HUMAN	ENST00000265748.7, ENST00000396068.6; ENST00000265748.7, ENST00000396068.6; ENST00000265748.7, ENST00000396068.6; ENST00000265748.7, ENST00000396068.6; ENST00000265748.7, ENST00000396068.6; ENST00000265748.7, ENST00000396068.6; ENST00000429082.1; ENST00000441696.5; ENST00000452877.5; ENST00000418118.1; ENST00000424865.1; ENST00000446635.5; ENST00000457743.1; ENST00000428612.5	ENSP00000265748.2, ENSP00000379380.2; ENSP00000265748.2, ENSP00000379380.2; ENSP00000265748.2, ENSP00000379380.2; ENSP00000265748.2, ENSP00000379380.2; ENSP00000265748.2, ENSP00000379380.2; ENSP00000265748.2, ENSP00000379380.2; ENSP00000398712.1; ENSP00000397465.1; ENSP00000413441.1; ENSP00000406584.1; ENSP00000404979.1; ENSP00000400777.1; ENSP00000399553.1; ENSP00000413522.1	ENSG00000011426	chr7	36389821	36453791	+			mitotic cell cycle, nuclear division, mitotic cytokinesis, cytokinesis, septin ring assembly, ameboidal-type cell migration, hematopoietic progenitor cell differentiation, immune system process, immune system development, actin binding, binding, protein binding, intracellular, cell, nucleus, nucleoplasm, cytoplasm, actomyosin contractile ring, cytoskeleton, cell cortex, protein complex assembly, …	GO:0000278, GO:0000280, GO:0000281, GO:0000910, GO:0000921, GO:0001667, GO:0002244, GO:0002376, GO:0002520, GO:0003779, GO:0005488, GO:0005515, GO:0005622, GO:0005623, GO:0005634, GO:0005654, GO:0005737, GO:0005826, GO:0005856, GO:0005938, GO:0006461, GO:0006928, GO:0006996, GO:0007010, GO:0007049, GO:0007067, GO:0007088, GO:0007096, GO:0007275, GO:0007346, GO:0008092, GO:0009987, GO:0010458, GO:…	HALLMARK_MITOTIC_SPINDLE	BLANCO_MELO_BRONCHIAL_EPITHELIAL_CELLS_INFLUENZA_A_DEL_NS1_INFECTION_DN, BUFFA_HYPOXIA_METAGENE, SABATES_COLORECTAL_ADENOMA_UP, KIM_MYCL1_AMPLIFICATION_TARGETS_DN, MORI_MATURE_B_LYMPHOCYTE_DN, LEIN_OLIGODENDROCYTE_MARKERS, ACEVEDO_LIVER_CANCER_WITH_H3K27ME3_DN, CUI_GLUCOSE_DEPRIVATION, ALONSO_METASTASIS_EMT_UP, ALONSO_METASTASIS_UP, VANTVEER_BREAST_CANCER_ESR1_DN, MEISSNER_BRAIN_HCP_WITH_H3K4ME3_…	1806.36	1804.08	1808.64	0.0036403	0.932789	0.97688	FALSE	1772	1836	1805	1857	1796	1773	1804	1808
ENSG00000197694	SPTAN1	protein_coding	Spectrin alpha chain, non-erythrocytic 1; Spectrin alpha chain, non-erythrocytic 1; Spectrin alpha chain, non-erythrocytic 1; Spectrin alpha chain, non-erythrocytic 1; Spectrin alpha chain, non-erythrocytic 1; Spectrin alpha chain, non-erythrocytic 1; Spectrin alpha chain, non-erythrocytic 1; Spectrin alpha chain, non-erythrocytic 1; Spectrin alpha chain, non-erythrocytic 1; Spectrin alpha, non-e…	SPTAN1, NEAS, SPTA2; SPTAN1, NEAS, SPTA2; SPTAN1, NEAS, SPTA2; SPTAN1, NEAS, SPTA2; SPTAN1, NEAS, SPTA2; SPTAN1, NEAS, SPTA2; SPTAN1, NEAS, SPTA2; SPTAN1, NEAS, SPTA2; SPTAN1, NEAS, SPTA2; SPTAN1; SPTAN1; SPTAN1; SPTAN1; SPTAN1; SPTAN1; SPTAN1; SPTAN1; SPTAN1; SPTAN1; SPTAN1; SPTAN1; SPTAN1; SPTAN1; SPTAN1; SPTAN1; SPTAN1	Q13813; Q13186; Q15324; Q16606; Q59EF1; Q5VXV5; Q5VXV6; Q7Z6M5; Q9P0V0; A0A994J4G5; A0A0D9SF54; A0A994J498; A0A0D9SFF6; A0A0D9SGF6; A0A994J6W3; A0A1B0GTD1; A0A1B0GV13; A0A1B0GW19; A0A1B0GWE2; Q14917; A0A994J7B0; A0A1B0GTB7; A0A994J6W6; A0A1B0GUH3; A0A5F9ZHC3; A0A0D9SFH4	SPTN1_HUMAN; SPTN1_HUMAN; SPTN1_HUMAN; SPTN1_HUMAN; SPTN1_HUMAN; SPTN1_HUMAN; SPTN1_HUMAN; SPTN1_HUMAN; SPTN1_HUMAN; A0A994J4G5_HUMAN; A0A0D9SF54_HUMAN; A0A994J498_HUMAN; A0A0D9SFF6_HUMAN; A0A0D9SGF6_HUMAN; A0A994J6W3_HUMAN; A0A1B0GTD1_HUMAN; A0A1B0GV13_HUMAN; A0A1B0GW19_HUMAN; A0A1B0GWE2_HUMAN; Q14917_HUMAN; A0A994J7B0_HUMAN; A0A1B0GTB7_HUMAN; A0A994J6W6_HUMAN; A0A1B0GUH3_HUMAN; A0A5F9ZHC3_HUMAN…	ENST00000358161.9, ENST00000372731.8, ENST00000372739.7, ENST00000706487.1; ENST00000358161.9, ENST00000372731.8, ENST00000372739.7, ENST00000706487.1; ENST00000358161.9, ENST00000372731.8, ENST00000372739.7, ENST00000706487.1; ENST00000358161.9, ENST00000372731.8, ENST00000372739.7, ENST00000706487.1; ENST00000358161.9, ENST00000372731.8, ENST00000372739.7, ENST00000706487.1; ENST00000358161.9, …	ENSP00000350882.6, ENSP00000361816.4, ENSP00000361824.4, ENSP00000516412.1; ENSP00000350882.6, ENSP00000361816.4, ENSP00000361824.4, ENSP00000516412.1; ENSP00000350882.6, ENSP00000361816.4, ENSP00000361824.4, ENSP00000516412.1; ENSP00000350882.6, ENSP00000361816.4, ENSP00000361824.4, ENSP00000516412.1; ENSP00000350882.6, ENSP00000361816.4, ENSP00000361824.4, ENSP00000516412.1; ENSP00000350882.6, …	ENSG00000197694	chr9	128552558	128633662	+	Tight junction, Apoptosis	hsa04530, hsa04210	SNARE binding, MAPK cascade, cell morphogenesis, cell morphogenesis involved in differentiation, actin binding, guanyl-nucleotide exchange factor activity, Ras guanyl-nucleotide exchange factor activity, structural molecule activity, structural constituent of cytoskeleton, binding, calcium ion binding, protein binding, calmodulin binding, extracellular region, intracellular, cell, cytoplasm, cyto…	GO:0000149, GO:0000165, GO:0000902, GO:0000904, GO:0003779, GO:0005085, GO:0005088, GO:0005198, GO:0005200, GO:0005488, GO:0005509, GO:0005515, GO:0005516, GO:0005576, GO:0005622, GO:0005623, GO:0005737, GO:0005829, GO:0005856, GO:0005886, GO:0005938, GO:0006461, GO:0006464, GO:0006468, GO:0006793, GO:0006796, GO:0006810, GO:0006888, GO:0006928, GO:0006935, GO:0006996, GO:0007010, GO:0007015, GO:…	HALLMARK_MITOTIC_SPINDLE, HALLMARK_APOPTOSIS, HALLMARK_MYOGENESIS	TAKEDA_TARGETS_OF_NUP98_HOXA9_FUSION_6HR_DN, MULLIGHAN_NPM1_MUTATED_SIGNATURE_1_DN, MULLIGHAN_NPM1_SIGNATURE_3_DN, TONKS_TARGETS_OF_RUNX1_RUNX1T1_FUSION_MONOCYTE_UP, TONKS_TARGETS_OF_RUNX1_RUNX1T1_FUSION_ERYTHROCYTE_UP, LANDIS_ERBB2_BREAST_TUMORS_324_UP, BARRIER_CANCER_RELAPSE_NORMAL_SAMPLE_DN, SCHLOSSER_SERUM_RESPONSE_UP, WANG_HCP_PROSTATE_CANCER, LEE_LIVER_CANCER_MYC_E2F1_UP, LEE_LIVER_CANCER_E…	1803.75	1776.85	1830.66	0.0430211	0.248096	0.523541	FALSE	1761	1805	1765	1839	1821	1833	1777	1831
ENSG00000115464	USP34	protein_coding	Ubiquitin carboxyl-terminal hydrolase 34; Ubiquitin carboxyl-terminal hydrolase 34; Ubiquitin carboxyl-terminal hydrolase 34; Ubiquitin carboxyl-terminal hydrolase 34; Ubiquitin carboxyl-terminal hydrolase 34; Ubiquitin carboxyl-terminal hydrolase 34; Ubiquitin carboxyl-terminal hydrolase 34; Ubiquitin carboxyl-terminal hydrolase 34; Ubiquitin carboxyl-terminal hydrolase 34; Ubiquitin carboxyl-te…	USP34, KIAA0570, KIAA0729; USP34, KIAA0570, KIAA0729; USP34, KIAA0570, KIAA0729; USP34, KIAA0570, KIAA0729; USP34, KIAA0570, KIAA0729; USP34, KIAA0570, KIAA0729; USP34, KIAA0570, KIAA0729; USP34, KIAA0570, KIAA0729; USP34, KIAA0570, KIAA0729; USP34, KIAA0570, KIAA0729; USP34, KIAA0570, KIAA0729; USP34, USP35, KIAA1372; USP34; USP34; USP34; USP34	Q70CQ2; A8MWD0; B3KWU9; O60316; O94834; Q3B777; Q6P6C9; Q7L8P6; Q8N3T9; Q8TBW2; Q9UGA1; Q9P2H5; H7C183; A0A0C4DG73; H7BZ73; H7C150	UBP34_HUMAN; UBP34_HUMAN; UBP34_HUMAN; UBP34_HUMAN; UBP34_HUMAN; UBP34_HUMAN; UBP34_HUMAN; UBP34_HUMAN; UBP34_HUMAN; UBP34_HUMAN; UBP34_HUMAN; UBP35_HUMAN; H7C183_HUMAN; A0A0C4DG73_HUMAN; H7BZ73_HUMAN; H7C150_HUMAN	ENST00000398571.7; ENST00000398571.7; ENST00000398571.7; ENST00000398571.7; ENST00000398571.7; ENST00000398571.7; ENST00000398571.7; ENST00000398571.7; ENST00000398571.7; ENST00000398571.7; ENST00000398571.7; ENST00000526425.1, ENST00000529308.6; ENST00000411912.5; ENST00000453734.1; ENST00000453133.1; ENST00000436269.1	ENSP00000381577.2; ENSP00000381577.2; ENSP00000381577.2; ENSP00000381577.2; ENSP00000381577.2; ENSP00000381577.2; ENSP00000381577.2; ENSP00000381577.2; ENSP00000381577.2; ENSP00000381577.2; ENSP00000381577.2; ENSP00000434942.1, ENSP00000431876.1; ENSP00000398960.1; ENSP00000410559.1; ENSP00000388129.1; ENSP00000398489.1	ENSG00000115464	chr2	61187463	61471087	-			histone acetyltransferase complex, SAGA complex, catalytic activity, endopeptidase activity, cysteine-type endopeptidase activity, thiol-dependent ubiquitin-specific protease activity, binding, protein binding, intracellular, cell, nucleus, nucleoplasm, cytoplasm, cytosol, nucleobase-containing compound metabolic process, chromatin organization, transcription, DNA-templated, regulation of transcr…	GO:0000123, GO:0000124, GO:0003824, GO:0004175, GO:0004197, GO:0004843, GO:0005488, GO:0005515, GO:0005622, GO:0005623, GO:0005634, GO:0005654, GO:0005737, GO:0005829, GO:0006139, GO:0006325, GO:0006351, GO:0006355, GO:0006464, GO:0006508, GO:0006511, GO:0006725, GO:0006807, GO:0006996, GO:0007154, GO:0007165, GO:0007166, GO:0007267, GO:0008152, GO:0008233, GO:0008234, GO:0009056, GO:0009057, GO:…		HOLLMANN_APOPTOSIS_VIA_CD40_UP, THUM_SYSTOLIC_HEART_FAILURE_DN, HOEBEKE_LYMPHOID_STEM_CELL_UP, MULLIGHAN_MLL_SIGNATURE_1_DN, MULLIGHAN_MLL_SIGNATURE_2_DN, LIU_COMMON_CANCER_GENES, LIAO_METASTASIS, CHEOK_RESPONSE_TO_MERCAPTOPURINE_AND_LD_MTX_DN, IVANOVA_HEMATOPOIESIS_STEM_CELL, SAGIV_CD24_TARGETS_UP, SMID_BREAST_CANCER_RELAPSE_IN_BONE_DN, GABRIELY_MIR21_TARGETS, IKEDA_MIR30_TARGETS_UP, REACTOME_SI…	1803.89	1694.65	1913.14	0.174861	5.54535e-06	0.000125009	FALSE	1688	1644	1752	1903	1940	1896	1694	1913
ENSG00000100697	DICER1	protein_coding	Endoribonuclease Dicer; Endoribonuclease Dicer; Endoribonuclease Dicer; Endoribonuclease Dicer; Endoribonuclease Dicer; Endoribonuclease Dicer; Endoribonuclease Dicer; Endoribonuclease Dicer; Endoribonuclease Dicer; Endoribonuclease Dicer; Endoribonuclease Dicer; ribonuclease III; Endoribonuclease Dicer; DICER variant 2, DICER variant 3, Endoribonuclease Dicer; Endoribonuclease Dicer; Dicer 1, ri…	DICER1, DICER, HERNA, KIAA0928; DICER1, DICER, HERNA, KIAA0928; DICER1, DICER, HERNA, KIAA0928; DICER1, DICER, HERNA, KIAA0928; DICER1, DICER, HERNA, KIAA0928; DICER1, DICER, HERNA, KIAA0928; DICER1; DICER1; DICER1; DICER1; DICER1; DICER1; DICER1; DICER1; DICER1; DICER1; DICER1; DICER1	Q9UPY3; A7E2D3; B3KRG4; E0AD28; O95943; Q9UQ02; A0A7I2YBM0; A0A8Q3WLH8; H0YJZ6; A0A8Q3SJI0; A0A8Q3WLJ5; A0A6Q8PFV4; A0A8F5XQU3; Q5D0K5; F6SZ09; A0A8Q3WLH6; A0A6Q8PH99; A0A6Q8PHG6	DICER_HUMAN; DICER_HUMAN; DICER_HUMAN; DICER_HUMAN; DICER_HUMAN; DICER_HUMAN; A0A7I2YBM0_HUMAN; A0A8Q3WLH8_HUMAN; H0YJZ6_HUMAN; A0A8Q3SJI0_HUMAN; A0A8Q3WLJ5_HUMAN; A0A6Q8PFV4_HUMAN; A0A8F5XQU3_HUMAN; Q5D0K5_HUMAN; F6SZ09_HUMAN; A0A8Q3WLH6_HUMAN; A0A6Q8PH99_HUMAN; A0A6Q8PHG6_HUMAN	ENST00000343455.8, ENST00000393063.6, ENST00000526495.6, ENST00000527414.5, ENST00000529720.2, ENST00000531162.7, ENST00000541352.5, ENST00000674628.2; ENST00000343455.8, ENST00000393063.6, ENST00000526495.6, ENST00000527414.5, ENST00000529720.2, ENST00000531162.7, ENST00000541352.5, ENST00000674628.2; ENST00000343455.8, ENST00000393063.6, ENST00000526495.6, ENST00000527414.5, ENST00000529720.2, …	ENSP00000343745.3, ENSP00000376783.1, ENSP00000437256.1, ENSP00000435681.1, ENSP00000433926.2, ENSP00000433060.3, ENSP00000444719.1, ENSP00000502730.2; ENSP00000343745.3, ENSP00000376783.1, ENSP00000437256.1, ENSP00000435681.1, ENSP00000433926.2, ENSP00000433060.3, ENSP00000444719.1, ENSP00000502730.2; ENSP00000343745.3, ENSP00000376783.1, ENSP00000437256.1, ENSP00000435681.1, ENSP00000433926.2, …	ENSG00000100697	chr14	95086228	95158010	-	MicroRNAs in cancer	hsa05206	negative regulation of transcription from RNA polymerase II promoter, nucleotide binding, DNA catabolic process, endonucleolytic, cell morphogenesis, nucleoside binding, purine nucleoside binding, system process, nucleic acid binding, RNA binding, double-stranded RNA binding, catalytic activity, helicase activity, nuclease activity, endonuclease activity, endodeoxyribonuclease activity, endoribon…	GO:0000122, GO:0000166, GO:0000737, GO:0000902, GO:0001882, GO:0001883, GO:0003008, GO:0003676, GO:0003723, GO:0003725, GO:0003824, GO:0004386, GO:0004518, GO:0004519, GO:0004520, GO:0004521, GO:0004525, GO:0004530, GO:0004536, GO:0004540, GO:0005488, GO:0005515, GO:0005524, GO:0005622, GO:0005623, GO:0005634, GO:0005737, GO:0005793, GO:0005829, GO:0006139, GO:0006259, GO:0006308, GO:0006309, GO:…		LIU_SOX4_TARGETS_UP, IGARASHI_ATF4_TARGETS_DN, DAVICIONI_TARGETS_OF_PAX_FOXO1_FUSIONS_UP, UDAYAKUMAR_MED1_TARGETS_UP, RODRIGUES_THYROID_CARCINOMA_DN, KIM_MYCN_AMPLIFICATION_TARGETS_UP, ASTON_MAJOR_DEPRESSIVE_DISORDER_DN, IIZUKA_LIVER_CANCER_PROGRESSION_G1_G2_DN, LEE_DIFFERENTIATING_T_LYMPHOCYTE, GRYDER_PAX3FOXO1_ENHANCERS_IN_TADS, GRYDER_PAX3FOXO1_ENHANCERS_KO_DOWN, BIOCARTA_DICER_PATHWAY, REACTO…	1803.38	1657.79	1948.97	0.233319	7.49984e-10	3.5197e-08	FALSE	1694	1638	1642	1985	1939	1924	1658	1949
ENSG00000167548	KMT2D	protein_coding	Histone-lysine N-methyltransferase 2D; Histone-lysine N-methyltransferase 2D; [histone H3]-lysine(4) N-methyltransferase; [histone H3]-lysine(4) N-methyltransferase; Lysine methyltransferase 2D; Truncated lysine methyltransferase 2D; Lysine methyltransferase 2D; Lysine methyltransferase 2D; Lysine methyltransferase 2D; Lysine methyltransferase 2D; Lysine methyltransferase 2D; Lysine methyltransfe…	KMT2D, ALR, MLL2, MLL4; KMT2D, ALR, MLL2, MLL4; KMT2D; KMT2D; KMT2D; KMT2D; KMT2D; KMT2D; KMT2D; KMT2D; KMT2D; KMT2D; KMT2D; KMT2D; KMT2D; KMT2D; KMT2D; KMT2D; KMT2D; KMT2D; KMT2D; KMT2D; KMT2D; KMT2D; KMT2D; KMT2D	O14686; O14687; A0A804HHR9; A0A8I5KSG1; A0A8I5KU95; A0A2S0X0M0; A0A8I5KQD6; A0A8I5KYU5; A0A8I5KQT2; A0A8I5KTR4; A0A8I5KNS6; A0A8I5KX79; A0A8I5QJ79; A0A8I5KPB7; A0A8I5KQ09; A0A8I5KU33; A0A8I5QJE4; A0A8I5QKN1; A0A8I5QKP3; A0A8I5KRH2; A0A8I5QJA0; A0A804HJB5; A0A3B3ISC8; A0A8I5KU18; A0A8I5QJD5; A0A8I5QJD3	KMT2D_HUMAN; KMT2D_HUMAN; A0A804HHR9_HUMAN; A0A8I5KSG1_HUMAN; A0A8I5KU95_HUMAN; A0A2S0X0M0_HUMAN; A0A8I5KQD6_HUMAN; A0A8I5KYU5_HUMAN; A0A8I5KQT2_HUMAN; A0A8I5KTR4_HUMAN; A0A8I5KNS6_HUMAN; A0A8I5KX79_HUMAN; A0A8I5QJ79_HUMAN; A0A8I5KPB7_HUMAN; A0A8I5KQ09_HUMAN; A0A8I5KU33_HUMAN; A0A8I5QJE4_HUMAN; A0A8I5QKN1_HUMAN; A0A8I5QKP3_HUMAN; A0A8I5KRH2_HUMAN; A0A8I5QJA0_HUMAN; A0A804HJB5_HUMAN; A0A3B3ISC8_HU…	ENST00000301067.12, ENST00000685166.1; ENST00000301067.12, ENST00000685166.1; ENST00000683543.2; ENST00000692637.1; ENST00000692973.1; ENST00000687241.1; ENST00000688411.1; ENST00000689143.1; ENST00000691463.1; ENST00000692841.1; ENST00000685982.1; ENST00000685554.1; ENST00000692465.1; ENST00000691986.1; ENST00000687201.1; ENST00000686564.1; ENST00000685979.1; ENST00000691932.1; ENST00000689060.1…	ENSP00000301067.7, ENSP00000509386.1; ENSP00000301067.7, ENSP00000509386.1; ENSP00000506726.1; ENSP00000509666.1; ENSP00000508893.1; ENSP00000509842.1; ENSP00000510146.1; ENSP00000509839.1; ENSP00000510624.1; ENSP00000508711.1; ENSP00000508613.1; ENSP00000508640.1; ENSP00000508680.1; ENSP00000509196.1; ENSP00000510037.1; ENSP00000509290.1; ENSP00000508906.1; ENSP00000509037.1; ENSP00000509018.1; …	ENSG00000167548	chr12	49018975	49060794	-	Lysine degradation	hsa00310	reproduction, regulatory region DNA binding, regulatory region nucleic acid binding, oocyte growth, developmental process involved in reproduction, nucleic acid binding, DNA binding, catalytic activity, binding, protein binding, intracellular, cell, nucleus, nucleoplasm, nucleobase-containing compound metabolic process, chromatin organization, chromatin silencing, transcription, DNA-templated, re…	GO:0000003, GO:0000975, GO:0001067, GO:0001555, GO:0003006, GO:0003676, GO:0003677, GO:0003824, GO:0005488, GO:0005515, GO:0005622, GO:0005623, GO:0005634, GO:0005654, GO:0006139, GO:0006325, GO:0006342, GO:0006351, GO:0006355, GO:0006357, GO:0006366, GO:0006461, GO:0006464, GO:0006479, GO:0006725, GO:0006807, GO:0006996, GO:0007154, GO:0007165, GO:0007276, GO:0007281, GO:0007292, GO:0008152, GO:…	HALLMARK_KRAS_SIGNALING_DN	GINESTIER_BREAST_CANCER_ZNF217_AMPLIFIED_DN, AUNG_GASTRIC_CANCER, REACTOME_DEVELOPMENTAL_BIOLOGY, REACTOME_SIGNALING_BY_WNT, REACTOME_TCF_DEPENDENT_SIGNALING_IN_RESPONSE_TO_WNT, REACTOME_FORMATION_OF_THE_BETA_CATENIN_TCF_TRANSACTIVATING_COMPLEX, REACTOME_PKMTS_METHYLATE_HISTONE_LYSINES, REACTOME_CHROMATIN_MODIFYING_ENZYMES, REACTOME_DEACTIVATION_OF_THE_BETA_CATENIN_TRANSACTIVATING_COMPLEX, REACTO…	1787.13	1558.9	2015.36	0.370297	5.7867e-22	1.0301e-19	FALSE	1569	1509	1599	2025	1989	2032	1559	2015
ENSG00000139218	SCAF11	protein_coding	Protein SCAF11; Protein SCAF11; Protein SCAF11; Protein SCAF11; SR-related CTD associated factor 11; SR-related CTD associated factor 11; SR-related CTD associated factor 11; SR-related CTD associated factor 11; SR-related CTD associated factor 11; SR-related CTD associated factor 11; SR-related CTD associated factor 11	SCAF11, CASP11, SFRS2IP, SIP1, SRSF2IP; SCAF11, CASP11, SFRS2IP, SIP1, SRSF2IP; SCAF11, CASP11, SFRS2IP, SIP1, SRSF2IP; SCAF11, CASP11, SFRS2IP, SIP1, SRSF2IP; SCAF11; SCAF11; SCAF11; SCAF11; SCAF11; SCAF11; SCAF11	Q99590; A6NEU9; A6NLW5; Q8IW59; F8VXG7; A0A087WUE7; A0A087WTB7; A0A0A0MTP7; A8MUK0; A8MTP4; F8W6K1	SCAFB_HUMAN; SCAFB_HUMAN; SCAFB_HUMAN; SCAFB_HUMAN; F8VXG7_HUMAN; A0A087WUE7_HUMAN; A0A087WTB7_HUMAN; A0A0A0MTP7_HUMAN; A8MUK0_HUMAN; A8MTP4_HUMAN; F8W6K1_HUMAN	ENST00000369367.8, ENST00000465950.5; ENST00000369367.8, ENST00000465950.5; ENST00000369367.8, ENST00000465950.5; ENST00000369367.8, ENST00000465950.5; ENST00000549162.5; ENST00000551391.1; ENST00000550893.2; ENST00000547018.5; ENST00000395454.6; ENST00000395453.2; ENST00000266589.10	ENSP00000358374.3, ENSP00000449812.1; ENSP00000358374.3, ENSP00000449812.1; ENSP00000358374.3, ENSP00000449812.1; ENSP00000358374.3, ENSP00000449812.1; ENSP00000448864.1; ENSP00000478596.1; ENSP00000477742.1; ENSP00000446746.1; ENSP00000378840.2; ENSP00000378839.1; ENSP00000266589.6	ENSG00000139218	chr12	45919131	45992120	-			spliceosomal complex assembly, RNA splicing, via transesterification reactions, RNA splicing, via transesterification reactions with bulged adenosine as nucleophile, mRNA splicing, via spliceosome, nucleic acid binding, RNA binding, binding, protein binding, intracellular, cell, nucleus, nucleoplasm, nucleolus, nucleobase-containing compound metabolic process, RNA processing, mRNA processing, cel…	GO:0000245, GO:0000375, GO:0000377, GO:0000398, GO:0003676, GO:0003723, GO:0005488, GO:0005515, GO:0005622, GO:0005623, GO:0005634, GO:0005654, GO:0005730, GO:0006139, GO:0006396, GO:0006397, GO:0006725, GO:0006807, GO:0008152, GO:0008270, GO:0008380, GO:0009987, GO:0010467, GO:0016043, GO:0016070, GO:0016071, GO:0022607, GO:0022613, GO:0022618, GO:0031974, GO:0031981, GO:0034622, GO:0034641, GO:…		THUM_SYSTOLIC_HEART_FAILURE_DN, GINESTIER_BREAST_CANCER_ZNF217_AMPLIFIED_UP, ZIRN_TRETINOIN_RESPONSE_WT1_DN, FALVELLA_SMOKERS_WITH_LUNG_CANCER, IVANOVA_HEMATOPOIESIS_STEM_CELL, MARIADASON_RESPONSE_TO_BUTYRATE_SULINDAC_6, BILD_CTNNB1_ONCOGENIC_SIGNATURE, EHLERS_ANEUPLOIDY_UP, AGUIRRE_PANCREATIC_CANCER_COPY_NUMBER_DN, KIM_ALL_DISORDERS_OLIGODENDROCYTE_NUMBER_CORR_DN, GABRIELY_MIR21_TARGETS, WP_APOP…	1778.85	1626.56	1931.14	0.247494	5.63985e-11	3.03279e-09	FALSE	1609	1635	1636	1951	1925	1918	1626	1931
ENSG00000134352	IL6ST	protein_coding	Interleukin-6 receptor subunit beta; Interleukin-6 receptor subunit beta; Interleukin-6 receptor subunit beta; Interleukin-6 receptor subunit beta; IL6ST isoform 3, Interleukin 6 cytokine family signal transducer; Interleukin 6 cytokine family signal transducer; Interleukin 6 cytokine family signal transducer; Interleukin 6 cytokine family signal transducer; Interleukin 6 signal transducer (Gp130…	IL6ST; IL6ST; IL6ST; IL6ST; IL6ST; IL6ST; IL6ST; IL6ST; IL6ST; IL6ST; IL6ST; IL6ST; IL6ST; IL6ST; IL6ST; IL6ST; IL6ST; IL6ST; IL6ST; IL6ST	P40189; A0N0L4; Q5FC04; Q9UQ41; A0A0A0N0L5; A0A8V8TMJ4; A0A8V8TMJ9; A0A8V8TNI4; Q17RA0; Q5FC06; A0A8V8TNU5; A0A8V8TM11; Q5FC02; Q5FC07; A0A8V8TNI8; Q5FC03; Q5FC05; D6RH03; A0A0A0N0L2; A0A494BZU0	IL6RB_HUMAN; IL6RB_HUMAN; IL6RB_HUMAN; IL6RB_HUMAN; A0A0A0N0L5_HUMAN; A0A8V8TMJ4_HUMAN; A0A8V8TMJ9_HUMAN; A0A8V8TNI4_HUMAN; Q17RA0_HUMAN; Q5FC06_HUMAN; A0A8V8TNU5_HUMAN; A0A8V8TM11_HUMAN; Q5FC02_HUMAN; Q5FC07_HUMAN; A0A8V8TNI8_HUMAN; Q5FC03_HUMAN; Q5FC05_HUMAN; D6RH03_HUMAN; A0A0A0N0L2_HUMAN; A0A494BZU0_HUMAN	ENST00000381294.8, ENST00000381298.7, ENST00000502326.7, ENST00000522633.2, ENST00000698645.1; ENST00000381294.8, ENST00000381298.7, ENST00000502326.7, ENST00000522633.2, ENST00000698645.1; ENST00000381294.8, ENST00000381298.7, ENST00000502326.7, ENST00000522633.2, ENST00000698645.1; ENST00000381294.8, ENST00000381298.7, ENST00000502326.7, ENST00000522633.2, ENST00000698645.1; ENST00000698646.1; …	ENSP00000370694.3, ENSP00000370698.2, ENSP00000462158.1, ENSP00000435399.1, ENSP00000513858.1; ENSP00000370694.3, ENSP00000370698.2, ENSP00000462158.1, ENSP00000435399.1, ENSP00000513858.1; ENSP00000370694.3, ENSP00000370698.2, ENSP00000462158.1, ENSP00000435399.1, ENSP00000513858.1; ENSP00000370694.3, ENSP00000370698.2, ENSP00000462158.1, ENSP00000435399.1, ENSP00000513858.1; ENSP00000513859.1; …	ENSG00000134352	chr5	55935095	55995022	-	Signaling pathways regulating pluripotency of stem cells, Cytokine-cytokine receptor interaction, Jak-STAT signaling pathway, Viral carcinogenesis	hsa04550, hsa04060, hsa04630, hsa05203	ossification, osteoblast differentiation, cell activation, cytokine production, regulation of cytokine production, positive regulation of cytokine production, regulation of protein phosphorylation, positive regulation of protein phosphorylation, regulation of cytokine-mediated signaling pathway, negative regulation of cytokine-mediated signaling pathway, adaptive immune response, immune system pr…	GO:0001503, GO:0001649, GO:0001775, GO:0001816, GO:0001817, GO:0001819, GO:0001932, GO:0001934, GO:0001959, GO:0001960, GO:0002250, GO:0002376, GO:0002526, GO:0002673, GO:0002675, GO:0002682, GO:0002684, GO:0002694, GO:0002696, GO:0002819, GO:0002821, GO:0003008, GO:0003012, GO:0003300, GO:0004871, GO:0004872, GO:0004888, GO:0004896, GO:0004897, GO:0004915, GO:0004921, GO:0004923, GO:0004924, GO:…	HALLMARK_TNFA_SIGNALING_VIA_NFKB, HALLMARK_IL6_JAK_STAT3_SIGNALING, HALLMARK_ESTROGEN_RESPONSE_EARLY, HALLMARK_ESTROGEN_RESPONSE_LATE, HALLMARK_UV_RESPONSE_UP	BLANCO_MELO_BETA_INTERFERON_TREATED_BRONCHIAL_EPITHELIAL_CELLS_UP, HOOI_ST7_TARGETS_UP, LAIHO_COLORECTAL_CANCER_SERRATED_UP, HAHTOLA_MYCOSIS_FUNGOIDES_CD4_DN, XU_HGF_SIGNALING_NOT_VIA_AKT1_6HR, YANAGIHARA_ESX1_TARGETS, FALVELLA_SMOKERS_WITH_LUNG_CANCER, MORI_EMU_MYC_LYMPHOMA_BY_ONSET_TIME_DN, ONDER_CDH1_TARGETS_1_DN, BYSTROEM_CORRELATED_WITH_IL5_DN, KENNY_CTNNB1_TARGETS_DN, ABRAHAM_ALPC_VS_MULTIP…	1773.04	1790.54	1755.54	-0.0284625	0.450954	0.710171	FALSE	1738	1824	1810	1798	1753	1715	1790	1755
ENSG00000153922	CHD1	protein_coding	Chromodomain-helicase-DNA-binding protein 1; Chromodomain-helicase-DNA-binding protein 1; DNA helicase; DNA helicase; Alternative protein CHD1; CHD1 protein; Chromodomain helicase DNA binding protein 1; Chromodomain helicase DNA binding protein 1	CHD1; CHD1; CHD1; CHD1; CHD1; CHD1; CHD1; CHD1	O14646; Q17RZ3; A0A994J7K7; A0A087WVF4; L8E9V9; Q7Z4M7; H0Y8Z0; H0Y8V4	CHD1_HUMAN; CHD1_HUMAN; A0A994J7K7_HUMAN; A0A087WVF4_HUMAN; L8E9V9_HUMAN; Q7Z4M7_HUMAN; H0Y8Z0_HUMAN; H0Y8V4_HUMAN	ENST00000614616.5; ENST00000614616.5; ENST00000706141.1; ENST00000511067.3; ; ENST00000512844.5; ENST00000505657.1	ENSP00000483667.1; ENSP00000483667.1; ENSP00000516225.1; ENSP00000479403.2; ; ENSP00000422589.1; ENSP00000422225.1	ENSG00000153922	chr5	98853985	98929007	-			nucleotide binding, nucleoside binding, purine nucleoside binding, nucleic acid binding, DNA binding, DNA helicase activity, catalytic activity, ATP-dependent DNA helicase activity, helicase activity, binding, protein binding, ATP binding, intracellular, cell, nucleus, cytoplasm, nucleobase-containing compound metabolic process, chromatin organization, chromatin remodeling, transcription, DNA-tem…	GO:0000166, GO:0001882, GO:0001883, GO:0003676, GO:0003677, GO:0003678, GO:0003824, GO:0004003, GO:0004386, GO:0005488, GO:0005515, GO:0005524, GO:0005622, GO:0005623, GO:0005634, GO:0005737, GO:0006139, GO:0006325, GO:0006338, GO:0006351, GO:0006355, GO:0006357, GO:0006366, GO:0006725, GO:0006807, GO:0006996, GO:0008026, GO:0008094, GO:0008152, GO:0009058, GO:0009059, GO:0009889, GO:0009891, GO:…		CHOW_RASSF1_TARGETS_UP, PASQUALUCCI_LYMPHOMA_BY_GC_STAGE_DN, GENTILE_UV_RESPONSE_CLUSTER_D2, REACTOME_ESR_MEDIATED_SIGNALING, REACTOME_SIGNALING_BY_NUCLEAR_RECEPTORS, REACTOME_ESTROGEN_DEPENDENT_GENE_EXPRESSION, WP_NRP1TRIGGERED_SIGNALING_PATHWAYS_IN_PANCREATIC_CANCER, GRAESSMANN_APOPTOSIS_BY_DOXORUBICIN_DN, HAMAI_APOPTOSIS_VIA_TRAIL_UP, DACOSTA_UV_RESPONSE_VIA_ERCC3_DN, DACOSTA_UV_RESPONSE_VIA_E…	1770.44	1841.19	1699.68	-0.115305	0.00251363	0.022164	FALSE	1871	1834	1819	1690	1679	1730	1841	1699
ENSG00000215301	DDX3X	protein_coding	ATP-dependent RNA helicase DDX3X; ATP-dependent RNA helicase DDX3X; ATP-dependent RNA helicase DDX3X; ATP-dependent RNA helicase DDX3X; RNA helicase; RNA helicase; RNA helicase; RNA helicase; RNA helicase; RNA helicase; RNA helicase; RNA helicase; RNA helicase; RNA helicase; RNA helicase; RNA helicase; RNA helicase; DEAD-box helicase 3 X-linked; DEAD-box helicase 3 X-linked; RNA helicase; RNA hel…	DDX3X, DBX, DDX3; DDX3X, DBX, DDX3; DDX3X, DBX, DDX3; DDX3X, DBX, DDX3; DDX3X; DDX3X; DDX3X; DDX3X; DDX3X; DDX3X; DDX3X; DDX3X; DDX3X; DDX3X; DDX3X; DDX3X; DDX3X; DDX3X; DDX3X; DDX3X; DDX3X; DDX3X; DDX3X; DDX3X; DDX3X; DDX3X; DDX3X; DDX3X; DDX3X; DDX3X; DDX3X	O00571; A8K538; B4E3E8; O15536; A0A0D9SFB3; A0A2R8Y645; A0A0D9SF53; A0A2R8Y4A4; A0A2R8YFR4; A0A2U3TZJ9; A0A2R8YCW1; A0A2R8YF78; A0A2R8YFS5; F6S8Q4; A0A2R8Y5G6; A0A0D9SG12; A0A2R8Y774; A0A2R8Y7T2; A0A2R8YDT5; B5BTY4; A0A2R8YDH3; A0A087WX09; A0A2R8YGJ1; A0A2R8Y770; A0A2R8YF31; A0A2R8Y4D2; A0A2R8YCU0; A0A2R8Y650; A0A2R8YF89; A0A087WVZ1; A0A0J9YVQ7	DDX3X_HUMAN; DDX3X_HUMAN; DDX3X_HUMAN; DDX3X_HUMAN; A0A0D9SFB3_HUMAN; A0A2R8Y645_HUMAN; A0A0D9SF53_HUMAN; A0A2R8Y4A4_HUMAN; A0A2R8YFR4_HUMAN; A0A2U3TZJ9_HUMAN; A0A2R8YCW1_HUMAN; A0A2R8YF78_HUMAN; A0A2R8YFS5_HUMAN; F6S8Q4_HUMAN; A0A2R8Y5G6_HUMAN; A0A0D9SG12_HUMAN; A0A2R8Y774_HUMAN; A0A2R8Y7T2_HUMAN; A0A2R8YDT5_HUMAN; B5BTY4_HUMAN; A0A2R8YDH3_HUMAN; A0A087WX09_HUMAN; A0A2R8YGJ1_HUMAN; A0A2R8Y770_HU…	ENST00000457138.7, ENST00000478993.5, ENST00000629496.3, ENST00000629785.2, ENST00000630255.2, ENST00000644876.2; ENST00000457138.7, ENST00000478993.5, ENST00000629496.3, ENST00000629785.2, ENST00000630255.2, ENST00000644876.2; ENST00000457138.7, ENST00000478993.5, ENST00000629496.3, ENST00000629785.2, ENST00000630255.2, ENST00000644876.2; ENST00000457138.7, ENST00000478993.5, ENST00000629496.3, …	ENSP00000392494.2, ENSP00000478443.1, ENSP00000487224.1, ENSP00000486516.1, ENSP00000486720.1, ENSP00000494040.1; ENSP00000392494.2, ENSP00000478443.1, ENSP00000487224.1, ENSP00000486516.1, ENSP00000486720.1, ENSP00000494040.1; ENSP00000392494.2, ENSP00000478443.1, ENSP00000487224.1, ENSP00000486516.1, ENSP00000486720.1, ENSP00000494040.1; ENSP00000392494.2, ENSP00000478443.1, ENSP00000487224.1, …	ENSG00000215301	chrX	41333348	41364472	+	RIG-I-like receptor signaling pathway, Hepatitis B, Viral carcinogenesis	hsa04622, hsa05161, hsa05203	G1/S transition of mitotic cell cycle, nucleotide binding, mitotic cell cycle, regulation of cell growth, cytokine production, regulation of cytokine production, positive regulation of cytokine production, nucleoside binding, purine nucleoside binding, immune system process, nucleic acid binding, DNA binding, DNA helicase activity, RNA binding, RNA helicase activity, single-stranded RNA binding, …	GO:0000082, GO:0000166, GO:0000278, GO:0001558, GO:0001816, GO:0001817, GO:0001819, GO:0001882, GO:0001883, GO:0002376, GO:0003676, GO:0003677, GO:0003678, GO:0003723, GO:0003724, GO:0003727, GO:0003729, GO:0003824, GO:0003924, GO:0004003, GO:0004004, GO:0004386, GO:0005488, GO:0005515, GO:0005524, GO:0005576, GO:0005622, GO:0005623, GO:0005634, GO:0005654, GO:0005737, GO:0005739, GO:0005740, GO:…		BLANCO_MELO_BETA_INTERFERON_TREATED_BRONCHIAL_EPITHELIAL_CELLS_UP, BLANCO_MELO_BRONCHIAL_EPITHELIAL_CELLS_INFLUENZA_A_DEL_NS1_INFECTION_UP, ELVIDGE_HYPOXIA_DN, WANG_ESOPHAGUS_CANCER_VS_NORMAL_DN, FALVELLA_SMOKERS_WITH_LUNG_CANCER, ONDER_CDH1_TARGETS_1_DN, DISTECHE_ESCAPED_FROM_X_INACTIVATION, LU_AGING_BRAIN_DN, JI_RESPONSE_TO_FSH_DN, WELCSH_BRCA1_TARGETS_UP, JIANG_AGING_CEREBRAL_CORTEX_DN, STEARM…	1764.94	1777.04	1752.84	-0.0197708	0.608701	0.819521	FALSE	1766	1817	1747	1788	1726	1744	1776	1752
ENSG00000151835	SACS	protein_coding	Sacsin; Sacsin; Sacsin; Sacsin; Sacsin; Sacsin; Sacsin; Sacsin; Sacsin molecular chaperone; Sacsin molecular chaperone; Sacsin molecular chaperone; Sacsin molecular chaperone; Sacsin molecular chaperone; Sacsin molecular chaperone; Sacsin molecular chaperone; Sacsin molecular chaperone; Sacsin molecular chaperone; Sacsin molecular chaperone; Sacsin molecular chaperone; Sacsin molecular chaperone;…	SACS, KIAA0730; SACS, KIAA0730; SACS, KIAA0730; SACS, KIAA0730; SACS, KIAA0730; SACS, KIAA0730; SACS, KIAA0730; SACS, KIAA0730; SACS; SACS; SACS; SACS; SACS; SACS; SACS; SACS; SACS; SACS; SACS; SACS; SACS; SACS	Q9NZJ4; O94835; Q5T9J5; Q5T9J7; Q5T9J8; Q68DF5; Q6MZR4; Q8NBF9; A0A804HK18; A0A804HJS2; A0A804HIU0; A0A804HHS6; A0A804HKY6; A0A804HL98; A0A804HLK7; A0A804HIG5; A0A804HK57; A0A804HKB3; A0A804HLL1; H0Y6M8; B2REB0; A0A804HIQ1	SACS_HUMAN; SACS_HUMAN; SACS_HUMAN; SACS_HUMAN; SACS_HUMAN; SACS_HUMAN; SACS_HUMAN; SACS_HUMAN; A0A804HK18_HUMAN; A0A804HJS2_HUMAN; A0A804HIU0_HUMAN; A0A804HHS6_HUMAN; A0A804HKY6_HUMAN; A0A804HL98_HUMAN; A0A804HLK7_HUMAN; A0A804HIG5_HUMAN; A0A804HK57_HUMAN; A0A804HKB3_HUMAN; A0A804HLL1_HUMAN; H0Y6M8_HUMAN; B2REB0_HUMAN; A0A804HIQ1_HUMAN	ENST00000382292.9, ENST00000402364.1; ENST00000382292.9, ENST00000402364.1; ENST00000382292.9, ENST00000402364.1; ENST00000382292.9, ENST00000402364.1; ENST00000382292.9, ENST00000402364.1; ENST00000382292.9, ENST00000402364.1; ENST00000382292.9, ENST00000402364.1; ENST00000382292.9, ENST00000402364.1; ENST00000682547.1; ENST00000683270.1; ENST00000683680.1; ENST00000683210.1; ENST00000684325.1; …	ENSP00000371729.3, ENSP00000385844.1; ENSP00000371729.3, ENSP00000385844.1; ENSP00000371729.3, ENSP00000385844.1; ENSP00000371729.3, ENSP00000385844.1; ENSP00000371729.3, ENSP00000385844.1; ENSP00000371729.3, ENSP00000385844.1; ENSP00000371729.3, ENSP00000385844.1; ENSP00000371729.3, ENSP00000385844.1; ENSP00000507735.1; ENSP00000507624.1; ENSP00000507223.1; ENSP00000506739.1; ENSP00000508121.1; …	ENSG00000151835	chr13	23288689	23433763	-			binding, protein binding, intracellular, cell, nucleus, cytoplasm, mitochondrion, protein folding, cellular process, cellular component organization, cellular component assembly, axon, dendrite, Hsp70 protein binding, heat shock protein binding, protein complex binding, somatodendritic compartment, cell projection, neuron projection, organelle, membrane-bounded organelle, intracellular organelle,…	GO:0005488, GO:0005515, GO:0005622, GO:0005623, GO:0005634, GO:0005737, GO:0005739, GO:0006457, GO:0009987, GO:0016043, GO:0022607, GO:0030424, GO:0030425, GO:0030544, GO:0031072, GO:0032403, GO:0036477, GO:0042995, GO:0043005, GO:0043226, GO:0043227, GO:0043229, GO:0043231, GO:0044085, GO:0044087, GO:0044424, GO:0044444, GO:0044464, GO:0044877, GO:0048519, GO:0048523, GO:0050789, GO:0050794, GO:…		FOROUTAN_TGFB_EMT_UP, FOROUTAN_PRODRANK_TGFB_EMT_UP, FOROUTAN_INTEGRATED_TGFB_EMT_UP, COLDREN_GEFITINIB_RESISTANCE_UP, KIM_MYC_AMPLIFICATION_TARGETS_UP, BILD_SRC_ONCOGENIC_SIGNATURE, BONOME_OVARIAN_CANCER_SURVIVAL_OPTIMAL_DEBULKING, CHEOK_RESPONSE_TO_MERCAPTOPURINE_AND_HD_MTX_DN, YAGI_AML_WITH_T_8_21_TRANSLOCATION, MIKKELSEN_MCV6_ICP_WITH_H3K27ME3, MIKKELSEN_MEF_ICP_WITH_H3K4ME3_AND_H3K27ME3, MIK…	1757.22	1633.16	1881.28	0.203932	1.67357e-07	5.35469e-06	FALSE	1612	1600	1687	1919	1845	1880	1633	1881
ENSG00000091039	OSBPL8	protein_coding	Oxysterol-binding protein-related protein 8; Oxysterol-binding protein-related protein 8; Oxysterol-binding protein-related protein 8; Oxysterol-binding protein-related protein 8; Oxysterol-binding protein-related protein 8; Oxysterol-binding protein-related protein 8; Oxysterol-binding protein-related protein 8; Oxysterol-binding protein-related protein 8; Oxysterol-binding protein; Oxysterol-bi…	OSBPL8, KIAA1451, ORP8, OSBP10; OSBPL8, KIAA1451, ORP8, OSBP10; OSBPL8, KIAA1451, ORP8, OSBP10; OSBPL8, KIAA1451, ORP8, OSBP10; OSBPL8, KIAA1451, ORP8, OSBP10; OSBPL8, KIAA1451, ORP8, OSBP10; OSBPL8, KIAA1451, ORP8, OSBP10; OSBPL8, KIAA1451, ORP8, OSBP10; OSBPL8; OSBPL8; OSBPL8; OSBPL8; OSBPL8; OSBPL8; OSBPL8; OSBPL8; OSBPL8; OSBPL8; OSBPL8; OSBPL8	Q9BZF1; A8K1T2; E9PE66; E9PE68; Q52LQ3; Q68D75; Q8WXP8; Q9P277; F8VQX7; F8VUA7; Q641R2; L8ECJ0; F8VS33; F8VVD3; F8VZB8; F8W1F1; F8W060; Q96E43; F8VVE7; F8VZ43	OSBL8_HUMAN; OSBL8_HUMAN; OSBL8_HUMAN; OSBL8_HUMAN; OSBL8_HUMAN; OSBL8_HUMAN; OSBL8_HUMAN; OSBL8_HUMAN; F8VQX7_HUMAN; F8VUA7_HUMAN; Q641R2_HUMAN; L8ECJ0_HUMAN; F8VS33_HUMAN; F8VVD3_HUMAN; F8VZB8_HUMAN; F8W1F1_HUMAN; F8W060_HUMAN; Q96E43_HUMAN; F8VVE7_HUMAN; F8VZ43_HUMAN	ENST00000261183.8, ENST00000393249.6, ENST00000393250.8, ENST00000611266.4; ENST00000261183.8, ENST00000393249.6, ENST00000393250.8, ENST00000611266.4; ENST00000261183.8, ENST00000393249.6, ENST00000393250.8, ENST00000611266.4; ENST00000261183.8, ENST00000393249.6, ENST00000393250.8, ENST00000611266.4; ENST00000261183.8, ENST00000393249.6, ENST00000393250.8, ENST00000611266.4; ENST00000261183.8, …	ENSP00000261183.3, ENSP00000376939.2, ENSP00000376940.4, ENSP00000478240.1; ENSP00000261183.3, ENSP00000376939.2, ENSP00000376940.4, ENSP00000478240.1; ENSP00000261183.3, ENSP00000376939.2, ENSP00000376940.4, ENSP00000478240.1; ENSP00000261183.3, ENSP00000376939.2, ENSP00000376940.4, ENSP00000478240.1; ENSP00000261183.3, ENSP00000376939.2, ENSP00000376940.4, ENSP00000478240.1; ENSP00000261183.3, …	ENSG00000091039	chr12	76351797	76559809	-			phosphatidylserine binding, regulation of protein phosphorylation, positive regulation of protein phosphorylation, transporter activity, lipid transporter activity, binding, steroid binding, phospholipid binding, phospholipid transporter activity, intracellular, cell, nucleus, nuclear envelope, cytoplasm, endoplasmic reticulum, endoplasmic reticulum membrane, cell cortex, cellular protein modific…	GO:0001786, GO:0001932, GO:0001934, GO:0005215, GO:0005319, GO:0005488, GO:0005496, GO:0005543, GO:0005548, GO:0005622, GO:0005623, GO:0005634, GO:0005635, GO:0005737, GO:0005783, GO:0005789, GO:0005938, GO:0006464, GO:0006468, GO:0006793, GO:0006796, GO:0006810, GO:0006869, GO:0006928, GO:0006996, GO:0006997, GO:0006998, GO:0007154, GO:0007165, GO:0007166, GO:0007167, GO:0007169, GO:0008104, GO:…		MULLIGHAN_MLL_SIGNATURE_1_UP, MULLIGHAN_MLL_SIGNATURE_2_UP, UDAYAKUMAR_MED1_TARGETS_UP, HAHTOLA_MYCOSIS_FUNGOIDES_CD4_DN, DORSAM_HOXA9_TARGETS_DN, DOUGLAS_BMI1_TARGETS_DN, SHAFFER_IRF4_TARGETS_IN_ACTIVATED_B_LYMPHOCYTE, REACTOME_ACYL_CHAIN_REMODELLING_OF_PS, REACTOME_GLYCEROPHOSPHOLIPID_BIOSYNTHESIS, REACTOME_PHOSPHOLIPID_METABOLISM, REACTOME_METABOLISM_OF_LIPIDS, RODRIGUES_THYROID_CARCINOMA_ANAP…	1754.43	1767.33	1741.53	-0.0212086	0.570024	0.796907	FALSE	1761	1774	1766	1801	1732	1691	1767	1741
ENSG00000090060	PAPOLA	protein_coding	Poly(A) polymerase alpha; Poly(A) polymerase alpha; Poly(A) polymerase alpha; Poly(A) polymerase alpha; Poly(A) polymerase alpha; Poly(A) polymerase; polynucleotide adenylyltransferase; polynucleotide adenylyltransferase; polynucleotide adenylyltransferase; polynucleotide adenylyltransferase; Alternative protein PAPOLA; Poly(A) polymerase alpha	PAPOLA, PAP; PAPOLA, PAP; PAPOLA, PAP; PAPOLA, PAP; PAPOLA, PAP; PAPOLA; PAPOLA; PAPOLA, hCG_24516; PAPOLA; PAPOLA; PAPOLA; PAPOLA	P51003; Q86SX4; Q86TV0; Q8IYF5; Q9BVU2; G3XAH6; H0YJ00; A0A0C4DGK1; G3V3I9; G3V457; L8ECL5; H0YJL4	PAPOA_HUMAN; PAPOA_HUMAN; PAPOA_HUMAN; PAPOA_HUMAN; PAPOA_HUMAN; G3XAH6_HUMAN; H0YJ00_HUMAN; A0A0C4DGK1_HUMAN; G3V3I9_HUMAN; G3V457_HUMAN; L8ECL5_HUMAN; H0YJL4_HUMAN	ENST00000216277.13, ENST00000557320.5; ENST00000216277.13, ENST00000557320.5; ENST00000216277.13, ENST00000557320.5; ENST00000216277.13, ENST00000557320.5; ENST00000216277.13, ENST00000557320.5; ENST00000392990.6; ENST00000553461.1; ENST00000557471.5; ENST00000556619.5; ENST00000553689.5; ENST00000556459.1	ENSP00000216277.8, ENSP00000450437.1; ENSP00000216277.8, ENSP00000450437.1; ENSP00000216277.8, ENSP00000450437.1; ENSP00000216277.8, ENSP00000450437.1; ENSP00000216277.8, ENSP00000450437.1; ENSP00000376716.2; ENSP00000450564.1; ENSP00000450812.1; ENSP00000451267.1; ENSP00000451600.1; ENSP00000451757.1	ENSG00000090060	chr14	96501433	96567116	+	mRNA surveillance pathway	hsa03015	nucleotide binding, magnesium ion binding, RNA splicing, via transesterification reactions, RNA splicing, via transesterification reactions with bulged adenosine as nucleophile, mRNA splicing, via spliceosome, nucleoside binding, purine nucleoside binding, nucleic acid binding, RNA binding, catalytic activity, polynucleotide adenylyltransferase activity, binding, protein binding, ATP binding, int…	GO:0000166, GO:0000287, GO:0000375, GO:0000377, GO:0000398, GO:0001882, GO:0001883, GO:0003676, GO:0003723, GO:0003824, GO:0004652, GO:0005488, GO:0005515, GO:0005524, GO:0005622, GO:0005623, GO:0005634, GO:0005654, GO:0005737, GO:0006139, GO:0006351, GO:0006353, GO:0006366, GO:0006369, GO:0006378, GO:0006396, GO:0006397, GO:0006725, GO:0006807, GO:0008152, GO:0008380, GO:0009058, GO:0009059, GO:…		IBRAHIM_NRF1_UP, IBRAHIM_NRF2_UP, TURASHVILI_BREAST_LOBULAR_CARCINOMA_VS_DUCTAL_NORMAL_DN, TURASHVILI_BREAST_LOBULAR_CARCINOMA_VS_LOBULAR_NORMAL_UP, VANHARANTA_UTERINE_FIBROID_WITH_7Q_DELETION_UP, RIZ_ERYTHROID_DIFFERENTIATION_HBZ, SEIDEN_ONCOGENESIS_BY_MET, RICKMAN_METASTASIS_UP, BENPORATH_EED_TARGETS, STARK_HYPPOCAMPUS_22Q11_DELETION_UP, BYSTROEM_CORRELATED_WITH_IL5_DN, LEE_AGING_NEOCORTEX_DN, …	1753.93	1697.89	1809.98	0.0921823	0.0182835	0.0990059	FALSE	1672	1719	1703	1875	1789	1767	1698	1810
ENSG00000128591	FLNC	protein_coding	Filamin-C; Filamin-C; Filamin-C; Filamin-C; Filamin-C; Filamin-C; Filamin-C; Filamin-C; Filamin C	FLNC, ABPL, FLN2; FLNC, ABPL, FLN2; FLNC, ABPL, FLN2; FLNC, ABPL, FLN2; FLNC, ABPL, FLN2; FLNC, ABPL, FLN2; FLNC, ABPL, FLN2; FLNC, ABPL, FLN2; FLNC	Q14315; B2ZZ88; O95303; Q07985; Q9NS12; Q9NYE5; Q9UMR8; Q9Y503; B5AGT3	FLNC_HUMAN; FLNC_HUMAN; FLNC_HUMAN; FLNC_HUMAN; FLNC_HUMAN; FLNC_HUMAN; FLNC_HUMAN; FLNC_HUMAN; B5AGT3_HUMAN	ENST00000325888.13, ENST00000346177.6; ENST00000325888.13, ENST00000346177.6; ENST00000325888.13, ENST00000346177.6; ENST00000325888.13, ENST00000346177.6; ENST00000325888.13, ENST00000346177.6; ENST00000325888.13, ENST00000346177.6; ENST00000325888.13, ENST00000346177.6; ENST00000325888.13, ENST00000346177.6;	ENSP00000327145.8, ENSP00000344002.6; ENSP00000327145.8, ENSP00000344002.6; ENSP00000327145.8, ENSP00000344002.6; ENSP00000327145.8, ENSP00000344002.6; ENSP00000327145.8, ENSP00000344002.6; ENSP00000327145.8, ENSP00000344002.6; ENSP00000327145.8, ENSP00000344002.6; ENSP00000327145.8, ENSP00000344002.6;	ENSG00000128591	chr7	128830406	128859274	+	Proteoglycans in cancer, MAPK signaling pathway, Salmonella infection, Focal adhesion	hsa05205, hsa04010, hsa05132, hsa04510	actin binding, binding, protein binding, intracellular, cell, cytoplasm, cytosol, cytoskeleton, plasma membrane, adherens junction, cell-substrate adherens junction, focal adhesion, cytoskeletal protein binding, cellular process, membrane, cellular component organization, sarcoplasm, cellular component assembly, myofibril, sarcomere, Z disc, cell junction, cell-substrate junction, cell differenti…	GO:0003779, GO:0005488, GO:0005515, GO:0005622, GO:0005623, GO:0005737, GO:0005829, GO:0005856, GO:0005886, GO:0005912, GO:0005924, GO:0005925, GO:0008092, GO:0009987, GO:0016020, GO:0016043, GO:0016528, GO:0022607, GO:0030016, GO:0030017, GO:0030018, GO:0030054, GO:0030055, GO:0030154, GO:0030506, GO:0031674, GO:0032403, GO:0032502, GO:0034329, GO:0034330, GO:0042383, GO:0042692, GO:0043034, GO:…	HALLMARK_APICAL_JUNCTION	HOOI_ST7_TARGETS_UP, CHARAFE_BREAST_CANCER_BASAL_VS_MESENCHYMAL_DN, WAMUNYOKOLI_OVARIAN_CANCER_LMP_DN, PEREZ_TP53_TARGETS, WANG_HCP_PROSTATE_CANCER, TAGHAVI_NEOPLASTIC_TRANSFORMATION, LEE_AGING_NEOCORTEX_DN, CHEN_LVAD_SUPPORT_OF_FAILING_HEART_UP, HANN_RESISTANCE_TO_BCL2_INHIBITOR_UP, MATTHEWS_AP1_TARGETS, MEISSNER_BRAIN_HCP_WITH_H3K4ME2_AND_H3K27ME3, MEISSNER_NPC_HCP_WITH_H3K4ME2, SASSON_RESPONSE…	1751.52	1565.97	1937.07	0.306641	2.77281e-15	2.54098e-13	FALSE	1571	1592	1535	1966	1965	1880	1566	1937
ENSG00000096384	HSP90AB1	protein_coding	Heat shock protein HSP 90-beta; Heat shock protein HSP 90-beta; Heat shock protein HSP 90-beta; Heat shock protein HSP 90-beta; Heat shock protein HSP 90-beta; HSP90AB1 protein	HSP90AB1, HSP90B, HSPC2, HSPCB; HSP90AB1, HSP90B, HSPC2, HSPCB; HSP90AB1, HSP90B, HSPC2, HSPCB; HSP90AB1, HSP90B, HSPC2, HSPCB; HSP90AB1, HSP90B, HSPC2, HSPCB; HSP90AB1	P08238; B2R5P0; Q5T9W7; Q9NQW0; Q9NTK6; Q6PK50	HS90B_HUMAN; HS90B_HUMAN; HS90B_HUMAN; HS90B_HUMAN; HS90B_HUMAN; Q6PK50_HUMAN	ENST00000353801.7, ENST00000371554.2, ENST00000371646.10, ENST00000620073.4; ENST00000353801.7, ENST00000371554.2, ENST00000371646.10, ENST00000620073.4; ENST00000353801.7, ENST00000371554.2, ENST00000371646.10, ENST00000620073.4; ENST00000353801.7, ENST00000371554.2, ENST00000371646.10, ENST00000620073.4; ENST00000353801.7, ENST00000371554.2, ENST00000371646.10, ENST00000620073.4;	ENSP00000325875.3, ENSP00000360609.1, ENSP00000360709.5, ENSP00000481908.1; ENSP00000325875.3, ENSP00000360609.1, ENSP00000360709.5, ENSP00000481908.1; ENSP00000325875.3, ENSP00000360609.1, ENSP00000360709.5, ENSP00000481908.1; ENSP00000325875.3, ENSP00000360609.1, ENSP00000360709.5, ENSP00000481908.1; ENSP00000325875.3, ENSP00000360609.1, ENSP00000360709.5, ENSP00000481908.1;	ENSG00000096384	chr6	44246166	44253888	+	PI3K-Akt signaling pathway, Pathways in cancer, Progesterone-mediated oocyte maturation, Antigen processing and presentation, NOD-like receptor signaling pathway, Estrogen signaling pathway, Protein processing in endoplasmic reticulum, Prostate cancer	hsa04151, hsa05200, hsa04914, hsa04612, hsa04621, hsa04915, hsa04141, hsa05215	reproduction, protein import into nucleus, translocation, nucleotide binding, nucleoside binding, purine nucleoside binding, pyrimidine nucleoside binding, placenta development, regulation of protein phosphorylation, positive regulation of protein phosphorylation, regulation of cytokine-mediated signaling pathway, UTP binding, CTP binding, immune effector process, activation of immune response, i…	GO:0000003, GO:0000060, GO:0000166, GO:0001882, GO:0001883, GO:0001884, GO:0001890, GO:0001932, GO:0001934, GO:0001959, GO:0002134, GO:0002135, GO:0002252, GO:0002253, GO:0002376, GO:0002429, GO:0002431, GO:0002433, GO:0002682, GO:0002684, GO:0002757, GO:0002764, GO:0002768, GO:0003006, GO:0003676, GO:0003723, GO:0003725, GO:0003823, GO:0005102, GO:0005488, GO:0005515, GO:0005524, GO:0005525, GO:…	HALLMARK_MYC_TARGETS_V1	HOUNKPE_HOUSEKEEPING_GENES, IBRAHIM_NRF2_UP, DEURIG_T_CELL_PROLYMPHOCYTIC_LEUKEMIA_UP, WAMUNYOKOLI_OVARIAN_CANCER_LMP_DN, TOMIDA_METASTASIS_UP, MYLLYKANGAS_AMPLIFICATION_HOT_SPOT_15, DACOSTA_LOW_DOSE_UV_RESPONSE_VIA_ERCC3_XPCS_DN, FALVELLA_SMOKERS_WITH_LUNG_CANCER, NAKAJIMA_MAST_CELL, MOREIRA_RESPONSE_TO_TSA_UP, JIANG_AGING_CEREBRAL_CORTEX_DN, SANSOM_APC_MYC_TARGETS, GRESHOCK_CANCER_COPY_NUMBER_U…	1750.71	1785.85	1715.56	-0.0578985	0.155812	0.405692	FALSE	1773	1861	1724	1778	1732	1637	1786	1715
ENSG00000135387	CAPRIN1	protein_coding	Caprin-1; Caprin-1; Caprin-1; Caprin-1; Caprin-1; Caprin-1; Caprin-1; Cell cycle associated protein 1; Cell cycle associated protein 1, GPI-anchored membrane protein 1, isoform CRA_d	CAPRIN1, GPIAP1, GPIP137, M11S1, RNG105; CAPRIN1, GPIAP1, GPIP137, M11S1, RNG105; CAPRIN1, GPIAP1, GPIP137, M11S1, RNG105; CAPRIN1, GPIAP1, GPIP137, M11S1, RNG105; CAPRIN1, GPIAP1, GPIP137, M11S1, RNG105; CAPRIN1, GPIAP1, GPIP137, M11S1, RNG105; CAPRIN1, GPIAP1, GPIP137, M11S1, RNG105; CAPRIN1; CAPRIN1, GPIAP1, hCG_27570	Q14444; A6NMY7; D3DR06; Q15074; Q6IMN4; Q6IMN7; Q9BV09; E9PLA9; G3V153	CAPR1_HUMAN; CAPR1_HUMAN; CAPR1_HUMAN; CAPR1_HUMAN; CAPR1_HUMAN; CAPR1_HUMAN; CAPR1_HUMAN; E9PLA9_HUMAN; G3V153_HUMAN	ENST00000341394.9, ENST00000389645.7, ENST00000530820.5, ENST00000532820.5; ENST00000341394.9, ENST00000389645.7, ENST00000530820.5, ENST00000532820.5; ENST00000341394.9, ENST00000389645.7, ENST00000530820.5, ENST00000532820.5; ENST00000341394.9, ENST00000389645.7, ENST00000530820.5, ENST00000532820.5; ENST00000341394.9, ENST00000389645.7, ENST00000530820.5, ENST00000532820.5; ENST00000341394.9, …	ENSP00000340329.4, ENSP00000374296.3, ENSP00000434204.1, ENSP00000434150.1; ENSP00000340329.4, ENSP00000374296.3, ENSP00000434204.1, ENSP00000434150.1; ENSP00000340329.4, ENSP00000374296.3, ENSP00000434204.1, ENSP00000434150.1; ENSP00000340329.4, ENSP00000374296.3, ENSP00000434204.1, ENSP00000434150.1; ENSP00000340329.4, ENSP00000374296.3, ENSP00000434204.1, ENSP00000434150.1; ENSP00000340329.4, …	ENSG00000135387	chr11	34051731	34102610	+			cell morphogenesis, cell morphogenesis involved in differentiation, cytoplasmic mRNA processing body, nucleic acid binding, RNA binding, binding, intracellular, cell, cytoplasm, cytosol, plasma membrane, integral component of plasma membrane, translation, regulation of translation, peptide metabolic process, nitrogen compound metabolic process, multicellular organism development, nervous system d…	GO:0000902, GO:0000904, GO:0000932, GO:0003676, GO:0003723, GO:0005488, GO:0005622, GO:0005623, GO:0005737, GO:0005829, GO:0005886, GO:0005887, GO:0006412, GO:0006417, GO:0006518, GO:0006807, GO:0007275, GO:0007399, GO:0008152, GO:0009058, GO:0009059, GO:0009653, GO:0009889, GO:0009890, GO:0009892, GO:0009987, GO:0010467, GO:0010468, GO:0010494, GO:0010556, GO:0010558, GO:0010605, GO:0010608, GO:…		SEIDEN_MET_SIGNALING, SESTO_RESPONSE_TO_UV_C1, GABRIELY_MIR21_TARGETS, MIKHAYLOVA_OXIDATIVE_STRESS_RESPONSE_VIA_VHL_UP, GRYDER_PAX3FOXO1_ENHANCERS_IN_TADS, GRYDER_PAX3FOXO1_ENHANCERS_KO_DOWN, ONKEN_UVEAL_MELANOMA_DN, SENGUPTA_NASOPHARYNGEAL_CARCINOMA_UP, THUM_SYSTOLIC_HEART_FAILURE_UP, DIAZ_CHRONIC_MYELOGENOUS_LEUKEMIA_UP, SENESE_HDAC1_TARGETS_UP, DODD_NASOPHARYNGEAL_CARCINOMA_DN, RODRIGUES_THYRO…	1750.47	1732.92	1768.02	0.0289111	0.458727	0.716737	FALSE	1724	1735	1739	1820	1735	1749	1732	1768
ENSG00000164190	NIPBL	protein_coding	Nipped-B-like protein; Nipped-B-like protein; Nipped-B-like protein; Nipped-B-like protein; Nipped-B-like protein; Nipped-B-like protein; Nipped-B-like protein; Nipped-B-like protein; Nipped-B protein; Nipped-B protein; NIPBL protein; NIPBL protein; NIPBL cohesin loading factor	NIPBL, IDN3, SCC2; NIPBL, IDN3, SCC2; NIPBL, IDN3, SCC2; NIPBL, IDN3, SCC2; NIPBL, IDN3, SCC2; NIPBL, IDN3, SCC2; NIPBL, IDN3, SCC2; NIPBL, IDN3, SCC2; NIPBL; NIPBL; NIPBL; NIPBL; NIPBL	Q6KC79; Q6KCD6; Q6N080; Q6ZT92; Q7Z2E6; Q8N4M5; Q9Y6Y3; Q9Y6Y4; A0A590UJS4; Q6IEH8; A2RRA7; A6QL62; H0Y8M3	NIPBL_HUMAN; NIPBL_HUMAN; NIPBL_HUMAN; NIPBL_HUMAN; NIPBL_HUMAN; NIPBL_HUMAN; NIPBL_HUMAN; NIPBL_HUMAN; A0A590UJS4_HUMAN; Q6IEH8_HUMAN; A2RRA7_HUMAN; A6QL62_HUMAN; H0Y8M3_HUMAN	ENST00000282516.13, ENST00000448238.2; ENST00000282516.13, ENST00000448238.2; ENST00000282516.13, ENST00000448238.2; ENST00000282516.13, ENST00000448238.2; ENST00000282516.13, ENST00000448238.2; ENST00000282516.13, ENST00000448238.2; ENST00000282516.13, ENST00000448238.2; ENST00000282516.13, ENST00000448238.2; ENST00000652901.1; ; ENST00000513819.1	ENSP00000282516.8, ENSP00000406266.2; ENSP00000282516.8, ENSP00000406266.2; ENSP00000282516.8, ENSP00000406266.2; ENSP00000282516.8, ENSP00000406266.2; ENSP00000282516.8, ENSP00000406266.2; ENSP00000282516.8, ENSP00000406266.2; ENSP00000282516.8, ENSP00000406266.2; ENSP00000282516.8, ENSP00000406266.2; ENSP00000499536.1; ; ENSP00000421504.1	ENSG00000164190	chr5	36876769	37066413	+			reproduction, mitotic sister chromatid segregation, negative regulation of transcription from RNA polymerase II promoter, mitotic cell cycle, nuclear division, chromatin, sister chromatid segregation, skeletal system development, ossification, eye development, urogenital system development, metanephros development, kidney development, developmental process involved in reproduction, heart morphoge…	GO:0000003, GO:0000070, GO:0000122, GO:0000278, GO:0000280, GO:0000785, GO:0000819, GO:0001501, GO:0001503, GO:0001654, GO:0001655, GO:0001656, GO:0001822, GO:0003006, GO:0003007, GO:0003008, GO:0003151, GO:0003682, GO:0005488, GO:0005515, GO:0005576, GO:0005622, GO:0005623, GO:0005634, GO:0005654, GO:0005694, GO:0006139, GO:0006325, GO:0006351, GO:0006355, GO:0006357, GO:0006366, GO:0006464, GO:…	HALLMARK_UV_RESPONSE_DN	MULLIGHAN_NPM1_MUTATED_SIGNATURE_1_UP, MULLIGHAN_NPM1_MUTATED_SIGNATURE_2_UP, MULLIGHAN_MLL_SIGNATURE_1_UP, MULLIGHAN_MLL_SIGNATURE_2_UP, MULLIGHAN_NPM1_SIGNATURE_3_UP, DING_LUNG_CANCER_EXPRESSION_BY_COPY_NUMBER, BURTON_ADIPOGENESIS_12, ZHENG_FOXP3_TARGETS_IN_T_LYMPHOCYTE_DN, LI_INDUCED_T_TO_NATURAL_KILLER_DN, GABRIELY_MIR21_TARGETS, RAO_BOUND_BY_SALL4_ISOFORM_A, FISCHER_DREAM_TARGETS, REACTOME_C…	1740.2	1690.99	1789.41	0.081567	0.0375054	0.163526	FALSE	1692	1636	1746	1801	1776	1791	1691	1789
ENSG00000023287	RB1CC1	protein_coding	RB1-inducible coiled-coil protein 1; RB1-inducible coiled-coil protein 1; RB1-inducible coiled-coil protein 1; RB1-inducible coiled-coil protein 1; RB1 inducible coiled-coil 1; RB1 inducible coiled-coil 1; RB1 inducible coiled-coil 1; RB1 inducible coiled-coil 1; RB1 inducible coiled-coil 1; RB1 inducible coiled-coil 1	RB1CC1, KIAA0203, RBICC; RB1CC1, KIAA0203, RBICC; RB1CC1, KIAA0203, RBICC; RB1CC1, KIAA0203, RBICC; RB1CC1; RB1CC1; RB1CC1; RB1CC1; RB1CC1; RB1CC1	Q8TDY2; Q86YR4; Q8WVU9; Q92601; E5RJC1; E5RHX0; H0YC28; E5RH44; E5RH63; H0YC30	RBCC1_HUMAN; RBCC1_HUMAN; RBCC1_HUMAN; RBCC1_HUMAN; E5RJC1_HUMAN; E5RHX0_HUMAN; H0YC28_HUMAN; E5RH44_HUMAN; E5RH63_HUMAN; H0YC30_HUMAN	ENST00000025008.10, ENST00000435644.6; ENST00000025008.10, ENST00000435644.6; ENST00000025008.10, ENST00000435644.6; ENST00000025008.10, ENST00000435644.6; ENST00000518211.1; ENST00000518468.1; ENST00000523594.1; ENST00000517963.1; ENST00000518710.5; ENST00000519912.1	ENSP00000025008.5, ENSP00000396067.2; ENSP00000025008.5, ENSP00000396067.2; ENSP00000025008.5, ENSP00000396067.2; ENSP00000025008.5, ENSP00000396067.2; ENSP00000429115.1; ENSP00000429611.1; ENSP00000430792.1; ENSP00000429918.1; ENSP00000429879.1; ENSP00000430809.1	ENSG00000023287	chr8	52622458	52745843	-	Longevity regulating pathway	hsa04211	autophagosome assembly, MAPK cascade, pre-autophagosomal structure, liver development, regulation of protein phosphorylation, positive regulation of protein phosphorylation, binding, protein binding, intracellular, cell, nucleus, nuclear envelope, cytoplasm, cytosol, nucleobase-containing compound metabolic process, transcription, DNA-templated, regulation of transcription, DNA-templated, cellula…	GO:0000045, GO:0000165, GO:0000407, GO:0001889, GO:0001932, GO:0001934, GO:0005488, GO:0005515, GO:0005622, GO:0005623, GO:0005634, GO:0005635, GO:0005737, GO:0005829, GO:0006139, GO:0006351, GO:0006355, GO:0006464, GO:0006468, GO:0006725, GO:0006793, GO:0006796, GO:0006807, GO:0006914, GO:0006915, GO:0006950, GO:0006996, GO:0007033, GO:0007049, GO:0007154, GO:0007165, GO:0007166, GO:0007254, GO:…		IBRAHIM_NRF2_UP, LIU_SOX4_TARGETS_UP, WANG_LMO4_TARGETS_DN, KOBAYASHI_RESPONSE_TO_ROMIDEPSIN, DING_LUNG_CANCER_EXPRESSION_BY_COPY_NUMBER, KANG_DOXORUBICIN_RESISTANCE_DN, BONOME_OVARIAN_CANCER_POOR_SURVIVAL_UP, CARD_MIR302A_TARGETS, IKEDA_MIR133_TARGETS_DN, DESERT_PERIVENOUS_HEPATOCELLULAR_CARCINOMA_SUBCLASS_UP, REACTOME_AUTOPHAGY, WP_HOSTPATHOGEN_INTERACTION_OF_HUMAN_CORONAVIRUSES_AUTOPHAGY, WP_P…	1739.22	1755.31	1723.12	-0.0266896	0.480885	0.734392	FALSE	1755	1760	1751	1780	1733	1656	1755	1723
ENSG00000119707	RBM25	protein_coding	RNA-binding protein 25; RNA-binding protein 25; RNA-binding protein 25; RNA-binding protein 25; RNA-binding protein 25; RNA-binding protein 25; RNA-binding protein 25; RNA-binding protein 25; RNA-binding protein 25; RNA-binding protein 25; Alternative protein RBM25; RNA binding motif protein 25; RNA binding motif protein 25; RNA binding motif protein 25	RBM25, RNPC7; RBM25, RNPC7; RBM25, RNPC7; RBM25, RNPC7; RBM25, RNPC7; RBM25, RNPC7; RBM25, RNPC7; RBM25, RNPC7; RBM25, RNPC7; RBM25, RNPC7; RBM25; RBM25; RBM25; RBM25	P49756; A0PJL9; B2RNA8; B3KT03; Q2TA72; Q5XJ17; Q6P665; Q9H6A1; Q9UEQ5; Q9UIE9; L8EB35; H0YE46; E9PSE8; E9PQU5	RBM25_HUMAN; RBM25_HUMAN; RBM25_HUMAN; RBM25_HUMAN; RBM25_HUMAN; RBM25_HUMAN; RBM25_HUMAN; RBM25_HUMAN; RBM25_HUMAN; RBM25_HUMAN; L8EB35_HUMAN; H0YE46_HUMAN; E9PSE8_HUMAN; E9PQU5_HUMAN	ENST00000261973.12, ENST00000525321.5, ENST00000526754.5, ENST00000527432.5, ENST00000528081.5; ENST00000261973.12, ENST00000525321.5, ENST00000526754.5, ENST00000527432.5, ENST00000528081.5; ENST00000261973.12, ENST00000525321.5, ENST00000526754.5, ENST00000527432.5, ENST00000528081.5; ENST00000261973.12, ENST00000525321.5, ENST00000526754.5, ENST00000527432.5, ENST00000528081.5; ENST00000261973…	ENSP00000261973.7, ENSP00000436868.1, ENSP00000436225.1, ENSP00000431150.1, ENSP00000434444.1; ENSP00000261973.7, ENSP00000436868.1, ENSP00000436225.1, ENSP00000431150.1, ENSP00000434444.1; ENSP00000261973.7, ENSP00000436868.1, ENSP00000436225.1, ENSP00000431150.1, ENSP00000434444.1; ENSP00000261973.7, ENSP00000436868.1, ENSP00000436225.1, ENSP00000431150.1, ENSP00000434444.1; ENSP00000261973.7, …	ENSG00000119707	chr14	73058532	73123899	+	Spliceosome	hsa03040	nucleotide binding, RNA splicing, via transesterification reactions, RNA splicing, via transesterification reactions with bulged adenosine as nucleophile, alternative mRNA splicing, via spliceosome, regulation of alternative mRNA splicing, via spliceosome, mRNA splicing, via spliceosome, nucleic acid binding, RNA binding, mRNA binding, binding, protein binding, intracellular, cell, nucleus, nucle…	GO:0000166, GO:0000375, GO:0000377, GO:0000380, GO:0000381, GO:0000398, GO:0003676, GO:0003723, GO:0003729, GO:0005488, GO:0005515, GO:0005622, GO:0005623, GO:0005634, GO:0005654, GO:0005681, GO:0005737, GO:0006139, GO:0006396, GO:0006397, GO:0006725, GO:0006807, GO:0006915, GO:0008152, GO:0008219, GO:0008380, GO:0009987, GO:0010467, GO:0010468, GO:0010941, GO:0012501, GO:0016070, GO:0016071, GO:…		HOUNKPE_HOUSEKEEPING_GENES, WANG_LMO4_TARGETS_DN, MULLIGHAN_NPM1_MUTATED_SIGNATURE_1_UP, MULLIGHAN_NPM1_SIGNATURE_3_UP, HAHTOLA_SEZARY_SYNDROM_UP, RICKMAN_METASTASIS_UP, STARK_PREFRONTAL_CORTEX_22Q11_DELETION_UP, BILD_E2F3_ONCOGENIC_SIGNATURE, BILD_CTNNB1_ONCOGENIC_SIGNATURE, MELLMAN_TUT1_TARGETS_DN, FONTAINE_FOLLICULAR_THYROID_ADENOMA_UP, BRUINS_UVC_RESPONSE_VIA_TP53_GROUP_D, LOPEZ_TRANSLATION_V…	1735.97	1740.43	1731.51	-0.00740535	0.849219	0.944807	FALSE	1756	1729	1736	1715	1739	1740	1740	1731
ENSG00000085224	ATRX	protein_coding	Transcriptional regulator ATRX; Transcriptional regulator ATRX; Transcriptional regulator ATRX; Transcriptional regulator ATRX; Transcriptional regulator ATRX; Transcriptional regulator ATRX; Transcriptional regulator ATRX; Transcriptional regulator ATRX; Transcriptional regulator ATRX; Transcriptional regulator ATRX; Transcriptional regulator ATRX; DNA helicase; DNA helicase; DNA helicase; DNA h…	ATRX, RAD54L, XH2; ATRX, RAD54L, XH2; ATRX, RAD54L, XH2; ATRX, RAD54L, XH2; ATRX, RAD54L, XH2; ATRX, RAD54L, XH2; ATRX, RAD54L, XH2; ATRX, RAD54L, XH2; ATRX, RAD54L, XH2; ATRX, RAD54L, XH2; ATRX, RAD54L, XH2; ATRX; ATRX; ATRX; ATRX; ATRX; ATRX; ATRX; ATRX; ATRX; ATRX; ATRX, RP5-875J14.1-004; ATRX; ATRX; ATRX; ATRX; ATRX; ATRX; ATRX; ATRX; ATRX, RP5-875J14.1-007; ATRX	P46100; D3DTE2; P51068; Q15886; Q59FB5; Q59H31; Q5H9A2; Q5JWI4; Q7Z2J1; Q9H0Z1; Q9NTS3; A4LAA3; A0A096LNL6; A0A096LNN3; A0A096LNL9; A0A096LNW1; A0A6Q8PHA4; A0A068A261; L8E6W5; L8E8D0; Q86U63; Q5H9A3; A0A067XLH7; A0A087WWG0; A0A096LNR8; A0A096LPG6; A0A096LNL7; A0A096LP59; A0A068A230; A0A096LNX6; Q5JX93; H0Y3T0	ATRX_HUMAN; ATRX_HUMAN; ATRX_HUMAN; ATRX_HUMAN; ATRX_HUMAN; ATRX_HUMAN; ATRX_HUMAN; ATRX_HUMAN; ATRX_HUMAN; ATRX_HUMAN; ATRX_HUMAN; A4LAA3_HUMAN; A0A096LNL6_HUMAN; A0A096LNN3_HUMAN; A0A096LNL9_HUMAN; A0A096LNW1_HUMAN; A0A6Q8PHA4_HUMAN; A0A068A261_HUMAN; L8E6W5_HUMAN; L8E8D0_HUMAN; Q86U63_HUMAN; Q5H9A3_HUMAN; A0A067XLH7_HUMAN; A0A087WWG0_HUMAN; A0A096LNR8_HUMAN; A0A096LPG6_HUMAN; A0A096LNL7_HUMAN;…	ENST00000373344.11, ENST00000395603.7; ENST00000373344.11, ENST00000395603.7; ENST00000373344.11, ENST00000395603.7; ENST00000373344.11, ENST00000395603.7; ENST00000373344.11, ENST00000395603.7; ENST00000373344.11, ENST00000395603.7; ENST00000373344.11, ENST00000395603.7; ENST00000373344.11, ENST00000395603.7; ENST00000373344.11, ENST00000395603.7; ENST00000373344.11, ENST00000395603.7; ENST00000…	ENSP00000362441.4, ENSP00000378967.3; ENSP00000362441.4, ENSP00000378967.3; ENSP00000362441.4, ENSP00000378967.3; ENSP00000362441.4, ENSP00000378967.3; ENSP00000362441.4, ENSP00000378967.3; ENSP00000362441.4, ENSP00000378967.3; ENSP00000362441.4, ENSP00000378967.3; ENSP00000362441.4, ENSP00000378967.3; ENSP00000362441.4, ENSP00000378967.3; ENSP00000362441.4, ENSP00000378967.3; ENSP00000362441.4, …	ENSG00000085224	chrX	77504880	77786233	-			reproduction, mitotic sister chromatid segregation, negative regulation of transcription from RNA polymerase II promoter, nucleotide binding, nuclear chromosome, mitotic cell cycle, nuclear division, telomere maintenance, chromosome, centromeric region, chromosome, telomeric region, nuclear chromosome, telomeric region, chromatin, nuclear chromatin, heterochromatin, sister chromatid segregation, …	GO:0000003, GO:0000070, GO:0000122, GO:0000166, GO:0000228, GO:0000278, GO:0000280, GO:0000723, GO:0000775, GO:0000781, GO:0000784, GO:0000785, GO:0000790, GO:0000792, GO:0000819, GO:0001882, GO:0001883, GO:0002064, GO:0003006, GO:0003676, GO:0003677, GO:0003678, GO:0003682, GO:0003824, GO:0004386, GO:0005488, GO:0005515, GO:0005524, GO:0005622, GO:0005623, GO:0005634, GO:0005654, GO:0005694, GO:…	HALLMARK_G2M_CHECKPOINT, HALLMARK_UV_RESPONSE_DN	CORONEL_RFX7_DIRECT_TARGETS_UP, BLANCO_MELO_COVID19_SARS_COV_2_POS_PATIENT_LUNG_TISSUE_DN, LIU_SOX4_TARGETS_UP, MULLIGHAN_NPM1_MUTATED_SIGNATURE_1_UP, MULLIGHAN_MLL_SIGNATURE_2_DN, MULLIGHAN_NPM1_SIGNATURE_3_UP, RICKMAN_METASTASIS_UP, POMEROY_MEDULLOBLASTOMA_PROGNOSIS_UP, SHIPP_DLBCL_VS_FOLLICULAR_LYMPHOMA_DN, CROMER_METASTASIS_UP, THEILGAARD_NEUTROPHIL_AT_SKIN_WOUND_DN, BACOLOD_RESISTANCE_TO_ALK…	1726.33	1688.59	1764.08	0.0630602	0.10168	0.312955	FALSE	1709	1658	1699	1719	1790	1783	1688	1764
ENSG00000115760	BIRC6	protein_coding	Baculoviral IAP repeat-containing protein 6; Baculoviral IAP repeat-containing protein 6; Baculoviral IAP repeat containing 6; Baculoviral IAP repeat containing 6; Baculoviral IAP repeat containing 6; Baculoviral IAP repeat containing 6; Baculoviral IAP repeat containing 6	BIRC6, KIAA1289; BIRC6, KIAA1289; BIRC6; BIRC6; BIRC6; BIRC6; BIRC6	Q9NR09; Q9ULD1; A0A3B3IUB9; A0A8V8TQB4; H7C094; H7C3P0; A0A8V8TR92	BIRC6_HUMAN; BIRC6_HUMAN; A0A3B3IUB9_HUMAN; A0A8V8TQB4_HUMAN; H7C094_HUMAN; H7C3P0_HUMAN; A0A8V8TR92_HUMAN	ENST00000421745.7; ENST00000421745.7; ENST00000648282.1; ENST00000700518.1; ENST00000431454.2; ENST00000444173.5; ENST00000700519.1	ENSP00000393596.2; ENSP00000393596.2; ENSP00000498175.1; ENSP00000515025.1; ENSP00000393590.2; ENSP00000413090.1; ENSP00000515026.1	ENSG00000115760	chr2	32357023	32619571	+	Ubiquitin mediated proteolysis, Apoptosis - multiple species	hsa04120, hsa04215	reproduction, mitotic cell cycle, nuclear division, cytokinesis, spindle pole, in utero embryonic development, placenta development, embryonic placenta development, developmental process involved in reproduction, catalytic activity, ubiquitin-protein transferase activity, enzyme inhibitor activity, endopeptidase inhibitor activity, cysteine-type endopeptidase inhibitor activity, binding, protein …	GO:0000003, GO:0000278, GO:0000280, GO:0000910, GO:0000922, GO:0001701, GO:0001890, GO:0001892, GO:0003006, GO:0003824, GO:0004842, GO:0004857, GO:0004866, GO:0004869, GO:0005488, GO:0005515, GO:0005622, GO:0005623, GO:0005737, GO:0005768, GO:0005773, GO:0005794, GO:0005802, GO:0005815, GO:0005819, GO:0005856, GO:0006464, GO:0006468, GO:0006508, GO:0006793, GO:0006796, GO:0006915, GO:0006996, GO:…		LASTOWSKA_NEUROBLASTOMA_COPY_NUMBER_UP, WANG_TUMOR_INVASIVENESS_DN, FISCHER_DREAM_TARGETS, REACTOME_DISEASES_OF_SIGNAL_TRANSDUCTION_BY_GROWTH_FACTOR_RECEPTORS_AND_SECOND_MESSENGERS, REACTOME_SIGNALING_BY_ALK_IN_CANCER, REACTOME_ALK_MUTANTS_BIND_TKIS, GRAESSMANN_APOPTOSIS_BY_DOXORUBICIN_DN, BENPORATH_MYC_MAX_TARGETS, MARTINEZ_RESPONSE_TO_TRABECTEDIN_DN, DANG_BOUND_BY_MYC, WAKABAYASHI_ADIPOGENESIS_…	1725.89	1602.49	1849.28	0.206531	1.08982e-07	3.59872e-06	FALSE	1625	1553	1629	1857	1820	1871	1602	1849
ENSG00000092148	HECTD1	protein_coding	E3 ubiquitin-protein ligase HECTD1; E3 ubiquitin-protein ligase HECTD1; E3 ubiquitin-protein ligase HECTD1; E3 ubiquitin-protein ligase HECTD1; E3 ubiquitin-protein ligase HECTD1; E3 ubiquitin-protein ligase HECTD1; E3 ubiquitin-protein ligase; E3 ubiquitin-protein ligase; E3 ubiquitin-protein ligase; E3 ubiquitin-protein ligase; E3 ubiquitin-protein ligase; E3 ubiquitin-protein ligase; E3 ubiqui…	HECTD1, KIAA1131; HECTD1, KIAA1131; HECTD1, KIAA1131; HECTD1, KIAA1131; HECTD1, KIAA1131; HECTD1, KIAA1131; HECTD1; HECTD1; HECTD1; HECTD1; HECTD1; HECTD1; HECTD1; HECTD1, hCG_1812148; HECTD1; HECTD1; HECTD1	Q9ULT8; D3DS86; Q6P445; Q86VJ1; Q96F34; Q9UFZ7; A0A8I5KU01; H0YJP0; A0A087X2H1; A0A8I5QJU2; H0YJD4; A0A8I5KUD6; Q5XJ19; G3V4V5; A0A8I5QJE9; Q9BRJ0; H0YJ72	HECD1_HUMAN; HECD1_HUMAN; HECD1_HUMAN; HECD1_HUMAN; HECD1_HUMAN; HECD1_HUMAN; A0A8I5KU01_HUMAN; H0YJP0_HUMAN; A0A087X2H1_HUMAN; A0A8I5QJU2_HUMAN; H0YJD4_HUMAN; A0A8I5KUD6_HUMAN; Q5XJ19_HUMAN; G3V4V5_HUMAN; A0A8I5QJE9_HUMAN; Q9BRJ0_HUMAN; H0YJ72_HUMAN	ENST00000399332.6, ENST00000553700.5; ENST00000399332.6, ENST00000553700.5; ENST00000399332.6, ENST00000553700.5; ENST00000399332.6, ENST00000553700.5; ENST00000399332.6, ENST00000553700.5; ENST00000399332.6, ENST00000553700.5; ENST00000691390.1; ENST00000553957.6; ENST00000611816.5; ENST00000692835.1; ENST00000554882.6; ENST00000693685.1; ENST00000556224.6; ENST00000688933.1; ENST00000555915.1	ENSP00000382269.1, ENSP00000450697.1; ENSP00000382269.1, ENSP00000450697.1; ENSP00000382269.1, ENSP00000450697.1; ENSP00000382269.1, ENSP00000450697.1; ENSP00000382269.1, ENSP00000450697.1; ENSP00000382269.1, ENSP00000450697.1; ENSP00000508604.1; ENSP00000451860.2; ENSP00000484981.2; ENSP00000510470.1; ENSP00000451260.2; ENSP00000509007.1; ENSP00000452015.2; ENSP00000509342.1; ENSP00000450920.1	ENSG00000092148	chr14	31100117	31207804	-			catalytic activity, ubiquitin-protein transferase activity, binding, protein binding, intracellular, cell, nucleus, cytoplasm, cellular protein modification process, proteolysis, ubiquitin-dependent protein catabolic process, metabolic process, catabolic process, macromolecule catabolic process, cellular process, protein ubiquitination, transferase activity, ligase activity, protein metabolic pro…	GO:0003824, GO:0004842, GO:0005488, GO:0005515, GO:0005622, GO:0005623, GO:0005634, GO:0005737, GO:0006464, GO:0006508, GO:0006511, GO:0008152, GO:0009056, GO:0009057, GO:0009987, GO:0016567, GO:0016740, GO:0016874, GO:0019538, GO:0019787, GO:0019941, GO:0030163, GO:0032446, GO:0036211, GO:0042787, GO:0043167, GO:0043169, GO:0043170, GO:0043226, GO:0043227, GO:0043229, GO:0043231, GO:0043412, GO:…		WANG_ESOPHAGUS_CANCER_VS_NORMAL_DN, GABRIELY_MIR21_TARGETS, REACTOME_ADAPTIVE_IMMUNE_SYSTEM, REACTOME_ANTIGEN_PROCESSING_UBIQUITINATION_PROTEASOME_DEGRADATION, REACTOME_CLASS_I_MHC_MEDIATED_ANTIGEN_PROCESSING_PRESENTATION, SENESE_HDAC1_TARGETS_UP, SENESE_HDAC1_AND_HDAC2_TARGETS_UP, RODRIGUES_THYROID_CARCINOMA_POORLY_DIFFERENTIATED_DN, RODRIGUES_THYROID_CARCINOMA_ANAPLASTIC_UP, GRAESSMANN_APOPTOSI…	1723.81	1778.16	1669.46	-0.090956	0.0190469	0.101893	FALSE	1793	1722	1820	1644	1672	1693	1778	1669
ENSG00000109971	HSPA8	protein_coding	Heat shock cognate 71 kDa protein; Heat shock cognate 71 kDa protein; Epididymis luminal protein 33, Epididymis secretory sperm binding protein, Epididymis secretory sperm binding protein Li 72p, Heat shock 70kDa protein 8, isoform CRA_a; HSPA8 protein; HSPA8 protein; Heat shock protein family A (Hsp70) member 8, cDNA FLJ77848; Heat shock protein family A (Hsp70) member 8; Heat shock protein fami…	HSPA8, HSC70, HSP73, HSPA10; HSPA8, HSC70, HSP73, HSPA10; HSPA8, HEL-S-72p, HEL-33, hCG_2032950; HSPA8; HSPA8; HSPA8; HSPA8; HSPA8; HSPA8; HSPA8; HSPA8; HSPA8; HSPA8; HSPA8; HSPA8; HSPA8; HSPA8; HSPA8	P11142; Q9H3R6; V9HW22; Q96IS6; Q96H53; A8K7Q2; E9PLF4; E9PNE6; E9PI65; E9PK54; E9PKE3; E9PQQ4; E9PS65; E9PM13; E9PN25; E9PN89; E9PPY6; E9PQK7	HSP7C_HUMAN; HSP7C_HUMAN; V9HW22_HUMAN; Q96IS6_HUMAN; Q96H53_HUMAN; A8K7Q2_HUMAN; E9PLF4_HUMAN; E9PNE6_HUMAN; E9PI65_HUMAN; E9PK54_HUMAN; E9PKE3_HUMAN; E9PQQ4_HUMAN; E9PS65_HUMAN; E9PM13_HUMAN; E9PN25_HUMAN; E9PN89_HUMAN; E9PPY6_HUMAN; E9PQK7_HUMAN	ENST00000227378.7, ENST00000453788.6, ENST00000532636.5, ENST00000534624.6; ENST00000227378.7, ENST00000453788.6, ENST00000532636.5, ENST00000534624.6; ; ENST00000534319.5; ENST00000525624.5; ENST00000533540.5; ENST00000525463.5; ENST00000534567.5; ENST00000526110.5; ENST00000532182.5; ENST00000524552.5; ENST00000526686.1; ENST00000530391.1; ENST00000528292.5; ENST00000524590.5; ENST00000527387.5	ENSP00000227378.3, ENSP00000404372.2, ENSP00000437125.1, ENSP00000432083.1; ENSP00000227378.3, ENSP00000404372.2, ENSP00000437125.1, ENSP00000432083.1; ; ENSP00000433316.1; ENSP00000435154.1; ENSP00000437189.1; ENSP00000436762.1; ENSP00000431641.1; ENSP00000433584.1; ENSP00000434415.1; ENSP00000435908.1; ENSP00000435019.1; ENSP00000434851.1; ENSP00000432884.1; ENSP00000434565.1; ENSP00000436183.1	ENSG00000109971	chr11	123057489	123063230	-	Measles, Influenza A, Longevity regulating pathway - multiple species, MAPK signaling pathway, Endocytosis, Spliceosome, Antigen processing and presentation, Epstein-Barr virus infection, Toxoplasmosis, Legionellosis, Estrogen signaling pathway, Protein processing in endoplasmic reticulum	hsa05162, hsa05164, hsa04213, hsa04010, hsa04144, hsa03040, hsa04612, hsa05169, hsa05145, hsa05134, hsa04915, hsa04141	ubiquitin ligase complex, nucleotide binding, lytic vacuole, RNA splicing, via transesterification reactions, RNA splicing, via transesterification reactions with bulged adenosine as nucleophile, mRNA splicing, via spliceosome, Prp19 complex, regulation of neurotransmitter levels, G-protein coupled receptor binding, phosphatidylserine binding, nucleoside binding, purine nucleoside binding, nuclei…	GO:0000151, GO:0000166, GO:0000323, GO:0000375, GO:0000377, GO:0000398, GO:0000974, GO:0001505, GO:0001664, GO:0001786, GO:0001882, GO:0001883, GO:0003676, GO:0003723, GO:0003823, GO:0003824, GO:0005102, GO:0005488, GO:0005515, GO:0005524, GO:0005543, GO:0005576, GO:0005615, GO:0005622, GO:0005623, GO:0005634, GO:0005654, GO:0005681, GO:0005730, GO:0005737, GO:0005764, GO:0005765, GO:0005768, GO:…	HALLMARK_G2M_CHECKPOINT	IBRAHIM_NRF1_UP, IBRAHIM_NRF2_UP, PRAMOONJAGO_SOX4_TARGETS_DN, LAIHO_COLORECTAL_CANCER_SERRATED_UP, LANG_MYB_FAMILY_TARGETS, LASTOWSKA_NEUROBLASTOMA_COPY_NUMBER_DN, APPIERTO_RESPONSE_TO_FENRETINIDE_UP, HUMMERICH_SKIN_CANCER_PROGRESSION_UP, HERNANDEZ_ABERRANT_MITOSIS_BY_DOCETACEL_2NM_DN, YORDY_RECIPROCAL_REGULATION_BY_ETS1_AND_SP100_DN, ALCALA_APOPTOSIS, CAFFAREL_RESPONSE_TO_THC_DN, CAFFAREL_RESPO…	1715.68	1745.56	1685.8	-0.0502214	0.201643	0.468543	FALSE	1738	1795	1704	1735	1680	1643	1745	1686
ENSG00000153113	CAST	protein_coding	DNA-directed RNA polymerase I subunit RPA34; DNA-directed RNA polymerase I subunit RPA34; DNA-directed RNA polymerase I subunit RPA34; DNA-directed RNA polymerase I subunit RPA34; Calpastatin; Calpastatin; Calpastatin; Calpastatin; Calpastatin; Calpastatin; Calpastatin; Calpastatin; Calpastatin; Calpastatin; Calpastatin; Calpastatin; Calpastatin; Calpastatin; Calpastatin; Calpastatin; Calpastatin…	CAST, POLR1G, ASE1, CD3EAP, PAF49; CAST, POLR1G, ASE1, CD3EAP, PAF49; CAST, POLR1G, ASE1, CD3EAP, PAF49; CAST, POLR1G, ASE1, CD3EAP, PAF49; CAST; CAST; CAST; CAST; CAST; CAST; CAST; CAST; CAST; CAST; CAST; CAST; CAST; CAST; CAST; CAST; CAST; CAST; CAST; CAST; CAST; CAST; CAST; CAST; CAST; CAST; CAST; CAST; CAST; CAST; CAST; CAST; CAST; CAST; CAST; CAST; CAST; CAST; CAST; CAST; CAST; CAST; CAST; C…	O15446; Q32N11; Q7Z5U2; Q9UPF6; P20810; B7Z468; G5E946; G5E9D3; O95360; Q05DE8; Q7Z4K0; Q96D08; Q9H1Z5; A0A1S5UZ18; Q6AZE3; A0A6Q8PH20; E7EQ12; E9PDE4; F8W7E0; H0YA91; A0A6Q8PFF6; A0A6Q8PGN6; D6RC54; E7EQA0; E7ES10; E7EVY3; H0Y9H6; H0YD33; A0A0A0MR45; Q13940; A0A6Q8PG72; E9PCH5; Q86YM9; A0A0C4DGB5; A0A6Q8PGG5; D6RAA8; H0Y7F0; A0A0C4DGD1; A0A6Q8PFL0; A0A6Q8PFR3; A0A6Q8PFE5; B7Z574; E7EQK6; H0Y944;…	RPA34_HUMAN; RPA34_HUMAN; RPA34_HUMAN; RPA34_HUMAN; ICAL_HUMAN; ICAL_HUMAN; ICAL_HUMAN; ICAL_HUMAN; ICAL_HUMAN; ICAL_HUMAN; ICAL_HUMAN; ICAL_HUMAN; ICAL_HUMAN; A0A1S5UZ18_HUMAN; Q6AZE3_HUMAN; A0A6Q8PH20_HUMAN; E7EQ12_HUMAN; E9PDE4_HUMAN; F8W7E0_HUMAN; H0YA91_HUMAN; A0A6Q8PFF6_HUMAN; A0A6Q8PGN6_HUMAN; D6RC54_HUMAN; E7EQA0_HUMAN; E7ES10_HUMAN; E7EVY3_HUMAN; H0Y9H6_HUMAN; H0YD33_HUMAN; H0YD33_HUMAN;…	ENST00000309424.8, ENST00000589804.1; ENST00000309424.8, ENST00000589804.1; ENST00000309424.8, ENST00000589804.1; ENST00000309424.8, ENST00000589804.1; ENST00000309190.9, ENST00000338252.7, ENST00000341926.7, ENST00000395812.6, ENST00000395813.5, ENST00000508830.5, ENST00000510756.6, ENST00000674984.1, ENST00000675033.1, ENST00000675179.1; ENST00000309190.9, ENST00000338252.7, ENST00000341926.7, …	ENSP00000310966.3, ENSP00000465099.1; ENSP00000310966.3, ENSP00000465099.1; ENSP00000310966.3, ENSP00000465099.1; ENSP00000310966.3, ENSP00000465099.1; ENSP00000312523.5, ENSP00000343421.3, ENSP00000339914.3, ENSP00000379157.2, ENSP00000379158.2, ENSP00000425721.1, ENSP00000422176.2, ENSP00000501713.1, ENSP00000501659.1, ENSP00000501872.1; ENSP00000312523.5, ENSP00000343421.3, ENSP00000339914.3, …	ENSG00000153113	chr5	96525267	96779595	+			reproduction, syncytium formation by plasma membrane fusion, cell activation, liver development, protease binding, nucleic acid binding, RNA binding, enzyme inhibitor activity, endopeptidase inhibitor activity, cysteine-type endopeptidase inhibitor activity, binding, protein binding, intracellular, cell, nucleus, cytoplasm, endoplasmic reticulum, cytosol, proteolysis, apoptotic process, syncytium…	GO:0000003, GO:0000768, GO:0001775, GO:0001889, GO:0002020, GO:0003676, GO:0003723, GO:0004857, GO:0004866, GO:0004869, GO:0005488, GO:0005515, GO:0005622, GO:0005623, GO:0005634, GO:0005737, GO:0005783, GO:0005829, GO:0006508, GO:0006915, GO:0006949, GO:0007049, GO:0007050, GO:0007275, GO:0007338, GO:0007343, GO:0007399, GO:0007417, GO:0007420, GO:0007520, GO:0007568, GO:0008152, GO:0008219, GO:…	HALLMARK_HEME_METABOLISM	LINDGREN_BLADDER_CANCER_CLUSTER_1_UP, WANG_ESOPHAGUS_CANCER_VS_NORMAL_DN, PEREZ_TP53_TARGETS, WANG_RESPONSE_TO_BEXAROTENE_DN, SCHAEFFER_PROSTATE_DEVELOPMENT_6HR_UP, SCHAEFFER_PROSTATE_DEVELOPMENT_AND_CANCER_BOX2_DN, SCHAEFFER_PROSTATE_DEVELOPMENT_AND_CANCER_BOX5_DN, VERHAAK_AML_WITH_NPM1_MUTATED_UP, YAGI_AML_FAB_MARKERS, YIH_RESPONSE_TO_ARSENITE_C2, TAKAO_RESPONSE_TO_UVB_RADIATION_DN, GAVIN_FOXP3…	1710.76	1746.59	1674.92	-0.0604067	0.122134	0.350324	FALSE	1732	1792	1716	1714	1682	1629	1746	1675
ENSG00000064393	HIPK2	protein_coding	Homeodomain-interacting protein kinase 2; Homeodomain-interacting protein kinase 2; Homeodomain-interacting protein kinase 2; Homeodomain-interacting protein kinase 2; Alternative protein HIPK2; Homeodomain interacting protein kinase 2; Homeodomain interacting protein kinase 2	HIPK2; HIPK2; HIPK2; HIPK2; HIPK2; HIPK2, tcag7.426; HIPK2	Q9H2X6; Q75MR7; Q8WWI4; Q9H2Y1; L8ECJ8; A4D1R9; H7BXX9	HIPK2_HUMAN; HIPK2_HUMAN; HIPK2_HUMAN; HIPK2_HUMAN; L8ECJ8_HUMAN; A4D1R9_HUMAN; H7BXX9_HUMAN	ENST00000406875.8, ENST00000428878.6; ENST00000406875.8, ENST00000428878.6; ENST00000406875.8, ENST00000428878.6; ENST00000406875.8, ENST00000428878.6; ; ENST00000342645.7	ENSP00000385571.3, ENSP00000413724.2; ENSP00000385571.3, ENSP00000413724.2; ENSP00000385571.3, ENSP00000413724.2; ENSP00000385571.3, ENSP00000413724.2; ; ENSP00000343108.7	ENSG00000064393	chr7	139561570	139777998	-			negative regulation of transcription from RNA polymerase II promoter, MAPK cascade, nucleotide binding, transcription factor activity, protein binding, transcription factor activity, transcription factor binding, transcription factor activity, RNA polymerase II transcription factor binding, RNA polymerase II transcription factor binding, RNA polymerase II activating transcription factor binding, …	GO:0000122, GO:0000165, GO:0000166, GO:0000988, GO:0000989, GO:0001076, GO:0001085, GO:0001102, GO:0001104, GO:0001105, GO:0001190, GO:0001191, GO:0001525, GO:0001568, GO:0001654, GO:0001666, GO:0001882, GO:0001883, GO:0001932, GO:0001934, GO:0001944, GO:0002088, GO:0002089, GO:0002262, GO:0002376, GO:0002520, GO:0003002, GO:0003407, GO:0003712, GO:0003713, GO:0003714, GO:0003824, GO:0004672, GO:…	HALLMARK_TGF_BETA_SIGNALING, HALLMARK_IL2_STAT5_SIGNALING	TURASHVILI_BREAST_LOBULAR_CARCINOMA_VS_DUCTAL_NORMAL_DN, ODONNELL_TFRC_TARGETS_UP, RODRIGUES_THYROID_CARCINOMA_DN, SUNG_METASTASIS_STROMA_DN, BILD_CTNNB1_ONCOGENIC_SIGNATURE, DE_YY1_TARGETS_DN, BREDEMEYER_RAG_SIGNALING_NOT_VIA_ATM_DN, FIRESTEIN_PROLIFERATION, KIM_ALL_DISORDERS_OLIGODENDROCYTE_NUMBER_CORR_DN, BRUINS_UVC_RESPONSE_VIA_TP53_GROUP_A, VANOEVELEN_MYOGENESIS_SIN3A_TARGETS, PID_CMYB_PATHW…	1708.93	1443.24	1974.62	0.451995	7.26278e-30	2.55633e-27	FALSE	1489	1439	1401	2034	1945	1944	1443	1974
ENSG00000043143	JADE2	protein_coding	E3 ubiquitin-protein ligase Jade-2; E3 ubiquitin-protein ligase Jade-2; E3 ubiquitin-protein ligase Jade-2; E3 ubiquitin-protein ligase Jade-2; E3 ubiquitin-protein ligase Jade-2; E3 ubiquitin-protein ligase Jade-2; Jade family PHD finger 2; Jade family PHD finger 2, PHD finger protein 15, isoform CRA_d; Jade family PHD finger 2, PHD finger protein 15, isoform CRA_d; Jade family PHD finger 2; E3 …	JADE2, KIAA0239, PHF15; JADE2, KIAA0239, PHF15; JADE2, KIAA0239, PHF15; JADE2, KIAA0239, PHF15; JADE2, KIAA0239, PHF15; JADE2, KIAA0239, PHF15; JADE2; JADE2, PHF15, hCG_16590; JADE2, PHF15, hCG_16590; JADE2; JADE2; JADE2; JADE2; JADE2; JADE2; JADE2	Q9NQC1; D3DQA3; Q6IE80; Q8TEK0; Q92513; Q96GQ6; A0A0C4DFT8; G3XAA4; D6R9B8; A0A7P0T8T0; H7C0P2; A0A7P0Z4H4; A0A087X085; A0A7P0TAP8; B5MBX1; C9J929	JADE2_HUMAN; JADE2_HUMAN; JADE2_HUMAN; JADE2_HUMAN; JADE2_HUMAN; JADE2_HUMAN; A0A0C4DFT8_HUMAN; G3XAA4_HUMAN; G3XAA4_HUMAN; A0A7P0T8T0_HUMAN; H7C0P2_HUMAN; A0A7P0Z4H4_HUMAN; A0A087X085_HUMAN; A0A7P0TAP8_HUMAN; B5MBX1_HUMAN; C9J929_HUMAN	ENST00000395003.5, ENST00000430087.2; ENST00000395003.5, ENST00000430087.2; ENST00000395003.5, ENST00000430087.2; ENST00000395003.5, ENST00000430087.2; ENST00000395003.5, ENST00000430087.2; ENST00000395003.5, ENST00000430087.2; ENST00000361895.6; ENST00000282605.8, ENST00000512386.6, ENST00000681547.2; ENST00000282605.8, ENST00000512386.6, ENST00000681547.2; ENST00000681019.1; ENST00000430087; EN…	ENSP00000378451.1, ENSP00000396026.2; ENSP00000378451.1, ENSP00000396026.2; ENSP00000378451.1, ENSP00000396026.2; ENSP00000378451.1, ENSP00000396026.2; ENSP00000378451.1, ENSP00000396026.2; ENSP00000378451.1, ENSP00000396026.2; ENSP00000354425.2; ENSP00000282605.4, ENSP00000422991.2, ENSP00000505514.1; ENSP00000282605.4, ENSP00000422991.2, ENSP00000505514.1; ENSP00000505283.1; ENSP00000396026; EN…	ENSG00000043143	chr5	134524312	134583230	+			histone acetyltransferase complex, binding, protein binding, extracellular region, intracellular, cell, nucleus, nucleoplasm, chromatin organization, cellular protein modification process, protein acetylation, internal protein amino acid acetylation, organelle organization, metabolic process, zinc ion binding, cellular process, cellular component organization, covalent chromatin modification, his…	GO:0000123, GO:0005488, GO:0005515, GO:0005576, GO:0005622, GO:0005623, GO:0005634, GO:0005654, GO:0006325, GO:0006464, GO:0006473, GO:0006475, GO:0006996, GO:0008152, GO:0008270, GO:0009987, GO:0016043, GO:0016569, GO:0016570, GO:0016573, GO:0018193, GO:0018205, GO:0018393, GO:0018394, GO:0019538, GO:0031248, GO:0031974, GO:0031981, GO:0031982, GO:0031988, GO:0032991, GO:0036211, GO:0043167, GO:…		LINDGREN_BLADDER_CANCER_CLUSTER_3_DN, HU_ANGIOGENESIS_UP, TARTE_PLASMA_CELL_VS_PLASMABLAST_UP, FISCHER_G2_M_CELL_CYCLE, REACTOME_HATS_ACETYLATE_HISTONES, REACTOME_CHROMATIN_MODIFYING_ENZYMES, NUYTTEN_NIPP1_TARGETS_DN, WEI_MYCN_TARGETS_WITH_E_BOX, HADDAD_B_LYMPHOCYTE_PROGENITOR, KAAB_HEART_ATRIUM_VS_VENTRICLE_UP, TOYOTA_TARGETS_OF_MIR34B_AND_MIR34C, WAKABAYASHI_ADIPOGENESIS_PPARG_BOUND_8D, SCIBETT…	1707.91	1659.07	1756.76	0.0824964	0.0344623	0.154707	FALSE	1708	1668	1601	1780	1749	1741	1659	1756
[truncated: 23,232 more rows]

## Sheet: matrix
Ensembl gene id	Ensembl gene	Ensembl biotype	UniProt proteins	UniProt genes	UniProt accessions	UniProt names	UniProt Ensembl transcripts	UniProt Ensembl proteins	UniProt Ensembl gene ids	Ensembl chr	Ensembl start	Ensembl stop	Ensembl strand	KEGG PATHWAY terms	KEGG PATHWAY ids	Gene Ontology terms	Gene Ontology ids	Scr.shRNA_1	Scr.shRNA_2	Scr.shRNA_3	ARF shRNA_1	ARF shRNA_2	ARF shRNA_3
ENSG00000291073	ENSG00000291073	lncRNA								chr16	21446683	21520444	-					14	17	15	9	16	11
ENSG00000158077	NLRP14	protein_coding	NACHT, LRR and PYD domains-containing protein 14; NACHT, LRR and PYD domains-containing protein 14	NLRP14, NALP14, NOD5; NLRP14, NALP14, NOD5	Q86W24; Q7RTR6	NAL14_HUMAN; NAL14_HUMAN	ENST00000299481.5; ENST00000299481.5	ENSP00000299481.5; ENSP00000299481.5	ENSG00000158077	chr11	7020479	7071526	+			reproduction, nucleotide binding, nucleoside binding, purine nucleoside binding, binding, ATP binding, multicellular organism development, gamete generation, spermatogenesis, cellular process, purine nucleotide binding, sexual reproduction, reproductive process, cell differentiation, adenyl nucleotide binding, multicellular organismal process, developmental process, multicellular organism reprodu…	GO:0000003, GO:0000166, GO:0001882, GO:0001883, GO:0005488, GO:0005524, GO:0007275, GO:0007276, GO:0007283, GO:0009987, GO:0017076, GO:0019953, GO:0022414, GO:0030154, GO:0030554, GO:0032501, GO:0032502, GO:0032504, GO:0032549, GO:0032550, GO:0032553, GO:0032555, GO:0032559, GO:0035639, GO:0036094, GO:0044699, GO:0044702, GO:0044703, GO:0044707, GO:0044763, GO:0044767, GO:0048232, GO:0048609, GO:…	4	1	1	2	1	1
ENSG00000229422	ENSG00000229422	lncRNA								chr9	62837139	62838302	-					6	8	4	3	5	4
[truncated: 23,359 more rows]

## Sheet: DEGs ARF shRNA_vs_Scr.shRNA
Ensembl gene id	Ensembl gene	Ensembl biotype	UniProt proteins	UniProt genes	UniProt accessions	UniProt names	UniProt Ensembl transcripts	UniProt Ensembl proteins	UniProt Ensembl gene ids	Ensembl chr	Ensembl start	Ensembl stop	Ensembl strand	KEGG PATHWAY terms	KEGG PATHWAY ids	Gene Ontology terms	Gene Ontology ids	baseMean	baseMeanA Scr.shRNA	baseMeanB ARF shRNA	log2FoldChange ARF shRNA/Scr.shRNA	pvalue	padj		diff. Expressed genes: 2252
[truncated: 22,452 more rows]
