# Supplementary material for: SIRT7 promotes lung cancer progression by destabilizing the tumor suppressor ARF
Source: Proc Natl Acad Sci U S A. 2024 Jun 13;121(25):e2409269121. doi: 10.1073/pnas.2409269121 (PMC11194565; doi:10.1073/pnas.2409269121)
Supplement: Supplementary file 3 — Dataset S02 (XLSX) [file pnas.2409269121.sd02.xlsx]

## Sheet: overview
STRANDEDNESS:
id	strandedness	transcript ratio
Ev_1	stranded	0.34
Ev_2	stranded	0.33
Ev_3	stranded	0.34
SIRT7-V5_1	stranded	0.38
SIRT7-V5_2	stranded	0.37
SIRT7-V5_3	stranded	0.37
STAR:
For paired-end: reads of one transcript are counted as one read (mates are not counted separately)
PCR bottleneck coefficient (PBC) = non-redundant and uniquely mapping reads / uniquely mapping reads (= % of non-redundant reads)
id	reads processed	reads with exactly 1 alignment	reads with multiple alignments	reads with no alignment	reads aligned	% reads aligned	duplicate reads	% duplicate reads	mitochondrial reads	% mitochondrial reads	rrna subunit reads	% rrna subunit reads	pcr bottleneck coefficient	mean fragment size (only for paired-end)	reads used for further steps (after optional filters for multimap, duplicate, mitochondria, rrna)
Ev_1	22943184	10508388	2043680	10391116	12552068	54	7492423	59	1959186	15	92288	0	0.44	NA	4613170
Ev_2	19959986	9146880	1887127	8925979	11034007	55	6543610	59	1786252	16	65649	0	0.44	NA	4091002
Ev_3	22882565	10758111	2177303	9947151	12935414	56	7732554	59	1895177	14	122394	0	0.44	NA	4739985
SIRT7-V5_1	23111408	11732098	2364623	9014687	14096721	60	8676358	61	2229511	15	193225	1	0.42	NA	4940703
SIRT7-V5_2	21333230	10905963	2185724	8241543	13091687	61	8026550	61	2030894	15	127807	0	0.42	NA	4607920
SIRT7-V5_3	21147647	11046295	2195699	7905653	13241994	62	8101569	61	1935289	14	144673	1	0.42	NA	4671387
FEATURE-COUNT:
id	reads processed	reads assigned	% reads assigned total	% features with cpm >= 0.5	unassigned reads overlapping multiple genes	unassigned reads mapping to multiple locations	unassigned reads mapping to no feature	unassigned reads not mapping	unassigned reads due to bad mapping quality	unassigned reads due to low fragment length	unassigned chimeric reads
Ev_1	4613170	2898923	12	80	119562	0	1594685	0	0	0	0
Ev_2	4091002	2625962	13	78	110504	0	1354536	0	0	0	0
Ev_3	4739985	2941870	12	80	120760	0	1677355	0	0	0	0
SIRT7-V5_1	4940703	3187127	13	81	131379	0	1622197	0	0	0	0
SIRT7-V5_2	4607920	2918106	13	80	120245	0	1569569	0	0	0	0
SIRT7-V5_3	4671387	3002407	14	80	123819	0	1545161	0	0	0	0
DESeq2:
filter for significance: basemean >= 5, -0.585 <= log2fc >= 0.585, fdr <= 0.05
id	filtered
Ev_vs_Sirt7-V5	266
WARNINGS:
warning	description
Mapping % low	total mapping rate before application of optional filters; check: adapter trimming, contamination with other organism, duplicates
Duplicate % high	duplicates have same starting position = multiple copies of the same original fragment; check: concentration of sample
DESeq2 sheets color legend:
FDR filtered
pValue filtered
no Filter

## Sheet: bigmatrix
matrix combining pairwise contrasts (DESeq2) and DESeq normalized counts
thresholds for significance of differential expression per contrast (=pair of conditions) can be adjusted using the following fields
remember to re-enable the filter on the respective column(s) after modifying the thresholds
dynamic filter thresholds per contrast:
basemean	5
log2fc	-0.585	0.585
padj	0.05
genes shown:	24912
Ensembl gene id	Ensembl gene	Ensembl biotype	UniProt proteins	UniProt genes	UniProt accessions	UniProt names	UniProt Ensembl transcripts	UniProt Ensembl proteins	UniProt Ensembl gene ids	Ensembl chr	Ensembl start	Ensembl stop	Ensembl strand	KEGG PATHWAY terms	KEGG PATHWAY ids	Gene Ontology terms	Gene Ontology ids	GSEA collection h	GSEA collection c2	Ev_vs_SIRT7-V5 baseMean	Ev_vs_SIRT7-V5 baseMeanA Ev	Ev_vs_SIRT7-V5 baseMeanB Sirt7-V5	Ev_vs_SIRT7-V5 log2FoldChange SIRT7-V5/Ev	Ev_vs_SIRT7-V5 pvalue	Ev_vs_SIRT7-V5 padj	Ev_vs_SIRT7-V5 significant	Ev_1	Ev_2	Ev_3	SIRT7-V5_1	SIRT7-V5_2	SIRT7-V5_3	condition mean Ev	condition mean SIRT7-V5
ENSG00000253729	PRKDC	protein_coding	DNA-dependent protein kinase catalytic subunit; DNA-dependent protein kinase catalytic subunit; DNA-dependent protein kinase catalytic subunit; DNA-dependent protein kinase catalytic subunit; DNA-dependent protein kinase catalytic subunit; DNA-dependent protein kinase catalytic subunit; DNA-dependent protein kinase catalytic subunit; DNA-dependent protein kinase catalytic subunit; DNA-dependent p…	PRKDC, HYRC, HYRC1; PRKDC, HYRC, HYRC1; PRKDC, HYRC, HYRC1; PRKDC, HYRC, HYRC1; PRKDC, HYRC, HYRC1; PRKDC, HYRC, HYRC1; PRKDC, HYRC, HYRC1; PRKDC, HYRC, HYRC1; PRKDC, HYRC, HYRC1; PRKDC; PRKDC; PRKDC	P78527; P78528; Q13327; Q13337; Q14175; Q59H99; Q7Z611; Q96SE6; Q9UME3; A0A8V8TMR1; F5GX40; H0YG84	PRKDC_HUMAN; PRKDC_HUMAN; PRKDC_HUMAN; PRKDC_HUMAN; PRKDC_HUMAN; PRKDC_HUMAN; PRKDC_HUMAN; PRKDC_HUMAN; PRKDC_HUMAN; A0A8V8TMR1_HUMAN; F5GX40_HUMAN; H0YG84_HUMAN	ENST00000314191.7, ENST00000338368.7; ENST00000314191.7, ENST00000338368.7; ENST00000314191.7, ENST00000338368.7; ENST00000314191.7, ENST00000338368.7; ENST00000314191.7, ENST00000338368.7; ENST00000314191.7, ENST00000338368.7; ENST00000314191.7, ENST00000338368.7; ENST00000314191.7, ENST00000338368.7; ENST00000314191.7, ENST00000338368.7; ENST00000697603.1; ENST00000540819.1; ENST00000536429.1	ENSP00000313420.3, ENSP00000345182.4; ENSP00000313420.3, ENSP00000345182.4; ENSP00000313420.3, ENSP00000345182.4; ENSP00000313420.3, ENSP00000345182.4; ENSP00000313420.3, ENSP00000345182.4; ENSP00000313420.3, ENSP00000345182.4; ENSP00000313420.3, ENSP00000345182.4; ENSP00000313420.3, ENSP00000345182.4; ENSP00000313420.3, ENSP00000345182.4; ENSP00000513358.1; ENSP00000441157.1; ENSP00000442177.1	ENSG00000253729	chr8	47773111	47960178	-	Cell cycle, Non-homologous end-joining	hsa04110, hsa03450	reproduction, cell cycle checkpoint, DNA damage checkpoint, G1/S transition of mitotic cell cycle, nucleotide binding, nuclear chromosome, mitotic cell cycle, telomere maintenance, non-recombinational repair, chromosome, telomeric region, nuclear chromosome, telomeric region, somitogenesis, cell activation, cytokine production, regulation of cytokine production, positive regulation of cytokine pr…	GO:0000003, GO:0000075, GO:0000077, GO:0000082, GO:0000166, GO:0000228, GO:0000278, GO:0000723, GO:0000726, GO:0000781, GO:0000784, GO:0001756, GO:0001775, GO:0001816, GO:0001817, GO:0001819, GO:0001882, GO:0001883, GO:0001932, GO:0001933, GO:0002200, GO:0002244, GO:0002252, GO:0002320, GO:0002326, GO:0002328, GO:0002360, GO:0002376, GO:0002377, GO:0002440, GO:0002520, GO:0002521, GO:0002562, GO:…	HALLMARK_E2F_TARGETS	GAZDA_DIAMOND_BLACKFAN_ANEMIA_PROGENITOR_DN, DEURIG_T_CELL_PROLYMPHOCYTIC_LEUKEMIA_UP, ZHAN_MULTIPLE_MYELOMA_SUBGROUPS, LEE_AGING_NEOCORTEX_DN, SMID_BREAST_CANCER_RELAPSE_IN_BONE_DN, FIRESTEIN_PROLIFERATION, DING_LUNG_CANCER_BY_MUTATION_RATE, EPPERT_PROGENITOR, FISCHER_DREAM_TARGETS, KEGG_NON_HOMOLOGOUS_END_JOINING, PID_DNA_PK_PATHWAY, REACTOME_INNATE_IMMUNE_SYSTEM, REACTOME_STING_MEDIATED_INDUCT…	5020.41	5181.8	4859.01	-0.0927715	0.00383971	0.0896512	FALSE	5153	5367	5025	4750	4997	4830	5181	4859
ENSG00000127603	MACF1	protein_coding	Microtubule-actin cross-linking factor 1, isoforms 1/2/3/4/5; Microtubule-actin cross-linking factor 1, isoforms 1/2/3/4/5; Microtubule-actin cross-linking factor 1, isoforms 1/2/3/4/5; Microtubule-actin cross-linking factor 1, isoforms 1/2/3/4/5; Microtubule-actin cross-linking factor 1, isoforms 1/2/3/4/5; Microtubule-actin cross-linking factor 1, isoforms 1/2/3/4/5; Microtubule-actin cross-lin…	MACF1, ABP620, ACF7, KIAA0465, KIAA0754, KIAA1251; MACF1, ABP620, ACF7, KIAA0465, KIAA0754, KIAA1251; MACF1, ABP620, ACF7, KIAA0465, KIAA0754, KIAA1251; MACF1, ABP620, ACF7, KIAA0465, KIAA0754, KIAA1251; MACF1, ABP620, ACF7, KIAA0465, KIAA0754, KIAA1251; MACF1, ABP620, ACF7, KIAA0465, KIAA0754, KIAA1251; MACF1, ABP620, ACF7, KIAA0465, KIAA0754, KIAA1251; MACF1, ABP620, ACF7, KIAA0465, KIAA0754, K…	Q9UPN3; B1ALC5; E9PJT0; O75053; Q5VW20; Q8WXY1; Q8WXY2; Q96PK2; Q9H540; Q9UKP0; Q9ULG9; O94854; E9PMC2; Q6ZSB2; A0A0A6YYJ5; A0A7P0MQR8; H0Y314; H0Y6T5; A0A804HL78; H0Y390; H0Y4F5; H3BQK9; A0A590UJG2; H3BPE1; Q8WXY0; Q8WXX9; A0A8I5KY71; A0A669KB84; A0A669KB76; B4DQX9; Q8WXY3; Q32Q32; Q96IQ1; Q8WXY4; A0A669KB06; H0Y7I1; E9PS75; A0A5F9ZGX0; A0A669KBB0; E9PLY0; E9PNZ4; E9PLY5; Q6IPG6	MACF1_HUMAN; MACF1_HUMAN; MACF1_HUMAN; MACF1_HUMAN; MACF1_HUMAN; MACF1_HUMAN; MACF1_HUMAN; MACF1_HUMAN; MACF1_HUMAN; MACF1_HUMAN; MACF1_HUMAN; K0754_HUMAN; K0754_HUMAN; K0754_HUMAN; A0A0A6YYJ5_HUMAN; A0A7P0MQR8_HUMAN; H0Y314_HUMAN; H0Y6T5_HUMAN; A0A804HL78_HUMAN; H0Y390_HUMAN; H0Y4F5_HUMAN; H3BQK9_HUMAN; A0A590UJG2_HUMAN; H3BPE1_HUMAN; Q8WXY0_HUMAN; Q8WXX9_HUMAN; A0A8I5KY71_HUMAN; A0A669KB84_HUMA…	ENST00000361689.7; ENST00000361689.7; ENST00000361689.7; ENST00000361689.7; ENST00000361689.7; ENST00000361689.7; ENST00000361689.7; ENST00000361689.7; ENST00000361689.7; ENST00000361689.7; ENST00000361689.7; ; ENST00000530275.3; ENST00000372915.8; ENST00000360115.8; ENST00000442046.5; ENST00000683517.1; ENST00000372925.6; ENST00000446276.5; ENST00000567887.5; ENST00000671089.2; ENST00000564288.6…	ENSP00000354573.2; ENSP00000354573.2; ENSP00000354573.2; ENSP00000354573.2; ENSP00000354573.2; ENSP00000354573.2; ENSP00000354573.2; ENSP00000354573.2; ENSP00000354573.2; ENSP00000354573.2; ENSP00000354573.2; ; ENSP00000431179.3; ENSP00000362006.4; ENSP00000353231.4; ENSP00000407776.1; ENSP00000508231.1; ENSP00000362016.2; ENSP00000391512.1; ENSP00000455823.1; ENSP00000499399.1; ENSP00000455274.1…	ENSG00000127603	chr1	39081316	39487177	+						BLANCO_MELO_BRONCHIAL_EPITHELIAL_CELLS_INFLUENZA_A_INFECTION_UP, LAIHO_COLORECTAL_CANCER_SERRATED_UP, HOEBEKE_LYMPHOID_STEM_CELL_UP, MULLIGHAN_MLL_SIGNATURE_2_DN, TONKS_TARGETS_OF_RUNX1_RUNX1T1_FUSION_GRANULOCYTE_UP, LASTOWSKA_NEUROBLASTOMA_COPY_NUMBER_DN, XU_HGF_SIGNALING_NOT_VIA_AKT1_48HR_UP, WOOD_EBV_EBNA1_TARGETS_DN, KIM_MYCN_AMPLIFICATION_TARGETS_UP, ROPERO_HDAC2_TARGETS, MORI_LARGE_PRE_BII_…	4685.74	4718.99	4652.49	-0.0204697	0.493331	0.964427	FALSE	4685	4748	4724	4518	4737	4702	4719	4652
ENSG00000251562	MALAT1	lncRNA								chr11	65497688	65506516	+						BLANCO_MELO_COVID19_SARS_COV_2_LOW_MOI_INFECTION_A594_ACE2_EXPRESSING_CELLS_UP, CHANDRAN_METASTASIS_TOP50_DN, ODONNELL_TFRC_TARGETS_UP, GAUSSMANN_MLL_AF4_FUSION_TARGETS_C_UP, OLSSON_E2F3_TARGETS_UP, RODRIGUES_NTN1_AND_DCC_TARGETS, CAVARD_LIVER_CANCER_MALIGNANT_VS_BENIGN, HERNANDEZ_MITOTIC_ARREST_BY_DOCETAXEL_1_UP, LIAO_METASTASIS, STARK_PREFRONTAL_CORTEX_22Q11_DELETION_UP, PARK_HSC_VS_MULTIPOTENT…	4385.61	4604.52	4166.7	-0.144111	0.0155034	0.233798	FALSE	4578	4900	4336	3982	4222	4296	4604	4166
ENSG00000197102	DYNC1H1	protein_coding	Cytoplasmic dynein 1 heavy chain 1; Cytoplasmic dynein 1 heavy chain 1; Cytoplasmic dynein 1 heavy chain 1; Cytoplasmic dynein 1 heavy chain 1; Cytoplasmic dynein 1 heavy chain 1; Cytoplasmic dynein 1 heavy chain 1; Dynein cytoplasmic 1 heavy chain 1; Dynein cytoplasmic 1 heavy chain 1; Dynein cytoplasmic 1 heavy chain 1; Dynein cytoplasmic 1 heavy chain 1; Dynein cytoplasmic 1 heavy chain 1; Dyn…	DYNC1H1, DHC1, DNCH1, DNCL, DNECL, DYHC, KIAA0325; DYNC1H1, DHC1, DNCH1, DNCL, DNECL, DYHC, KIAA0325; DYNC1H1, DHC1, DNCH1, DNCL, DNECL, DYHC, KIAA0325; DYNC1H1, DHC1, DNCH1, DNCL, DNECL, DYHC, KIAA0325; DYNC1H1, DHC1, DNCH1, DNCL, DNECL, DYHC, KIAA0325; DYNC1H1, DHC1, DNCH1, DNCL, DNECL, DYHC, KIAA0325; DYNC1H1; DYNC1H1; DYNC1H1; DYNC1H1; DYNC1H1; DYNC1H1; DYNC1H1; DYNC1H1; DYNC1H1; DYNC1H1; DYN…	Q14204; B0I1R0; Q6DKQ7; Q8WU28; Q92814; Q9Y4G5; A0A2R8YFZ7; A0A7P0TAM4; A0A7P0T8N2; A0A7P0TAV5; A0A7P0TAW9; A0A804HHY6; A0A2R8Y6H2; A0A7P0T8W5; A0A7P0T9C4; A0A7P0T9R4; A0A7P0TB75; A0A2R8Y5T0; A0A7P0T7V5; A0A7P0T825; A0A7P0T942; A0A7P0T9K2; A0A2R8Y706; A0A2R8YGC7; A0A7P0T916; A0A7P0T990; A0A7P0T9F1; A0A7P0TA13; A0A7P0TAF3; A0A7P0TB64; A0A7P0TBJ7; A0A7P0TB96; A0A7P0TAS7; A0A7P0TBC9; A0A7P0T9Y3; Q6P…	DYHC1_HUMAN; DYHC1_HUMAN; DYHC1_HUMAN; DYHC1_HUMAN; DYHC1_HUMAN; DYHC1_HUMAN; A0A2R8YFZ7_HUMAN; A0A7P0TAM4_HUMAN; A0A7P0T8N2_HUMAN; A0A7P0TAV5_HUMAN; A0A7P0TAW9_HUMAN; A0A804HHY6_HUMAN; A0A2R8Y6H2_HUMAN; A0A7P0T8W5_HUMAN; A0A7P0T9C4_HUMAN; A0A7P0T9R4_HUMAN; A0A7P0TB75_HUMAN; A0A2R8Y5T0_HUMAN; A0A7P0T7V5_HUMAN; A0A7P0T825_HUMAN; A0A7P0T942_HUMAN; A0A7P0T9K2_HUMAN; A0A2R8Y706_HUMAN; A0A2R8YGC7_HUMA…	ENST00000360184.10; ENST00000360184.10; ENST00000360184.10; ENST00000360184.10; ENST00000360184.10; ENST00000360184.10; ENST00000643508.2; ENST00000680200.1; ENST00000681010.1; ENST00000680808.1; ENST00000680313.1; ENST00000684561.1; ENST00000645039.2; ENST00000680137.1; ENST00000681574.1; ENST00000681822.1; ENST00000681066.1; ENST00000644881.2; ENST00000680120.1; ENST00000680874.1; ENST000006804…	ENSP00000348965.4; ENSP00000348965.4; ENSP00000348965.4; ENSP00000348965.4; ENSP00000348965.4; ENSP00000348965.4; ENSP00000495528.2; ENSP00000506166.1; ENSP00000505201.1; ENSP00000506446.1; ENSP00000506208.1; ENSP00000506816.1; ENSP00000495220.2; ENSP00000505294.1; ENSP00000505523.1; ENSP00000505744.1; ENSP00000506344.1; ENSP00000495022.2; ENSP00000504863.1; ENSP00000504911.1; ENSP00000505483.1; …	ENSG00000197102	chr14	101964573	102056443	+	Phagosome, Salmonella infection, Vasopressin-regulated water reabsorption	hsa04145, hsa05132, hsa04962	G2/M transition of mitotic cell cycle, nucleotide binding, microtubule cytoskeleton organization, mitotic cell cycle, nucleoside binding, purine nucleoside binding, immune system process, antigen processing and presentation of exogenous peptide antigen, antigen processing and presentation of peptide antigen via MHC class II, antigen processing and presentation of peptide or polysaccharide antigen…	GO:0000086, GO:0000166, GO:0000226, GO:0000278, GO:0001882, GO:0001883, GO:0002376, GO:0002478, GO:0002495, GO:0002504, GO:0003676, GO:0003723, GO:0003774, GO:0003777, GO:0003824, GO:0005488, GO:0005515, GO:0005524, GO:0005576, GO:0005622, GO:0005623, GO:0005737, GO:0005813, GO:0005815, GO:0005829, GO:0005856, GO:0005868, GO:0005874, GO:0005875, GO:0006810, GO:0006888, GO:0006928, GO:0006996, GO:…	HALLMARK_MITOTIC_SPINDLE	WANG_LMO4_TARGETS_DN, HEIDENBLAD_AMPLICON_8Q24_UP, BYSTROEM_CORRELATED_WITH_IL5_UP, ZAMORA_NOS2_TARGETS_DN, JIANG_AGING_CEREBRAL_CORTEX_DN, BILD_CTNNB1_ONCOGENIC_SIGNATURE, CHANDRAN_METASTASIS_UP, JINESH_BLEBBISHIELD_TO_IMMUNE_CELL_FUSION_PBSHMS_UP, REACTOME_ADAPTIVE_IMMUNE_SYSTEM, REACTOME_CELL_CYCLE, REACTOME_INNATE_IMMUNE_SYSTEM, REACTOME_ORGANELLE_BIOGENESIS_AND_MAINTENANCE, REACTOME_RHO_GTPA…	4341.33	4157.28	4525.38	0.122369	0.000597585	0.0226405	FALSE	4129	4248	4094	4281	4574	4721	4157	4525
ENSG00000151914	DST	protein_coding	Dystonin; Dystonin; Dystonin; Dystonin; Dystonin; Dystonin; Dystonin; Dystonin; Dystonin; Dystonin; Dystonin; Dystonin; Dystonin; Dystonin; Dystonin; Dystonin; Dystonin; Dystonin; Dystonin; Dystonin; Dystonin; Dystonin; Dystonin; Dystonin; Dystonin; Dystonin; Dystonin; Dystonin; Dystonin; Dystonin; Dystonin; Dystonin; Dystonin; Alternative protein DST; DST protein; DST protein; Dystonin; Dystonin…	DST, BP230, BP240, BPAG1, DMH, DT, KIAA0728; DST, BP230, BP240, BPAG1, DMH, DT, KIAA0728; DST, BP230, BP240, BPAG1, DMH, DT, KIAA0728; DST, BP230, BP240, BPAG1, DMH, DT, KIAA0728; DST, BP230, BP240, BPAG1, DMH, DT, KIAA0728; DST, BP230, BP240, BPAG1, DMH, DT, KIAA0728; DST, BP230, BP240, BPAG1, DMH, DT, KIAA0728; DST, BP230, BP240, BPAG1, DMH, DT, KIAA0728; DST, BP230, BP240, BPAG1, DMH, DT, KIAA…	Q03001; B7Z3H1; E7ERU0; O94833; Q12825; Q13266; Q13267; Q13775; Q5TBT0; Q5TBT2; Q5TF23; Q5TF24; Q8N1T8; Q8N8J3; Q8WXK8; Q8WXK9; Q96AK9; Q96DQ5; Q96J76; Q96QT5; Q9H555; Q9UGD7; Q9UGD8; Q9UN10; F8W9J4; A0A7P0T890; A0A494C073; A0A494C1U5; A0A0U1RQJ2; F6QMI7; E9PHM6; Q5T0V7; E7ETB9; L8E8Z4; Q86T18; Q9BSP9; H0YAT7; H0YBX0; H0YC82; H0YC65; A0A494C1D7; E7ERX3; Q6P0N6	DYST_HUMAN; DYST_HUMAN; DYST_HUMAN; DYST_HUMAN; DYST_HUMAN; DYST_HUMAN; DYST_HUMAN; DYST_HUMAN; DYST_HUMAN; DYST_HUMAN; DYST_HUMAN; DYST_HUMAN; DYST_HUMAN; DYST_HUMAN; DYST_HUMAN; DYST_HUMAN; DYST_HUMAN; DYST_HUMAN; DYST_HUMAN; DYST_HUMAN; DYST_HUMAN; DYST_HUMAN; DYST_HUMAN; DYST_HUMAN; F8W9J4_HUMAN; A0A7P0T890_HUMAN; A0A494C073_HUMAN; A0A494C1U5_HUMAN; A0A0U1RQJ2_HUMAN; F6QMI7_HUMAN; E9PHM6_HUMA…	ENST00000244364.10, ENST00000370765.11, ENST00000370788.6, ENST00000439203.5; ENST00000244364.10, ENST00000370765.11, ENST00000370788.6, ENST00000439203.5; ENST00000244364.10, ENST00000370765.11, ENST00000370788.6, ENST00000439203.5; ENST00000244364.10, ENST00000370765.11, ENST00000370788.6, ENST00000439203.5; ENST00000244364.10, ENST00000370765.11, ENST00000370788.6, ENST00000439203.5; ENST00000…	ENSP00000244364.6, ENSP00000359801.6, ENSP00000359824.2, ENSP00000404924.1; ENSP00000244364.6, ENSP00000359801.6, ENSP00000359824.2, ENSP00000404924.1; ENSP00000244364.6, ENSP00000359801.6, ENSP00000359824.2, ENSP00000404924.1; ENSP00000244364.6, ENSP00000359801.6, ENSP00000359824.2, ENSP00000404924.1; ENSP00000244364.6, ENSP00000359801.6, ENSP00000359824.2, ENSP00000404924.1; ENSP00000244364.6, …	ENSG00000151914	chr6	56457987	56954830	-			microtubule cytoskeleton organization, actin binding, receptor binding, integrin binding, binding, calcium ion binding, protein binding, extracellular region, proteinaceous extracellular matrix, basement membrane, intracellular, cell, nucleus, nuclear envelope, cytoplasm, endoplasmic reticulum, endoplasmic reticulum membrane, cytosol, cytoskeleton, microtubule, intermediate filament, plasma membr…	GO:0000226, GO:0003779, GO:0005102, GO:0005178, GO:0005488, GO:0005509, GO:0005515, GO:0005576, GO:0005578, GO:0005604, GO:0005622, GO:0005623, GO:0005634, GO:0005635, GO:0005737, GO:0005783, GO:0005789, GO:0005829, GO:0005856, GO:0005874, GO:0005882, GO:0005886, GO:0005912, GO:0005924, GO:0005925, GO:0005938, GO:0006928, GO:0006950, GO:0006996, GO:0007010, GO:0007017, GO:0007044, GO:0007049, GO:…	HALLMARK_MITOTIC_SPINDLE, HALLMARK_PROTEIN_SECRETION, HALLMARK_EPITHELIAL_MESENCHYMAL_TRANSITION	FOROUTAN_TGFB_EMT_DN, FOROUTAN_PRODRANK_TGFB_EMT_DN, FOROUTAN_INTEGRATED_TGFB_EMT_DN, HOLLMANN_APOPTOSIS_VIA_CD40_UP, LIU_SOX4_TARGETS_UP, DAVICIONI_MOLECULAR_ARMS_VS_ERMS_UP, TURASHVILI_BREAST_DUCTAL_CARCINOMA_VS_DUCTAL_NORMAL_DN, TURASHVILI_BREAST_LOBULAR_CARCINOMA_VS_DUCTAL_NORMAL_DN, TURASHVILI_BREAST_LOBULAR_CARCINOMA_VS_LOBULAR_NORMAL_UP, GAL_LEUKEMIC_STEM_CELL_UP, MULLIGHAN_NPM1_MUTATED_SI…	4153.87	4168.46	4139.27	-0.0101363	0.772168	0.994577	FALSE	4032	4232	4241	4096	4326	3996	4168	4139
ENSG00000117523	PRRC2C	protein_coding	Protein PRRC2C; Protein PRRC2C; Protein PRRC2C; Protein PRRC2C; Protein PRRC2C; Protein PRRC2C; Protein PRRC2C; Protein PRRC2C; Protein PRRC2C; Protein PRRC2C; Proline rich coiled-coil 2C; Proline rich coiled-coil 2C; Proline rich coiled-coil 2C; Proline rich coiled-coil 2C; Protein PRRC2C	PRRC2C, BAT2D1, BAT2L2, KIAA1096, XTP2; PRRC2C, BAT2D1, BAT2L2, KIAA1096, XTP2; PRRC2C, BAT2D1, BAT2L2, KIAA1096, XTP2; PRRC2C, BAT2D1, BAT2L2, KIAA1096, XTP2; PRRC2C, BAT2D1, BAT2L2, KIAA1096, XTP2; PRRC2C, BAT2D1, BAT2L2, KIAA1096, XTP2; PRRC2C, BAT2D1, BAT2L2, KIAA1096, XTP2; PRRC2C, BAT2D1, BAT2L2, KIAA1096, XTP2; PRRC2C, BAT2D1, BAT2L2, KIAA1096, XTP2; PRRC2C, BAT2D1, BAT2L2, KIAA1096, XTP2;…	Q9Y520; Q05DM8; Q49A39; Q6PD54; Q9H2N2; Q9HA05; Q9NSM8; Q9NXL3; Q9UF29; Q9UPQ6; A0A2R8Y424; A0A2R8Y7F4; H7C5N8; E7EPN9; A0A2R8YET2	PRC2C_HUMAN; PRC2C_HUMAN; PRC2C_HUMAN; PRC2C_HUMAN; PRC2C_HUMAN; PRC2C_HUMAN; PRC2C_HUMAN; PRC2C_HUMAN; PRC2C_HUMAN; PRC2C_HUMAN; A0A2R8Y424_HUMAN; A0A2R8Y7F4_HUMAN; H7C5N8_HUMAN; E7EPN9_HUMAN; A0A2R8YET2_HUMAN	ENST00000338920.8, ENST00000426496.6, ENST00000647382.2; ENST00000338920.8, ENST00000426496.6, ENST00000647382.2; ENST00000338920.8, ENST00000426496.6, ENST00000647382.2; ENST00000338920.8, ENST00000426496.6, ENST00000647382.2; ENST00000338920.8, ENST00000426496.6, ENST00000647382.2; ENST00000338920.8, ENST00000426496.6, ENST00000647382.2; ENST00000338920.8, ENST00000426496.6, ENST00000647382.2; …	ENSP00000343629.4, ENSP00000410219.3, ENSP00000495867.2; ENSP00000343629.4, ENSP00000410219.3, ENSP00000495867.2; ENSP00000343629.4, ENSP00000410219.3, ENSP00000495867.2; ENSP00000343629.4, ENSP00000410219.3, ENSP00000495867.2; ENSP00000343629.4, ENSP00000410219.3, ENSP00000495867.2; ENSP00000343629.4, ENSP00000410219.3, ENSP00000495867.2; ENSP00000343629.4, ENSP00000410219.3, ENSP00000495867.2; …	ENSG00000117523	chr1	171485530	171593511	+			hematopoietic progenitor cell differentiation, immune system process, immune system development, nucleic acid binding, RNA binding, binding, protein binding, multicellular organism development, protein C-terminus binding, cellular process, membrane, hemopoiesis, cell differentiation, multicellular organismal process, developmental process, single-organism process, single-multicellular organism pr…	GO:0002244, GO:0002376, GO:0002520, GO:0003676, GO:0003723, GO:0005488, GO:0005515, GO:0007275, GO:0008022, GO:0009987, GO:0016020, GO:0030097, GO:0030154, GO:0032501, GO:0032502, GO:0044699, GO:0044707, GO:0044763, GO:0044767, GO:0044822, GO:0048513, GO:0048534, GO:0048731, GO:0048856, GO:0048869, GO:0097159, GO:1901363		DUNNE_TARGETS_OF_AML1_MTG8_FUSION_UP, SIMBULAN_UV_RESPONSE_NORMAL_DN, ONDER_CDH1_TARGETS_1_DN, NOUZOVA_TRETINOIN_AND_H4_ACETYLATION, GENTILE_UV_RESPONSE_CLUSTER_D9, SANSOM_APC_MYC_TARGETS, BOYAULT_LIVER_CANCER_SUBCLASS_G1_UP, WP_VEGFAVEGFR2_SIGNALING_PATHWAY, ONKEN_UVEAL_MELANOMA_UP, DOANE_RESPONSE_TO_ANDROGEN_DN, OSWALD_HEMATOPOIETIC_STEM_CELL_IN_COLLAGEN_GEL_DN, DODD_NASOPHARYNGEAL_CARCINOMA_DN…	3191.53	3288.28	3094.77	-0.0874737	0.0144886	0.222641	FALSE	3205	3395	3265	3024	3100	3160	3288	3094
ENSG00000124942	AHNAK	protein_coding	Neuroblast differentiation-associated protein AHNAK; Neuroblast differentiation-associated protein AHNAK; AHNAK protein; AHNAK nucleoprotein; AHNAK nucleoprotein; AHNAK nucleoprotein; AHNAK nucleoprotein; AHNAK nucleoprotein; AHNAK nucleoprotein	AHNAK, PM227; AHNAK, PM227; AHNAK; AHNAK; AHNAK; AHNAK; AHNAK; AHNAK; AHNAK	Q09666; A1A586; Q9BVU3; Q96EC4; E9PQE3; E9PKR9; E9PJC6; E9PJZ0; E9PLK4	AHNK_HUMAN; AHNK_HUMAN; Q9BVU3_HUMAN; Q96EC4_HUMAN; E9PQE3_HUMAN; E9PKR9_HUMAN; E9PJC6_HUMAN; E9PJZ0_HUMAN; E9PLK4_HUMAN	ENST00000257247.11, ENST00000378024.9; ENST00000257247.11, ENST00000378024.9; ; ENST00000531324.1; ENST00000528508.5; ENST00000530124.5; ENST00000533365.5; ENST00000530285.5	ENSP00000257247.7, ENSP00000367263.4; ENSP00000257247.7, ENSP00000367263.4; ; ENSP00000436845.1; ENSP00000435357.1; ENSP00000433789.1; ENSP00000433635.1; ENSP00000433286.1	ENSG00000124942	chr11	62433542	62556235	-			lytic vacuole, nucleic acid binding, RNA binding, structural molecule activity, binding, protein binding, extracellular region, intracellular, cell, nucleus, cytoplasm, lysosome, lysosomal membrane, vacuole, vacuolar membrane, cytosol, cytoskeleton, plasma membrane, cell-cell junction, adherens junction, cell-substrate adherens junction, focal adhesion, nucleobase-containing compound metabolic pr…	GO:0000323, GO:0003676, GO:0003723, GO:0005198, GO:0005488, GO:0005515, GO:0005576, GO:0005622, GO:0005623, GO:0005634, GO:0005737, GO:0005764, GO:0005765, GO:0005773, GO:0005774, GO:0005829, GO:0005856, GO:0005886, GO:0005911, GO:0005912, GO:0005924, GO:0005925, GO:0006139, GO:0006396, GO:0006461, GO:0006725, GO:0006807, GO:0006810, GO:0006811, GO:0006812, GO:0006816, GO:0008152, GO:0008380, GO:…	HALLMARK_IL2_STAT5_SIGNALING	GRABARCZYK_BCL11B_TARGETS_UP, RHEIN_ALL_GLUCOCORTICOID_THERAPY_UP, LINDGREN_BLADDER_CANCER_CLUSTER_3_DN, GAUSSMANN_MLL_AF4_FUSION_TARGETS_G_DN, WANG_HCP_PROSTATE_CANCER, SIMBULAN_UV_RESPONSE_NORMAL_DN, SIMBULAN_UV_RESPONSE_IMMORTALIZED_DN, KIM_MYCL1_AMPLIFICATION_TARGETS_DN, FERREIRA_EWINGS_SARCOMA_UNSTABLE_VS_STABLE_DN, RICKMAN_TUMOR_DIFFERENTIATED_WELL_VS_POORLY_DN, ABBUD_LIF_SIGNALING_1_DN, YA…	3095.01	3013.87	3176.14	0.0756288	0.044039	0.444745	FALSE	2998	3026	3018	3030	3185	3313	3014	3176
ENSG00000086758	HUWE1	protein_coding	E3 ubiquitin-protein ligase HUWE1; E3 ubiquitin-protein ligase HUWE1; E3 ubiquitin-protein ligase HUWE1; E3 ubiquitin-protein ligase HUWE1; E3 ubiquitin-protein ligase HUWE1; E3 ubiquitin-protein ligase HUWE1; E3 ubiquitin-protein ligase HUWE1; E3 ubiquitin-protein ligase HUWE1; E3 ubiquitin-protein ligase HUWE1; E3 ubiquitin-protein ligase HUWE1; HECT-type E3 ubiquitin transferase; Alternative p…	HUWE1, KIAA0312, KIAA1578, UREB1, HSPC272; HUWE1, KIAA0312, KIAA1578, UREB1, HSPC272; HUWE1, KIAA0312, KIAA1578, UREB1, HSPC272; HUWE1, KIAA0312, KIAA1578, UREB1, HSPC272; HUWE1, KIAA0312, KIAA1578, UREB1, HSPC272; HUWE1, KIAA0312, KIAA1578, UREB1, HSPC272; HUWE1, KIAA0312, KIAA1578, UREB1, HSPC272; HUWE1, KIAA0312, KIAA1578, UREB1, HSPC272; HUWE1, KIAA0312, KIAA1578, UREB1, HSPC272; HUWE1, KIAA0…	Q7Z6Z7; O15029; Q4G2Z2; Q5H961; Q6P4D0; Q8NG67; Q9BUI0; Q9HCJ4; Q9NSL6; Q9P0A9; A0A994J483; L8E996; Q5H963; A0A0A6YYM2; A0A0K0K1E0; F6WK14; A0A994J4V6; Q8IWJ0; A0A1B0GXC7; A0A087X146; Q5H964; A0A994J6V7; Q3B7K0; A0A087X1S3; Q5H935; Q5H962; Q5H924; H0Y659	HUWE1_HUMAN; HUWE1_HUMAN; HUWE1_HUMAN; HUWE1_HUMAN; HUWE1_HUMAN; HUWE1_HUMAN; HUWE1_HUMAN; HUWE1_HUMAN; HUWE1_HUMAN; HUWE1_HUMAN; A0A994J483_HUMAN; L8E996_HUMAN; Q5H963_HUMAN; Q5H963_HUMAN; Q5H963_HUMAN; Q5H963_HUMAN; A0A994J4V6_HUMAN; Q8IWJ0_HUMAN; A0A1B0GXC7_HUMAN; A0A087X146_HUMAN; Q5H964_HUMAN; A0A994J6V7_HUMAN; Q3B7K0_HUMAN; A0A087X1S3_HUMAN; Q5H935_HUMAN; Q5H962_HUMAN; Q5H924_HUMAN; H0Y659_…	ENST00000262854.11, ENST00000342160.7, ENST00000612484.4; ENST00000262854.11, ENST00000342160.7, ENST00000612484.4; ENST00000262854.11, ENST00000342160.7, ENST00000612484.4; ENST00000262854.11, ENST00000342160.7, ENST00000612484.4; ENST00000262854.11, ENST00000342160.7, ENST00000612484.4; ENST00000262854.11, ENST00000342160.7, ENST00000612484.4; ENST00000262854.11, ENST00000342160.7, ENST00000612…	ENSP00000262854.6, ENSP00000340648.3, ENSP00000479451.1; ENSP00000262854.6, ENSP00000340648.3, ENSP00000479451.1; ENSP00000262854.6, ENSP00000340648.3, ENSP00000479451.1; ENSP00000262854.6, ENSP00000340648.3, ENSP00000479451.1; ENSP00000262854.6, ENSP00000340648.3, ENSP00000479451.1; ENSP00000262854.6, ENSP00000340648.3, ENSP00000479451.1; ENSP00000262854.6, ENSP00000340648.3, ENSP00000479451.1; …	ENSG00000086758	chrX	53532096	53686752	-	Ubiquitin mediated proteolysis	hsa04120	protein polyubiquitination, nucleic acid binding, DNA binding, RNA binding, catalytic activity, ubiquitin-protein transferase activity, binding, protein binding, extracellular region, intracellular, cell, nucleus, nucleoplasm, cytoplasm, cytosol, nucleobase-containing compound metabolic process, DNA metabolic process, DNA repair, base-excision repair, chromatin organization, cellular protein modi…	GO:0000209, GO:0003676, GO:0003677, GO:0003723, GO:0003824, GO:0004842, GO:0005488, GO:0005515, GO:0005576, GO:0005622, GO:0005623, GO:0005634, GO:0005654, GO:0005737, GO:0005829, GO:0006139, GO:0006259, GO:0006281, GO:0006284, GO:0006325, GO:0006464, GO:0006508, GO:0006511, GO:0006513, GO:0006605, GO:0006626, GO:0006725, GO:0006807, GO:0006810, GO:0006839, GO:0006886, GO:0006950, GO:0006974, GO:…	HALLMARK_IL2_STAT5_SIGNALING	LAIHO_COLORECTAL_CANCER_SERRATED_DN, GAUSSMANN_MLL_AF4_FUSION_TARGETS_A_UP, RATTENBACHER_BOUND_BY_CELF1, REACTOME_ADAPTIVE_IMMUNE_SYSTEM, REACTOME_INNATE_IMMUNE_SYSTEM, REACTOME_NEUTROPHIL_DEGRANULATION, REACTOME_ANTIGEN_PROCESSING_UBIQUITINATION_PROTEASOME_DEGRADATION, REACTOME_CLASS_I_MHC_MEDIATED_ANTIGEN_PROCESSING_PRESENTATION, GRAESSMANN_APOPTOSIS_BY_DOXORUBICIN_DN, NUYTTEN_NIPP1_TARGETS_DN,…	3061.16	3055.61	3066.72	0.00523578	0.910189	0.997932	FALSE	3006	3083	3078	2843	3103	3254	3055	3066
ENSG00000148773	MKI67	protein_coding	Proliferation marker protein Ki-67; Proliferation marker protein Ki-67; KI67 Antigen; KI67 Antigen; KI67 Antigen	MKI67; MKI67; MKI67; MKI67; MKI67	P46013; Q5VWH2; Q70L72; Q70L74; Q70L73	KI67_HUMAN; KI67_HUMAN; Q70L72_HUMAN; Q70L74_HUMAN; Q70L73_HUMAN	ENST00000368653.7, ENST00000368654.8; ENST00000368653.7, ENST00000368654.8; ;	ENSP00000357642.3, ENSP00000357643.3; ENSP00000357642.3, ENSP00000357643.3; ;	ENSG00000148773	chr10	128096659	128126423	-			reproduction, nucleotide binding, nuclear division, chromosome, centromeric region, condensed chromosome, nucleoside binding, purine nucleoside binding, liver development, nucleic acid binding, RNA binding, binding, protein binding, ATP binding, intracellular, cell, nucleus, chromosome, nucleolus, cytoplasm, aminoglycan metabolic process, nucleobase-containing compound metabolic process, DNA meta…	GO:0000003, GO:0000166, GO:0000280, GO:0000775, GO:0000793, GO:0001882, GO:0001883, GO:0001889, GO:0003676, GO:0003723, GO:0005488, GO:0005515, GO:0005524, GO:0005622, GO:0005623, GO:0005634, GO:0005694, GO:0005730, GO:0005737, GO:0006022, GO:0006139, GO:0006259, GO:0006725, GO:0006807, GO:0006950, GO:0006996, GO:0007049, GO:0007126, GO:0007275, GO:0008022, GO:0008152, GO:0008283, GO:0009266, GO:…	HALLMARK_G2M_CHECKPOINT, HALLMARK_E2F_TARGETS	GLASS_IGF2BP1_CLIP_TARGETS_KNOCKDOWN_DN, BERTUCCI_MEDULLARY_VS_DUCTAL_BREAST_CANCER_UP, DEURIG_T_CELL_PROLYMPHOCYTIC_LEUKEMIA_UP, GINESTIER_BREAST_CANCER_20Q13_AMPLIFICATION_DN, LASTOWSKA_NEUROBLASTOMA_COPY_NUMBER_DN, ROVERSI_GLIOMA_COPY_NUMBER_DN, BORLAK_LIVER_CANCER_EGF_UP, SHETH_LIVER_CANCER_VS_TXNIP_LOSS_PAM3, BYSTRYKH_HEMATOPOIESIS_STEM_CELL_AND_BRAIN_QTL_TRANS, ALCALAY_AML_BY_NPM1_LOCALIZAT…	2928.57	2826.77	3030.38	0.100309	0.0129423	0.207158	FALSE	2735	3035	2710	3028	3055	3008	2826	3030
ENSG00000178209	PLEC	protein_coding	Plectin; Plectin; Plectin; Plectin; Plectin; Plectin; Plectin; Plectin; Plectin; Plectin; Plectin; Plectin; Plectin; Plectin; Plectin; Plectin	PLEC, PLEC1; PLEC, PLEC1; PLEC, PLEC1; PLEC, PLEC1; PLEC, PLEC1; PLEC, PLEC1; PLEC, PLEC1; PLEC, PLEC1; PLEC, PLEC1; PLEC, PLEC1; PLEC, PLEC1; PLEC; PLEC; PLEC; PLEC; PLEC	Q15149; Q15148; Q16640; Q6S376; Q6S377; Q6S378; Q6S379; Q6S380; Q6S381; Q6S382; Q6S383; H0YDN1; A0A8I5KSD5; E9PMV1; A0A8I5KUE3; A0A8I5KYZ1	PLEC_HUMAN; PLEC_HUMAN; PLEC_HUMAN; PLEC_HUMAN; PLEC_HUMAN; PLEC_HUMAN; PLEC_HUMAN; PLEC_HUMAN; PLEC_HUMAN; PLEC_HUMAN; PLEC_HUMAN; H0YDN1_HUMAN; A0A8I5KSD5_HUMAN; E9PMV1_HUMAN; A0A8I5KUE3_HUMAN; A0A8I5KYZ1_HUMAN	ENST00000322810.8, ENST00000345136.8, ENST00000354589.7, ENST00000354958.6, ENST00000356346.7, ENST00000357649.6, ENST00000398774.6, ENST00000436759.6, ENST00000527096.5; ENST00000322810.8, ENST00000345136.8, ENST00000354589.7, ENST00000354958.6, ENST00000356346.7, ENST00000357649.6, ENST00000398774.6, ENST00000436759.6, ENST00000527096.5; ENST00000322810.8, ENST00000345136.8, ENST00000354589.7, …	ENSP00000323856.4, ENSP00000344848.3, ENSP00000346602.3, ENSP00000347044.2, ENSP00000348702.3, ENSP00000350277.2, ENSP00000381756.2, ENSP00000388180.2, ENSP00000434583.1; ENSP00000323856.4, ENSP00000344848.3, ENSP00000346602.3, ENSP00000347044.2, ENSP00000348702.3, ENSP00000350277.2, ENSP00000381756.2, ENSP00000388180.2, ENSP00000434583.1; ENSP00000323856.4, ENSP00000344848.3, ENSP00000346602.3, …	ENSG00000178209	chr8	143915153	143976734	-			nucleic acid binding, RNA binding, actin binding, structural molecule activity, binding, protein binding, extracellular region, intracellular, cell, cytoplasm, cytosol, cytoskeleton, plasma membrane, brush border, adherens junction, cell-substrate adherens junction, focal adhesion, cell-substrate junction assembly, cytoskeletal protein binding, structural constituent of muscle, cellular process, …	GO:0003676, GO:0003723, GO:0003779, GO:0005198, GO:0005488, GO:0005515, GO:0005576, GO:0005622, GO:0005623, GO:0005737, GO:0005829, GO:0005856, GO:0005886, GO:0005903, GO:0005912, GO:0005924, GO:0005925, GO:0007044, GO:0008092, GO:0008307, GO:0009987, GO:0016020, GO:0016043, GO:0016528, GO:0022607, GO:0030016, GO:0030054, GO:0030055, GO:0030056, GO:0030506, GO:0031581, GO:0031982, GO:0031988, GO:…	HALLMARK_IL2_STAT5_SIGNALING	PUIFFE_INVASION_INHIBITED_BY_ASCITES_UP, MULLIGHAN_MLL_SIGNATURE_2_UP, RODRIGUES_THYROID_CARCINOMA_DN, GAUSSMANN_MLL_AF4_FUSION_TARGETS_C_UP, WANG_BARRETTS_ESOPHAGUS_UP, SIMBULAN_UV_RESPONSE_NORMAL_DN, SIMBULAN_UV_RESPONSE_IMMORTALIZED_DN, BENPORATH_SUZ12_TARGETS, BENPORATH_EED_TARGETS, BENPORATH_ES_WITH_H3K27ME3, BENPORATH_PRC2_TARGETS, PETRETTO_HEART_MASS_QTL_CIS_UP, NIKOLSKY_BREAST_CANCER_8Q23…	2910.74	3087.27	2734.2	-0.175151	0.0054164	0.114759	FALSE	2920	3253	3089	2655	2636	2911	3087	2734
ENSG00000117724	CENPF	protein_coding	Centromere protein F; Centromere protein F; Centromere protein F; Centromere protein F; Centromere protein F	CENPF; CENPF; CENPF; CENPF; CENPF	P49454; Q13171; Q13246; Q5VVM7; A0A9L9PXU7	CENPF_HUMAN; CENPF_HUMAN; CENPF_HUMAN; CENPF_HUMAN; A0A9L9PXU7_HUMAN	ENST00000366955.8; ENST00000366955.8; ENST00000366955.8; ENST00000366955.8; ENST00000706765.1	ENSP00000355922.3; ENSP00000355922.3; ENSP00000355922.3; ENSP00000355922.3; ENSP00000516538.1	ENSG00000117724	chr1	214603185	214664574	+			mitotic sister chromatid segregation, cell cycle checkpoint, G2/M transition of mitotic cell cycle, mitotic cell cycle, nuclear division, chromosome, centromeric region, kinetochore, condensed chromosome kinetochore, condensed chromosome, centromeric region, chromatin, condensed chromosome, sister chromatid segregation, spindle pole, condensed chromosome outer kinetochore, urogenital system devel…	GO:0000070, GO:0000075, GO:0000086, GO:0000278, GO:0000280, GO:0000775, GO:0000776, GO:0000777, GO:0000779, GO:0000785, GO:0000793, GO:0000819, GO:0000922, GO:0000940, GO:0001655, GO:0001822, GO:0003682, GO:0005488, GO:0005515, GO:0005622, GO:0005623, GO:0005634, GO:0005635, GO:0005654, GO:0005694, GO:0005737, GO:0005813, GO:0005815, GO:0005819, GO:0005829, GO:0005856, GO:0005929, GO:0005930, GO:…	HALLMARK_MITOTIC_SPINDLE, HALLMARK_G2M_CHECKPOINT	BLANCO_MELO_SARS_COV_1_INFECTION_MCR5_CELLS_UP, BLANCO_MELO_BRONCHIAL_EPITHELIAL_CELLS_INFLUENZA_A_DEL_NS1_INFECTION_DN, JAEGER_METASTASIS_UP, RICKMAN_TUMOR_DIFFERENTIATED_WELL_VS_POORLY_UP, SMITH_LIVER_CANCER, JIANG_HYPOXIA_CANCER, YOKOE_CANCER_TESTIS_ANTIGENS, ACEVEDO_METHYLATED_IN_LIVER_CANCER_DN, SMID_BREAST_CANCER_RELAPSE_IN_BRAIN_UP, SMID_BREAST_CANCER_BASAL_UP, HIRSCH_CELLULAR_TRANSFORMATI…	2706.18	2723.64	2688.72	-0.0186062	0.825916	0.997356	FALSE	2591	3027	2553	2686	2767	2613	2723	2688
ENSG00000100345	MYH9	protein_coding	Myosin-9; Myosin-9; Myosin-9; Myosin-9; Myosin-9; Myosin heavy chain 9; Myosin heavy chain 9; MYH9 protein; Myosin heavy chain 9; MYH9 protein, Myosin heavy chain 9; Non-muscle myosin heavy chain 9; Non-muscle myosin heavy chain; Myosin heavy chain 9	MYH9; MYH9; MYH9; MYH9; MYH9; MYH9; MYH9; MYH9; MYH9; MYH9; MYH9; MYH9; MYH9	P35579; A8K6E4; O60805; Q60FE2; Q86T83; A0A8I5KWT8; A0A8I5KYI1; Q86XU5; A0A8I5KU92; Q5BKV1; A0A0U4BW16; Q2PS10; B1AH99	MYH9_HUMAN; MYH9_HUMAN; MYH9_HUMAN; MYH9_HUMAN; MYH9_HUMAN; A0A8I5KWT8_HUMAN; A0A8I5KYI1_HUMAN; Q86XU5_HUMAN; A0A8I5KU92_HUMAN; Q5BKV1_HUMAN; A0A0U4BW16_HUMAN; Q2PS10_HUMAN; B1AH99_HUMAN	ENST00000216181.11; ENST00000216181.11; ENST00000216181.11; ENST00000216181.11; ENST00000216181.11; ENST00000685801.1; ENST00000691296.1; ENST00000688137.1; ENST00000401701.1; ; ENST00000456729.1	ENSP00000216181.6; ENSP00000216181.6; ENSP00000216181.6; ENSP00000216181.6; ENSP00000216181.6; ENSP00000510688.1; ENSP00000509816.1; ENSP00000510189.1; ENSP00000384631.1; ; ENSP00000414852.1	ENSG00000100345	chr22	36281280	36388010	-	Tight junction, Regulation of actin cytoskeleton, Salmonella infection	hsa04530, hsa04810, hsa05132	reproduction, microfilament motor activity, nucleotide binding, meiotic spindle organization, microtubule cytoskeleton organization, syncytium formation by plasma membrane fusion, cell morphogenesis, cell morphogenesis involved in differentiation, cytokinesis, angiogenesis, blood vessel development, ameboidal-type cell migration, in utero embryonic development, stress fiber, ruffle, establishment…	GO:0000003, GO:0000146, GO:0000166, GO:0000212, GO:0000226, GO:0000768, GO:0000902, GO:0000904, GO:0000910, GO:0001525, GO:0001568, GO:0001667, GO:0001701, GO:0001725, GO:0001726, GO:0001767, GO:0001768, GO:0001772, GO:0001775, GO:0001882, GO:0001883, GO:0001931, GO:0001944, GO:0002376, GO:0002520, GO:0002521, GO:0002573, GO:0003676, GO:0003723, GO:0003774, GO:0003779, GO:0003824, GO:0005488, GO:…	HALLMARK_HYPOXIA, HALLMARK_MITOTIC_SPINDLE, HALLMARK_MYOGENESIS, HALLMARK_APICAL_JUNCTION, HALLMARK_HEDGEHOG_SIGNALING	DAVICIONI_TARGETS_OF_PAX_FOXO1_FUSIONS_UP, DITTMER_PTHLH_TARGETS_DN, GAUSSMANN_MLL_AF4_FUSION_TARGETS_A_UP, MYLLYKANGAS_AMPLIFICATION_HOT_SPOT_22, STARK_PREFRONTAL_CORTEX_22Q11_DELETION_UP, CHESLER_BRAIN_QTL_TRANS, ZAMORA_NOS2_TARGETS_DN, RIZKI_TUMOR_INVASIVENESS_3D_DN, ACEVEDO_METHYLATED_IN_LIVER_CANCER_DN, GRESHOCK_CANCER_COPY_NUMBER_UP, DAVIES_MULTIPLE_MYELOMA_VS_MGUS_DN, ROSS_LEUKEMIA_WITH_ML…	2593.74	2761.03	2426.44	-0.186297	0.00547511	0.1157	FALSE	2637	2953	2693	2341	2356	2583	2761	2426
ENSG00000153827	TRIP12	protein_coding	E3 ubiquitin-protein ligase TRIP12; E3 ubiquitin-protein ligase TRIP12; E3 ubiquitin-protein ligase TRIP12; E3 ubiquitin-protein ligase TRIP12; E3 ubiquitin-protein ligase TRIP12; E3 ubiquitin-protein ligase TRIP12; E3 ubiquitin-protein ligase TRIP12; E3 ubiquitin-protein ligase; E3 ubiquitin-protein ligase; E3 ubiquitin-protein ligase; E3 ubiquitin-protein ligase; E3 ubiquitin-protein ligase; E3…	TRIP12, KIAA0045, ULF; TRIP12, KIAA0045, ULF; TRIP12, KIAA0045, ULF; TRIP12, KIAA0045, ULF; TRIP12, KIAA0045, ULF; TRIP12, KIAA0045, ULF; TRIP12, KIAA0045, ULF; TRIP12; TRIP12; TRIP12; TRIP12; TRIP12; TRIP12; TRIP12; TRIP12; TRIP12; TRIP12; TRIP12; TRIP12; TRIP12; TRIP12; TRIP12, hCG_1811426; TRIP12; TRIP12; TRIP12	Q14669; D4HL82; Q14CA3; Q14CF1; Q15644; Q53R87; Q53TE7; A0A6Q8PHK0; A0A994J569; A0A994J755; C9JLD7; A0A6Q8PGG9; A0A994J4J0; A0A994J4J6; H7C1L9; A0A994J4S0; A0A994J752; H7C2Y1; Q57Z94; L0R5E3; A0A994J7J0; G5E9G6; C9JLJ5; F8W9P3; C9JSX9	TRIPC_HUMAN; TRIPC_HUMAN; TRIPC_HUMAN; TRIPC_HUMAN; TRIPC_HUMAN; TRIPC_HUMAN; TRIPC_HUMAN; A0A6Q8PHK0_HUMAN; A0A994J569_HUMAN; A0A994J755_HUMAN; C9JLD7_HUMAN; A0A6Q8PGG9_HUMAN; A0A994J4J0_HUMAN; A0A994J4J6_HUMAN; H7C1L9_HUMAN; A0A994J4S0_HUMAN; A0A994J752_HUMAN; H7C2Y1_HUMAN; Q57Z94_HUMAN; L0R5E3_HUMAN; A0A994J7J0_HUMAN; G5E9G6_HUMAN; C9JLJ5_HUMAN; F8W9P3_HUMAN; C9JSX9_HUMAN	ENST00000283943.9, ENST00000389044.8, ENST00000389045.7, ENST00000704580.1; ENST00000283943.9, ENST00000389044.8, ENST00000389045.7, ENST00000704580.1; ENST00000283943.9, ENST00000389044.8, ENST00000389045.7, ENST00000704580.1; ENST00000283943.9, ENST00000389044.8, ENST00000389045.7, ENST00000704580.1; ENST00000283943.9, ENST00000389044.8, ENST00000389045.7, ENST00000704580.1; ENST00000283943.9, …	ENSP00000283943.4, ENSP00000373696.4, ENSP00000373697.3, ENSP00000515955.1; ENSP00000283943.4, ENSP00000373696.4, ENSP00000373697.3, ENSP00000515955.1; ENSP00000283943.4, ENSP00000373696.4, ENSP00000373697.3, ENSP00000515955.1; ENSP00000283943.4, ENSP00000373696.4, ENSP00000373697.3, ENSP00000515955.1; ENSP00000283943.4, ENSP00000373696.4, ENSP00000373697.3, ENSP00000515955.1; ENSP00000283943.4, …	ENSG00000153827	chr2	229763837	229923239	-	Ubiquitin mediated proteolysis	hsa04120	protein polyubiquitination, catalytic activity, ubiquitin-protein transferase activity, receptor binding, binding, protein binding, intracellular, cell, nucleus, nucleoplasm, cytoplasm, cytosol, nucleobase-containing compound metabolic process, DNA metabolic process, DNA repair, regulation of DNA repair, double-strand break repair, chromatin organization, cellular protein modification process, pr…	GO:0000209, GO:0003824, GO:0004842, GO:0005102, GO:0005488, GO:0005515, GO:0005622, GO:0005623, GO:0005634, GO:0005654, GO:0005737, GO:0005829, GO:0006139, GO:0006259, GO:0006281, GO:0006282, GO:0006302, GO:0006325, GO:0006464, GO:0006508, GO:0006511, GO:0006725, GO:0006807, GO:0006950, GO:0006974, GO:0006996, GO:0007275, GO:0008134, GO:0008152, GO:0009056, GO:0009057, GO:0009790, GO:0009892, GO:…		HOUNKPE_HOUSEKEEPING_GENES, IGARASHI_ATF4_TARGETS_DN, WANG_LMO4_TARGETS_DN, LINDGREN_BLADDER_CANCER_CLUSTER_3_DN, GAUSSMANN_MLL_AF4_FUSION_TARGETS_B_DN, RICKMAN_METASTASIS_UP, BYSTRYKH_HEMATOPOIESIS_STEM_CELL_AND_BRAIN_QTL_TRANS, FONTAINE_PAPILLARY_THYROID_CARCINOMA_DN, RAO_BOUND_BY_SALL4_ISOFORM_A, REACTOME_ADAPTIVE_IMMUNE_SYSTEM, REACTOME_ANTIGEN_PROCESSING_UBIQUITINATION_PROTEASOME_DEGRADATION…	2563.33	2656.56	2470.1	-0.104948	0.00629821	0.127535	FALSE	2636	2746	2588	2451	2446	2513	2656	2470
ENSG00000131016	AKAP12	protein_coding	A-kinase anchor protein 12; A-kinase anchor protein 12; A-kinase anchor protein 12; A-kinase anchor protein 12; A-kinase anchor protein 12; A-kinase anchor protein 12; A-kinase anchor protein 12; A-kinase anchor protein 12; AKAP12 protein; AKAP12 protein	AKAP12, AKAP250; AKAP12, AKAP250; AKAP12, AKAP250; AKAP12, AKAP250; AKAP12, AKAP250; AKAP12, AKAP250; AKAP12, AKAP250; AKAP12, AKAP250; AKAP12; AKAP12	Q02952; O00310; O00498; Q4LE68; Q5SZ80; Q5TGN1; Q68D82; Q99970; Q6NSG9; Q86TJ9	AKA12_HUMAN; AKA12_HUMAN; AKA12_HUMAN; AKA12_HUMAN; AKA12_HUMAN; AKA12_HUMAN; AKA12_HUMAN; AKA12_HUMAN; Q6NSG9_HUMAN; Q86TJ9_HUMAN	ENST00000253332.5, ENST00000354675.10, ENST00000359755.5, ENST00000402676.7; ENST00000253332.5, ENST00000354675.10, ENST00000359755.5, ENST00000402676.7; ENST00000253332.5, ENST00000354675.10, ENST00000359755.5, ENST00000402676.7; ENST00000253332.5, ENST00000354675.10, ENST00000359755.5, ENST00000402676.7; ENST00000253332.5, ENST00000354675.10, ENST00000359755.5, ENST00000402676.7; ENST0000025333…	ENSP00000253332.1, ENSP00000346702.6, ENSP00000352794.5, ENSP00000384537.2; ENSP00000253332.1, ENSP00000346702.6, ENSP00000352794.5, ENSP00000384537.2; ENSP00000253332.1, ENSP00000346702.6, ENSP00000352794.5, ENSP00000384537.2; ENSP00000253332.1, ENSP00000346702.6, ENSP00000352794.5, ENSP00000384537.2; ENSP00000253332.1, ENSP00000346702.6, ENSP00000352794.5, ENSP00000384537.2; ENSP00000253332.1, …	ENSG00000131016	chr6	151239967	151358559	+			binding, protein binding, intracellular, cell, cytoplasm, cytoskeleton, plasma membrane, adherens junction, cell-substrate adherens junction, focal adhesion, cell cortex, nucleobase-containing compound metabolic process, regulation of nucleotide metabolic process, purine nucleotide metabolic process, purine nucleotide biosynthetic process, cAMP biosynthetic process, protein targeting, cellular ar…	GO:0005488, GO:0005515, GO:0005622, GO:0005623, GO:0005737, GO:0005856, GO:0005886, GO:0005912, GO:0005924, GO:0005925, GO:0005938, GO:0006139, GO:0006140, GO:0006163, GO:0006164, GO:0006171, GO:0006605, GO:0006725, GO:0006753, GO:0006793, GO:0006796, GO:0006807, GO:0006810, GO:0006886, GO:0007154, GO:0007165, GO:0007186, GO:0008104, GO:0008152, GO:0008179, GO:0009058, GO:0009117, GO:0009150, GO:…	HALLMARK_HYPOXIA, HALLMARK_ANDROGEN_RESPONSE, HALLMARK_KRAS_SIGNALING_UP	BLANCO_MELO_COVID19_SARS_COV_2_INFECTION_CALU3_CELLS_UP, DAVICIONI_TARGETS_OF_PAX_FOXO1_FUSIONS_UP, BILBAN_B_CLL_LPL_UP, MULLIGHAN_NPM1_MUTATED_SIGNATURE_2_UP, CASTELLANO_NRAS_TARGETS_DN, LANDIS_ERBB2_BREAST_TUMORS_324_UP, ZIRN_TRETINOIN_RESPONSE_WT1_UP, ZIRN_TRETINOIN_RESPONSE_UP, XU_HGF_SIGNALING_NOT_VIA_AKT1_48HR_UP, WOOD_EBV_EBNA1_TARGETS_DN, KIM_MYCN_AMPLIFICATION_TARGETS_DN, GROSS_HYPOXIA_V…	2462.82	2297.4	2628.24	0.19402	1.84014e-05	0.00138073	FALSE	2232	2499	2161	2596	2618	2670	2297	2628
ENSG00000141367	CLTC	protein_coding	Clathrin heavy chain 1; Clathrin heavy chain 1; Clathrin heavy chain 1; Clathrin heavy chain 1; Clathrin heavy chain; Clathrin heavy chain; Clathrin heavy chain; Clathrin heavy chain; Clathrin heavy chain; Clathrin heavy chain; Clathrin heavy chain; Clathrin heavy chain; Clathrin heavy chain; Clathrin heavy chain; Clathrin heavy chain; CLTC protein; Clathrin heavy chain; Clathrin heavy chain; Cla…	CLTC, CLH17, CLTCL2, KIAA0034; CLTC, CLH17, CLTCL2, KIAA0034; CLTC, CLH17, CLTCL2, KIAA0034; CLTC, CLH17, CLTCL2, KIAA0034; CLTC, hCG_1818599; CLTC, hCG_1818599; CLTC, hCG_1818599; CLTC; CLTC; CLTC; CLTC; CLTC; CLTC; CLTC; CLTC; CLTC; CLTC; CLTC; CLTC; CLTC	Q00610; D3DU00; Q6N0A0; Q86TF2; A0A087WVQ6; J3KSQ2; K7EJJ5; A0A8V8TR47; A0A8V8TQ14; A0A8V8TQK3; A0A8V8TRE8; A0A8V8TRF0; A0A8V8TQ18; J3KS13; A0A8V8TQK1; Q49AL0; J3KTN1; A0A8V8TQK7; J3KRF5; J3QL20	CLH1_HUMAN; CLH1_HUMAN; CLH1_HUMAN; CLH1_HUMAN; A0A087WVQ6_HUMAN; A0A087WVQ6_HUMAN; K7EJJ5_HUMAN; A0A8V8TR47_HUMAN; A0A8V8TQ14_HUMAN; A0A8V8TQK3_HUMAN; A0A8V8TRE8_HUMAN; A0A8V8TRF0_HUMAN; A0A8V8TQ18_HUMAN; J3KS13_HUMAN; A0A8V8TQK1_HUMAN; Q49AL0_HUMAN; J3KTN1_HUMAN; A0A8V8TQK7_HUMAN; J3KRF5_HUMAN; J3QL20_HUMAN	ENST00000269122.8, ENST00000393043.5, ENST00000700707.1; ENST00000269122.8, ENST00000393043.5, ENST00000700707.1; ENST00000269122.8, ENST00000393043.5, ENST00000700707.1; ENST00000269122.8, ENST00000393043.5, ENST00000700707.1; ENST00000580081.2; ENST00000580081.2; ENST00000472651.6; ENST00000700711.1; ENST00000700709.1; ENST00000700710.1; ENST00000700708.1; ENST00000700713.1; ENST00000700714.1; …	ENSP00000269122.3, ENSP00000376763.1, ENSP00000515147.1; ENSP00000269122.3, ENSP00000376763.1, ENSP00000515147.1; ENSP00000269122.3, ENSP00000376763.1, ENSP00000515147.1; ENSP00000269122.3, ENSP00000376763.1, ENSP00000515147.1; ENSP00000462592.2; ENSP00000462592.2; ENSP00000465200.2; ENSP00000515151.1; ENSP00000515149.1; ENSP00000515150.1; ENSP00000515148.1; ENSP00000515153.1; ENSP00000515154.1; …	ENSG00000141367	chr17	59619684	59696956	+	Endocytosis, Bacterial invasion of epithelial cells, Huntington's disease, Lysosome, Synaptic vesicle cycle, Endocrine and other factor-regulated calcium reabsorption	hsa04144, hsa05100, hsa05016, hsa04142, hsa04721, hsa04961	transition metal ion transport, Golgi membrane, polysaccharide biosynthetic process, mitotic cell cycle, nuclear division, lytic vacuole, ossification, osteoblast differentiation, establishment of planar polarity, morphogenesis of a polarized epithelium, morphogenesis of an epithelium, immune system process, antigen processing and presentation of exogenous peptide antigen, antigen processing and …	GO:0000041, GO:0000139, GO:0000271, GO:0000278, GO:0000280, GO:0000323, GO:0001503, GO:0001649, GO:0001736, GO:0001738, GO:0002009, GO:0002376, GO:0002478, GO:0002495, GO:0002504, GO:0003676, GO:0003723, GO:0003725, GO:0005198, GO:0005488, GO:0005515, GO:0005576, GO:0005622, GO:0005623, GO:0005737, GO:0005764, GO:0005765, GO:0005768, GO:0005773, GO:0005774, GO:0005794, GO:0005798, GO:0005802, GO:…	HALLMARK_PROTEIN_SECRETION, HALLMARK_PI3K_AKT_MTOR_SIGNALING	NIKOLSKY_BREAST_CANCER_17Q21_Q25_AMPLICON, GRESHOCK_CANCER_COPY_NUMBER_UP, BRUINS_UVC_RESPONSE_VIA_TP53_GROUP_A, IKEDA_MIR1_TARGETS_UP, KEGG_LYSOSOME, PID_ARF6_TRAFFICKING_PATHWAY, REACTOME_DEVELOPMENTAL_BIOLOGY, REACTOME_ADAPTIVE_IMMUNE_SYSTEM, REACTOME_GAP_JUNCTION_TRAFFICKING_AND_REGULATION, REACTOME_SIGNALING_BY_NTRKS, REACTOME_INFLUENZA_INFECTION, REACTOME_PLASMA_LIPOPROTEIN_ASSEMBLY_REMODEL…	2448.87	2517.15	2380.6	-0.0804349	0.0525065	0.484787	FALSE	2441	2657	2454	2409	2338	2395	2517	2380
ENSG00000167978	SRRM2	protein_coding	Serine/arginine repetitive matrix protein 2; Serine/arginine repetitive matrix protein 2; Serine/arginine repetitive matrix protein 2; Serine/arginine repetitive matrix protein 2; Serine/arginine repetitive matrix protein 2; Serine/arginine repetitive matrix protein 2; Serine/arginine repetitive matrix protein 2; Serine/arginine repetitive matrix protein 2; Serine/arginine repetitive matrix prote…	SRRM2, KIAA0324, SRL300, SRM300, HSPC075; SRRM2, KIAA0324, SRL300, SRM300, HSPC075; SRRM2, KIAA0324, SRL300, SRM300, HSPC075; SRRM2, KIAA0324, SRL300, SRM300, HSPC075; SRRM2, KIAA0324, SRL300, SRM300, HSPC075; SRRM2, KIAA0324, SRL300, SRM300, HSPC075; SRRM2, KIAA0324, SRL300, SRM300, HSPC075; SRRM2, KIAA0324, SRL300, SRM300, HSPC075; SRRM2, KIAA0324, SRL300, SRM300, HSPC075; SRRM2, KIAA0324, SRL3…	Q9UQ35; A6NKB9; D3DU97; O15038; O94803; Q6NSL3; Q6PIM3; Q6PK40; Q8IW17; Q96GY7; Q9P0G1; Q9UHA8; Q9UQ36; Q9UQ37; Q9UQ38; Q9UQ40; A0AUK8; Q05CV9; A0A994J493; Q05BI2; I3L4U6; I3L3Q8; A0A087X1W1; I3L0N7; I3L1I8; I3L182; I3L4D8	SRRM2_HUMAN; SRRM2_HUMAN; SRRM2_HUMAN; SRRM2_HUMAN; SRRM2_HUMAN; SRRM2_HUMAN; SRRM2_HUMAN; SRRM2_HUMAN; SRRM2_HUMAN; SRRM2_HUMAN; SRRM2_HUMAN; SRRM2_HUMAN; SRRM2_HUMAN; SRRM2_HUMAN; SRRM2_HUMAN; SRRM2_HUMAN; A0AUK8_HUMAN; Q05CV9_HUMAN; A0A994J493_HUMAN; Q05BI2_HUMAN; I3L4U6_HUMAN; I3L3Q8_HUMAN; A0A087X1W1_HUMAN; I3L0N7_HUMAN; I3L1I8_HUMAN; I3L182_HUMAN; I3L4D8_HUMAN	ENST00000301740.13, ENST00000576924.6, ENST00000630499.2; ENST00000301740.13, ENST00000576924.6, ENST00000630499.2; ENST00000301740.13, ENST00000576924.6, ENST00000630499.2; ENST00000301740.13, ENST00000576924.6, ENST00000630499.2; ENST00000301740.13, ENST00000576924.6, ENST00000630499.2; ENST00000301740.13, ENST00000576924.6, ENST00000630499.2; ENST00000301740.13, ENST00000576924.6, ENST00000630…	ENSP00000301740.8, ENSP00000461181.2, ENSP00000487247.1; ENSP00000301740.8, ENSP00000461181.2, ENSP00000487247.1; ENSP00000301740.8, ENSP00000461181.2, ENSP00000487247.1; ENSP00000301740.8, ENSP00000461181.2, ENSP00000487247.1; ENSP00000301740.8, ENSP00000461181.2, ENSP00000487247.1; ENSP00000301740.8, ENSP00000461181.2, ENSP00000487247.1; ENSP00000301740.8, ENSP00000461181.2, ENSP00000487247.1; …	ENSG00000167978	chr16	2752626	2772538	+			RNA splicing, via transesterification reactions, RNA splicing, via transesterification reactions with bulged adenosine as nucleophile, mRNA splicing, via spliceosome, nucleic acid binding, RNA binding, binding, protein binding, intracellular, cell, nucleus, nucleoplasm, spliceosomal complex, nucleobase-containing compound metabolic process, RNA processing, mRNA processing, cellular aromatic compo…	GO:0000375, GO:0000377, GO:0000398, GO:0003676, GO:0003723, GO:0005488, GO:0005515, GO:0005622, GO:0005623, GO:0005634, GO:0005654, GO:0005681, GO:0006139, GO:0006396, GO:0006397, GO:0006725, GO:0006807, GO:0008152, GO:0008380, GO:0009987, GO:0010467, GO:0015030, GO:0016070, GO:0016071, GO:0016604, GO:0016607, GO:0019904, GO:0030529, GO:0031974, GO:0031981, GO:0032991, GO:0034641, GO:0043170, GO:…		LIU_CMYB_TARGETS_DN, LAIHO_COLORECTAL_CANCER_SERRATED_DN, GINESTIER_BREAST_CANCER_ZNF217_AMPLIFIED_DN, GAUSSMANN_MLL_AF4_FUSION_TARGETS_A_UP, CAFFAREL_RESPONSE_TO_THC_8HR_5_UP, BENPORATH_EED_TARGETS, NIKOLSKY_BREAST_CANCER_16P13_AMPLICON, JIANG_TIP30_TARGETS_DN, AGUIRRE_PANCREATIC_CANCER_COPY_NUMBER_DN, LEE_DIFFERENTIATING_T_LYMPHOCYTE, LI_DCP2_BOUND_MRNA, REACTOME_MRNA_SPLICING, REACTOME_PROCESS…	2373.38	2448.4	2298.36	-0.0912005	0.02643	0.32839	FALSE	2421	2533	2391	2213	2301	2381	2448	2298
ENSG00000080824	HSP90AA1	protein_coding	Heat shock protein HSP 90-alpha; Heat shock protein HSP 90-alpha; Heat shock protein HSP 90-alpha; Heat shock protein HSP 90-alpha; Heat shock protein HSP 90-alpha; Heat shock protein HSP 90-alpha; Heat shock protein HSP 90-alpha; HSP90AA1 protein; HSP90AA1 protein; Heat shock protein 90 alpha family class A member 1; Heat shock protein 90 alpha family class A member 1; Heat shock protein 90 alph…	HSP90AA1, HSP90A, HSPC1, HSPCA; HSP90AA1, HSP90A, HSPC1, HSPCA; HSP90AA1, HSP90A, HSPC1, HSPCA; HSP90AA1, HSP90A, HSPC1, HSPCA; HSP90AA1, HSP90A, HSPC1, HSPCA; HSP90AA1, HSP90A, HSPC1, HSPCA; HSP90AA1, HSP90A, HSPC1, HSPCA; HSP90AA1; HSP90AA1; HSP90AA1; HSP90AA1; HSP90AA1; HSP90AA1; HSP90AA1	P07900; A8K500; B3KPJ9; Q2PP14; Q5CAQ6; Q5CAQ7; Q9BVQ5; Q8TBA7; Q2VPJ6; A0A0U1RR69; G3V592; G3V2J8; H0YJF5; Q96HX7	HS90A_HUMAN; HS90A_HUMAN; HS90A_HUMAN; HS90A_HUMAN; HS90A_HUMAN; HS90A_HUMAN; HS90A_HUMAN; Q8TBA7_HUMAN; Q2VPJ6_HUMAN; A0A0U1RR69_HUMAN; G3V592_HUMAN; G3V2J8_HUMAN; H0YJF5_HUMAN; Q96HX7_HUMAN	ENST00000216281.13, ENST00000334701.11; ENST00000216281.13, ENST00000334701.11; ENST00000216281.13, ENST00000334701.11; ENST00000216281.13, ENST00000334701.11; ENST00000216281.13, ENST00000334701.11; ENST00000216281.13, ENST00000334701.11; ENST00000216281.13, ENST00000334701.11; ; ENST00000558600.1; ENST00000557234.1; ENST00000553585.5; ENST00000554401.1;	ENSP00000216281.8, ENSP00000335153.7; ENSP00000216281.8, ENSP00000335153.7; ENSP00000216281.8, ENSP00000335153.7; ENSP00000216281.8, ENSP00000335153.7; ENSP00000216281.8, ENSP00000335153.7; ENSP00000216281.8, ENSP00000335153.7; ENSP00000216281.8, ENSP00000335153.7; ; ENSP00000489370.1; ENSP00000452241.1; ENSP00000450712.1; ENSP00000451400.1;	ENSG00000080824	chr14	102080742	102139699	-	PI3K-Akt signaling pathway, Pathways in cancer, Progesterone-mediated oocyte maturation, Antigen processing and presentation, NOD-like receptor signaling pathway, Estrogen signaling pathway, Protein processing in endoplasmic reticulum, Prostate cancer	hsa04151, hsa05200, hsa04914, hsa04612, hsa04621, hsa04915, hsa04141, hsa05215	protein import into nucleus, translocation, G2/M transition of mitotic cell cycle, nucleotide binding, mitotic cell cycle, lytic vacuole, ruffle, neuron migration, nucleoside binding, purine nucleoside binding, pyrimidine nucleoside binding, UTP binding, CTP binding, immune effector process, activation of immune response, immune system process, immune response-activating cell surface receptor sig…	GO:0000060, GO:0000086, GO:0000166, GO:0000278, GO:0000323, GO:0001726, GO:0001764, GO:0001882, GO:0001883, GO:0001884, GO:0002134, GO:0002135, GO:0002252, GO:0002253, GO:0002376, GO:0002429, GO:0002431, GO:0002433, GO:0002682, GO:0002684, GO:0002757, GO:0002764, GO:0002768, GO:0003008, GO:0003009, GO:0003012, GO:0003013, GO:0003015, GO:0003676, GO:0003723, GO:0003729, GO:0003823, GO:0003824, GO:…	HALLMARK_FATTY_ACID_METABOLISM	CHANDRAN_METASTASIS_TOP50_UP, GINESTIER_BREAST_CANCER_20Q13_AMPLIFICATION_UP, MULLIGHAN_NPM1_MUTATED_SIGNATURE_1_UP, MULLIGHAN_NPM1_MUTATED_SIGNATURE_2_UP, MULLIGHAN_NPM1_SIGNATURE_3_UP, DITTMER_PTHLH_TARGETS_DN, MARKS_ACETYLATED_NON_HISTONE_PROTEINS, SEIDEN_ONCOGENESIS_BY_MET, MYLLYKANGAS_AMPLIFICATION_HOT_SPOT_17, MYLLYKANGAS_AMPLIFICATION_HOT_SPOT_24, COLLIS_PRKDC_SUBSTRATES, ZHANG_PROLIFERATI…	2369.64	2435.55	2303.73	-0.080245	0.0727123	0.554136	FALSE	2362	2613	2331	2243	2328	2340	2435	2303
ENSG00000108424	KPNB1	protein_coding	Importin subunit beta-1; Importin subunit beta-1; Importin subunit beta-1; Importin subunit beta-1; Importin subunit beta-1; Importin subunit beta-1; Karyopherin subunit beta 1; Importin subunit beta-1; Karyopherin subunit beta 1; Karyopherin subunit beta 1; Karyopherin subunit beta 1	KPNB1, NTF97; KPNB1, NTF97; KPNB1, NTF97; KPNB1, NTF97; KPNB1, NTF97; KPNB1, NTF97; KPNB1; KPNB1; KPNB1; KPNB1; KPNB1	Q14974; B7ZAV6; D3DTT3; Q14637; Q53XN2; Q96J27; J3KTM9; J3QR48; J3KS06; J3QRG4; J3QKQ5	IMB1_HUMAN; IMB1_HUMAN; IMB1_HUMAN; IMB1_HUMAN; IMB1_HUMAN; IMB1_HUMAN; J3KTM9_HUMAN; J3QR48_HUMAN; J3KS06_HUMAN; J3QRG4_HUMAN; J3QKQ5_HUMAN	ENST00000290158.9, ENST00000535458.6, ENST00000540627.5, ENST00000583648.6; ENST00000290158.9, ENST00000535458.6, ENST00000540627.5, ENST00000583648.6; ENST00000290158.9, ENST00000535458.6, ENST00000540627.5, ENST00000583648.6; ENST00000290158.9, ENST00000535458.6, ENST00000540627.5, ENST00000583648.6; ENST00000290158.9, ENST00000535458.6, ENST00000540627.5, ENST00000583648.6; ENST00000290158.9, …	ENSP00000290158.3, ENSP00000438253.2, ENSP00000438964.1, ENSP00000464042.2; ENSP00000290158.3, ENSP00000438253.2, ENSP00000438964.1, ENSP00000464042.2; ENSP00000290158.3, ENSP00000438253.2, ENSP00000438964.1, ENSP00000464042.2; ENSP00000290158.3, ENSP00000438253.2, ENSP00000438964.1, ENSP00000464042.2; ENSP00000290158.3, ENSP00000438253.2, ENSP00000438964.1, ENSP00000464042.2; ENSP00000290158.3, …	ENSG00000108424	chr17	47649476	47685505	+	RNA transport	hsa03013	protein import into nucleus, docking, protein import into nucleus, translocation, mitotic sister chromatid segregation, microtubule cytoskeleton organization, mitotic cell cycle, nuclear division, DNA catabolic process, endonucleolytic, sister chromatid segregation, nucleic acid binding, RNA binding, signal sequence binding, transporter activity, binding, protein binding, extracellular region, in…	GO:0000059, GO:0000060, GO:0000070, GO:0000226, GO:0000278, GO:0000280, GO:0000737, GO:0000819, GO:0003676, GO:0003723, GO:0005048, GO:0005215, GO:0005488, GO:0005515, GO:0005576, GO:0005622, GO:0005623, GO:0005634, GO:0005635, GO:0005643, GO:0005654, GO:0005737, GO:0005783, GO:0005829, GO:0006139, GO:0006259, GO:0006308, GO:0006309, GO:0006461, GO:0006605, GO:0006606, GO:0006607, GO:0006610, GO:…	HALLMARK_G2M_CHECKPOINT, HALLMARK_MYC_TARGETS_V1	ZHONG_RESPONSE_TO_AZACITIDINE_AND_TSA_DN, PUIFFE_INVASION_INHIBITED_BY_ASCITES_UP, TIMOFEEVA_GROWTH_STRESS_VIA_STAT1_DN, HWANG_PROSTATE_CANCER_MARKERS, DARWICHE_PAPILLOMA_PROGRESSION_RISK, LASTOWSKA_NEUROBLASTOMA_COPY_NUMBER_UP, LIU_BREAST_CANCER, WANG_TARGETS_OF_MLL_CBP_FUSION_DN, GALE_APL_WITH_FLT3_MUTATED_UP, LEE_CALORIE_RESTRICTION_MUSCLE_DN, AGUIRRE_PANCREATIC_CANCER_COPY_NUMBER_UP, KAPOSI_L…	2311.6	2345.33	2277.87	-0.0420884	0.346128	0.924331	FALSE	2275	2501	2259	2277	2232	2325	2345	2278
ENSG00000196924	FLNA	protein_coding	Filamin-A; Filamin-A; Filamin-A; Filamin-A; Filamin-A; Filamin A; Filamin A; Filamin A; Filamin A; Filamin A; Filamin A; Filamin-A; Filamin A; FLNA protein; FLNA protein; Filamin A; Filamin A; Filamin A; Filamin A; Filamin A; Filamin A	FLNA, FLN, FLN1; FLNA, FLN, FLN1; FLNA, FLN, FLN1; FLNA, FLN, FLN1; FLNA, FLN, FLN1; FLNA; FLNA; FLNA; FLNA; FLNA; FLNA; FLNA; FLNA; FLNA; FLNA; FLNA; FLNA; FLNA; FLNA; FLNA; FLNA	P21333; E9KL45; Q5HY53; Q5HY55; Q8NF52; H0Y5F3; Q60FE6; Q60FE5; E9PHF0; A6NDY9; B2ZZ80; A0A7S5A4Z7; H7C2E7; Q2VP91; Q6NXF2; A0A669KBC6; F8WE98; H0Y5C6; A0A087WWY3; A0A7I2V3E6; A0A7P0NMY4	FLNA_HUMAN; FLNA_HUMAN; FLNA_HUMAN; FLNA_HUMAN; FLNA_HUMAN; H0Y5F3_HUMAN; Q60FE6_HUMAN; Q60FE5_HUMAN; Q60FE5_HUMAN; A6NDY9_HUMAN; A6NDY9_HUMAN; A0A7S5A4Z7_HUMAN; H7C2E7_HUMAN; Q2VP91_HUMAN; Q6NXF2_HUMAN; A0A669KBC6_HUMAN; F8WE98_HUMAN; H0Y5C6_HUMAN; A0A087WWY3_HUMAN; A0A7I2V3E6_HUMAN; A0A7P0NMY4_HUMAN	ENST00000360319.9, ENST00000369850.10; ENST00000360319.9, ENST00000369850.10; ENST00000360319.9, ENST00000369850.10; ENST00000360319.9, ENST00000369850.10; ENST00000360319.9, ENST00000369850.10; ENST00000438732.2; ENST00000369856.8; ENST00000369856.8; ; ENST00000415241.1; ; ENST00000673639.2; ENST00000420627.5; ENST00000444578.1; ENST00000610817.5; ENST00000676696.1; ENST00000422373.6	ENSP00000353467.4, ENSP00000358866.3; ENSP00000353467.4, ENSP00000358866.3; ENSP00000353467.4, ENSP00000358866.3; ENSP00000353467.4, ENSP00000358866.3; ENSP00000353467.4, ENSP00000358866.3; ENSP00000398215.1; ENSP00000358872.4; ENSP00000358872.4; ; ENSP00000405458.1; ; ENSP00000501210.2; ENSP00000408921.1; ENSP00000397824.1; ENSP00000480593.2; ENSP00000503392.1; ENSP00000416926.2	ENSG00000196924	chrX	154348524	154374634	-	Proteoglycans in cancer, MAPK signaling pathway, Salmonella infection, Focal adhesion	hsa05205, hsa04010, hsa05132, hsa04510	microtubule cytoskeleton organization, mitotic cell cycle, nuclear division, cell morphogenesis, cell morphogenesis involved in differentiation, G-protein coupled receptor binding, cell activation, glycoprotein binding, morphogenesis of an epithelium, morphogenesis of an epithelial sheet, platelet degranulation, nucleic acid binding, RNA binding, actin binding, signal transducer activity, recepto…	GO:0000226, GO:0000278, GO:0000280, GO:0000902, GO:0000904, GO:0001664, GO:0001775, GO:0001948, GO:0002009, GO:0002011, GO:0002576, GO:0003676, GO:0003723, GO:0003779, GO:0004871, GO:0005102, GO:0005488, GO:0005515, GO:0005576, GO:0005622, GO:0005623, GO:0005634, GO:0005694, GO:0005730, GO:0005737, GO:0005829, GO:0005856, GO:0005884, GO:0005886, GO:0005911, GO:0005912, GO:0005924, GO:0005925, GO:…	HALLMARK_MITOTIC_SPINDLE, HALLMARK_EPITHELIAL_MESENCHYMAL_TRANSITION, HALLMARK_ALLOGRAFT_REJECTION	BOGNI_TREATMENT_RELATED_MYELOID_LEUKEMIA_UP, MULLIGHAN_MLL_SIGNATURE_1_UP, MULLIGHAN_MLL_SIGNATURE_2_UP, HAHTOLA_MYCOSIS_FUNGOIDES_DN, OUELLET_CULTURED_OVARIAN_CANCER_INVASIVE_VS_LMP_DN, HWANG_PROSTATE_CANCER_MARKERS, SCHLOSSER_SERUM_RESPONSE_UP, LIAO_METASTASIS, GNATENKO_PLATELET_SIGNATURE, CHEOK_RESPONSE_TO_HD_MTX_UP, IWANAGA_CARCINOGENESIS_BY_KRAS_DN, SMID_BREAST_CANCER_RELAPSE_IN_BONE_DN, SMI…	2291.45	2398.37	2184.53	-0.134676	0.00102847	0.0343329	FALSE	2375	2402	2418	2154	2107	2292	2398	2184
ENSG00000094916	CBX5	protein_coding	Chromobox protein homolog 5; Chromobox protein homolog 5; CBX5 protein; Chromobox 5	CBX5, HP1A; CBX5, HP1A; CBX5; CBX5	P45973; B2R8T9; Q6I9T7; F8VNY3	CBX5_HUMAN; CBX5_HUMAN; Q6I9T7_HUMAN; F8VNY3_HUMAN	ENST00000209875.9, ENST00000439541.6, ENST00000550411.5; ENST00000209875.9, ENST00000439541.6, ENST00000550411.5; ENST00000552562.1	ENSP00000209875.4, ENSP00000401009.2, ENSP00000449207.1; ENSP00000209875.4, ENSP00000401009.2, ENSP00000449207.1; ENSP00000450190.1	ENSG00000094916	chr12	54230942	54280133	-			histone deacetylase complex, nuclear chromosome, chromosome, centromeric region, kinetochore, chromosome, telomeric region, nuclear chromosome, telomeric region, chromatin, nuclear chromatin, heterochromatin, chromatin binding, binding, protein binding, intracellular, cell, nucleus, nuclear envelope, nucleoplasm, chromosome, nuclear heterochromatin, pericentric heterochromatin, nucleolus, nucleob…	GO:0000118, GO:0000228, GO:0000775, GO:0000776, GO:0000781, GO:0000784, GO:0000785, GO:0000790, GO:0000792, GO:0003682, GO:0005488, GO:0005515, GO:0005622, GO:0005623, GO:0005634, GO:0005635, GO:0005654, GO:0005694, GO:0005720, GO:0005721, GO:0005730, GO:0006139, GO:0006351, GO:0006355, GO:0006725, GO:0006807, GO:0006950, GO:0007596, GO:0007599, GO:0008134, GO:0008152, GO:0009058, GO:0009059, GO:…	HALLMARK_E2F_TARGETS	WATANABE_COLON_CANCER_MSI_VS_MSS_DN, JAATINEN_HEMATOPOIETIC_STEM_CELL_UP, MARTIN_INTERACT_WITH_HDAC, JAZAG_TGFB1_SIGNALING_VIA_SMAD4_UP, WILLIAMS_ESR2_TARGETS_DN, LIAO_METASTASIS, LU_AGING_BRAIN_DN, HOWLIN_CITED1_TARGETS_1_UP, MCCABE_BOUND_BY_HOXC6, AGUIRRE_PANCREATIC_CANCER_COPY_NUMBER_DN, CAIRO_HEPATOBLASTOMA_UP, CHANDRAN_METASTASIS_UP, FORTSCHEGGER_PHF8_TARGETS_UP, FISCHER_DREAM_TARGETS, REACT…	2238.85	2223.9	2253.81	0.0192662	0.629874	0.982837	FALSE	2225	2211	2236	2219	2228	2315	2224	2254
ENSG00000153187	HNRNPU	protein_coding	Heterogeneous nuclear ribonucleoprotein U; Heterogeneous nuclear ribonucleoprotein U; Heterogeneous nuclear ribonucleoprotein U; Heterogeneous nuclear ribonucleoprotein U; Heterogeneous nuclear ribonucleoprotein U; Heterogeneous nuclear ribonucleoprotein U; Heterogeneous nuclear ribonucleoprotein U; Heterogeneous nuclear ribonucleoprotein U; Heterogeneous nuclear ribonucleoprotein U; Heterogeneou…	HNRNPU, C1orf199, HNRPU, SAFA, U21.1; HNRNPU, C1orf199, HNRPU, SAFA, U21.1; HNRNPU, C1orf199, HNRPU, SAFA, U21.1; HNRNPU, C1orf199, HNRPU, SAFA, U21.1; HNRNPU, C1orf199, HNRPU, SAFA, U21.1; HNRNPU; HNRNPU; HNRNPU; HNRNPU; HNRNPU; HNRNPU; HNRNPU; HNRNPU; HNRNPU; HNRNPU; HNRNPU; HNRNPU; HNRNPU; HNRNPU; HNRNPU; HNRNPU; HNRNPU; HNRNPU	Q00839; O75507; Q8N174; Q96HY9; Q9BQ09; A0A087WVI9; A0A1W2PPE9; A0A1W2PP22; A0A087WZF3; A0A1W2PNG3; A0A1W2PRI6; A0A1W2PQD4; A0A1W2PP34; A0A1W2PQ74; A0A1W2PQL0; A0A1W2PPS1; A0A1X7SBS1; A0A1W2PPL4; A0A1W2PRZ7; A0A1W2PP35; A0A994J6V2; A0A1W2PPH7; Q5RI18	HNRPU_HUMAN; HNRPU_HUMAN; HNRPU_HUMAN; HNRPU_HUMAN; HNRPU_HUMAN; A0A087WVI9_HUMAN; A0A1W2PPE9_HUMAN; A0A1W2PP22_HUMAN; A0A087WZF3_HUMAN; A0A1W2PNG3_HUMAN; A0A1W2PRI6_HUMAN; A0A1W2PQD4_HUMAN; A0A1W2PP34_HUMAN; A0A1W2PQ74_HUMAN; A0A1W2PQL0_HUMAN; A0A1W2PPS1_HUMAN; A0A1X7SBS1_HUMAN; A0A1W2PPL4_HUMAN; A0A1W2PRZ7_HUMAN; A0A1W2PP35_HUMAN; A0A994J6V2_HUMAN; A0A1W2PPH7_HUMAN; Q5RI18_HUMAN	ENST00000444376.7, ENST00000640218.2; ENST00000444376.7, ENST00000640218.2; ENST00000444376.7, ENST00000640218.2; ENST00000444376.7, ENST00000640218.2; ENST00000444376.7, ENST00000640218.2; ENST00000489705.2; ENST00000640119.1; ENST00000640440.1; ENST00000475997.6; ENST00000639880.1; ENST00000640056.1; ENST00000639824.1; ENST00000640001.1; ENST00000638301.1; ENST00000638230.1; ENST00000640306.1; …	ENSP00000393151.2, ENSP00000491215.1; ENSP00000393151.2, ENSP00000491215.1; ENSP00000393151.2, ENSP00000491215.1; ENSP00000393151.2, ENSP00000491215.1; ENSP00000393151.2, ENSP00000491215.1; ENSP00000479468.2; ENSP00000491491.1; ENSP00000491263.1; ENSP00000482621.2; ENSP00000490988.1; ENSP00000492620.1; ENSP00000491903.1; ENSP00000491294.1; ENSP00000491807.1; ENSP00000492010.1; ENSP00000491685.1; …	ENSG00000153187	chr1	244840638	244864560	-	Spliceosome	hsa03040	nucleotide binding, RNA splicing, via transesterification reactions, RNA splicing, via transesterification reactions with bulged adenosine as nucleophile, mRNA splicing, via spliceosome, telomere maintenance, regulatory region DNA binding, core promoter binding, regulatory region nucleic acid binding, ossification, osteoblast differentiation, nucleoside binding, purine nucleoside binding, nucleic…	GO:0000166, GO:0000375, GO:0000377, GO:0000398, GO:0000723, GO:0000975, GO:0001047, GO:0001067, GO:0001503, GO:0001649, GO:0001882, GO:0001883, GO:0003676, GO:0003677, GO:0003723, GO:0003727, GO:0005488, GO:0005515, GO:0005524, GO:0005622, GO:0005623, GO:0005634, GO:0005654, GO:0005681, GO:0005697, GO:0005737, GO:0006139, GO:0006259, GO:0006278, GO:0006396, GO:0006397, GO:0006725, GO:0006807, GO:…	HALLMARK_G2M_CHECKPOINT, HALLMARK_MYC_TARGETS_V1, HALLMARK_UV_RESPONSE_UP	HOUNKPE_HOUSEKEEPING_GENES, BLANCO_MELO_COVID19_SARS_COV_2_LOW_MOI_INFECTION_A594_ACE2_EXPRESSING_CELLS_UP, BLANCO_MELO_COVID19_SARS_COV_2_INFECTION_A594_ACE2_EXPRESSING_CELLS_UP, BLANCO_MELO_COVID19_SARS_COV_2_INFECTION_A594_ACE2_EXPRESSING_CELLS_RUXOLITINIB_UP, GINESTIER_BREAST_CANCER_ZNF217_AMPLIFIED_DN, MULLIGHAN_MLL_SIGNATURE_1_UP, MULLIGHAN_MLL_SIGNATURE_2_UP, CHIARADONNA_NEOPLASTIC_TRANSFO…	2169.83	2252.53	2087.13	-0.109974	0.0131721	0.210397	FALSE	2195	2399	2164	2075	2131	2056	2252	2087
ENSG00000167658	EEF2	protein_coding	Elongation factor 2; Elongation factor 2; Elongation factor 2; Elongation factor 2; Elongation factor 2; Eukaryotic translation elongation factor 2; EEF2 protein	EEF2, EF2; EEF2, EF2; EEF2, EF2; EEF2, EF2; EEF2, EF2; EEF2; EEF2	P13639; A0A384N6H1; B2RMP5; D6W618; Q58J86; M0R0I6; Q6PK56	EF2_HUMAN; EF2_HUMAN; EF2_HUMAN; EF2_HUMAN; EF2_HUMAN; M0R0I6_HUMAN; Q6PK56_HUMAN	ENST00000309311.7; ENST00000309311.7; ENST00000309311.7; ENST00000309311.7; ENST00000309311.7; ENST00000600794.1;	ENSP00000307940.5; ENSP00000307940.5; ENSP00000307940.5; ENSP00000307940.5; ENSP00000307940.5; ENSP00000471265.1;	ENSG00000167658	chr19	3976056	3985463	-	AMPK signaling pathway, Oxytocin signaling pathway	hsa04152, hsa04921	nucleotide binding, response to reactive oxygen species, response to acid chemical, nucleoside binding, purine nucleoside binding, p53 binding, cytoplasmic translation, hematopoietic progenitor cell differentiation, immune system process, immune system development, response to ischemia, system process, skeletal muscle contraction, muscle system process, nucleic acid binding, RNA binding, translat…	GO:0000166, GO:0000302, GO:0001101, GO:0001882, GO:0001883, GO:0002039, GO:0002181, GO:0002244, GO:0002376, GO:0002520, GO:0002931, GO:0003008, GO:0003009, GO:0003012, GO:0003676, GO:0003723, GO:0003746, GO:0003779, GO:0003824, GO:0003924, GO:0005488, GO:0005515, GO:0005525, GO:0005576, GO:0005622, GO:0005623, GO:0005634, GO:0005737, GO:0005829, GO:0005840, GO:0005844, GO:0005886, GO:0006412, GO:…	HALLMARK_UNFOLDED_PROTEIN_RESPONSE	PEREZ_TP53_TARGETS, TOMLINS_PROSTATE_CANCER_UP, BENPORATH_EED_TARGETS, SIMBULAN_PARP1_TARGETS_UP, GERHOLD_ADIPOGENESIS_DN, LEE_CALORIE_RESTRICTION_NEOCORTEX_DN, ZAMORA_NOS2_TARGETS_DN, LEIN_OLIGODENDROCYTE_MARKERS, BHATI_G2M_ARREST_BY_2METHOXYESTRADIOL_DN, MALONEY_RESPONSE_TO_17AAG_UP, JIANG_TIP30_TARGETS_UP, PURBEY_TARGETS_OF_CTBP1_AND_SATB1_UP, JINESH_BLEBBISHIELD_VS_LIVE_CONTROL_DN, REACTOME_E…	2145.15	2181.36	2108.94	-0.0486898	0.305072	0.900864	FALSE	2080	2356	2108	2058	2129	2140	2181	2109
ENSG00000127481	UBR4	protein_coding	E3 ubiquitin-protein ligase UBR4; E3 ubiquitin-protein ligase UBR4; E3 ubiquitin-protein ligase UBR4; E3 ubiquitin-protein ligase UBR4; E3 ubiquitin-protein ligase UBR4; E3 ubiquitin-protein ligase UBR4; E3 ubiquitin-protein ligase UBR4; E3 ubiquitin-protein ligase UBR4; E3 ubiquitin-protein ligase UBR4; E3 ubiquitin-protein ligase UBR4; E3 ubiquitin-protein ligase UBR4; E3 ubiquitin-protein liga…	UBR4, KIAA0462, KIAA1307, RBAF600, ZUBR1; UBR4, KIAA0462, KIAA1307, RBAF600, ZUBR1; UBR4, KIAA0462, KIAA1307, RBAF600, ZUBR1; UBR4, KIAA0462, KIAA1307, RBAF600, ZUBR1; UBR4, KIAA0462, KIAA1307, RBAF600, ZUBR1; UBR4, KIAA0462, KIAA1307, RBAF600, ZUBR1; UBR4, KIAA0462, KIAA1307, RBAF600, ZUBR1; UBR4, KIAA0462, KIAA1307, RBAF600, ZUBR1; UBR4, KIAA0462, KIAA1307, RBAF600, ZUBR1; UBR4, KIAA0462, KIAA1…	Q5T4S7; A8MPT2; A8MQ33; A8MQB1; O60646; O75050; Q4QRK5; Q5T4S8; Q5T4S9; Q5TBN8; Q5TBP2; Q6DKH8; Q6P4A4; Q7L8P7; Q8IXJ4; Q8TDN5; Q8WV67; Q9HA46; Q9P2N9; Q9UG82; A0A0A0MSW0; L0R6T5; Q96HY5; X6RE05; X6R960; Q5TBN9	UBR4_HUMAN; UBR4_HUMAN; UBR4_HUMAN; UBR4_HUMAN; UBR4_HUMAN; UBR4_HUMAN; UBR4_HUMAN; UBR4_HUMAN; UBR4_HUMAN; UBR4_HUMAN; UBR4_HUMAN; UBR4_HUMAN; UBR4_HUMAN; UBR4_HUMAN; UBR4_HUMAN; UBR4_HUMAN; UBR4_HUMAN; UBR4_HUMAN; UBR4_HUMAN; UBR4_HUMAN; A0A0A0MSW0_HUMAN; L0R6T5_HUMAN; Q96HY5_HUMAN; X6RE05_HUMAN; X6R960_HUMAN; Q5TBN9_HUMAN	ENST00000375218.3, ENST00000375254.8; ENST00000375218.3, ENST00000375254.8; ENST00000375218.3, ENST00000375254.8; ENST00000375218.3, ENST00000375254.8; ENST00000375218.3, ENST00000375254.8; ENST00000375218.3, ENST00000375254.8; ENST00000375218.3, ENST00000375254.8; ENST00000375218.3, ENST00000375254.8; ENST00000375218.3, ENST00000375254.8; ENST00000375218.3, ENST00000375254.8; ENST00000375218.3, …	ENSP00000364366.3, ENSP00000364403.3; ENSP00000364366.3, ENSP00000364403.3; ENSP00000364366.3, ENSP00000364403.3; ENSP00000364366.3, ENSP00000364403.3; ENSP00000364366.3, ENSP00000364403.3; ENSP00000364366.3, ENSP00000364403.3; ENSP00000364366.3, ENSP00000364403.3; ENSP00000364366.3, ENSP00000364403.3; ENSP00000364366.3, ENSP00000364403.3; ENSP00000364366.3, ENSP00000364403.3; ENSP00000364366.3, …	ENSG00000127481	chr1	19074510	19210266	-	Viral carcinogenesis	hsa05203	catalytic activity, ubiquitin-protein transferase activity, binding, protein binding, calmodulin binding, intracellular, cell, nucleus, nucleoplasm, cytoplasm, centrosome, microtubule organizing center, cytoskeleton, cellular protein modification process, proteolysis, ubiquitin-dependent protein catabolic process, metabolic process, zinc ion binding, catabolic process, macromolecule catabolic pro…	GO:0003824, GO:0004842, GO:0005488, GO:0005515, GO:0005516, GO:0005622, GO:0005623, GO:0005634, GO:0005654, GO:0005737, GO:0005813, GO:0005815, GO:0005856, GO:0006464, GO:0006508, GO:0006511, GO:0008152, GO:0008270, GO:0009056, GO:0009057, GO:0009987, GO:0015630, GO:0016020, GO:0016021, GO:0016032, GO:0016567, GO:0016740, GO:0016874, GO:0019538, GO:0019787, GO:0019941, GO:0030163, GO:0031224, GO:…		HOUNKPE_HOUSEKEEPING_GENES, GAL_LEUKEMIC_STEM_CELL_UP, WANG_LMO4_TARGETS_DN, LASTOWSKA_NEUROBLASTOMA_COPY_NUMBER_DN, CAFFAREL_RESPONSE_TO_THC_UP, CAFFAREL_RESPONSE_TO_THC_24HR_5_DN, MARIADASON_REGULATED_BY_HISTONE_ACETYLATION_UP, REACTOME_ADAPTIVE_IMMUNE_SYSTEM, REACTOME_INNATE_IMMUNE_SYSTEM, REACTOME_NEUTROPHIL_DEGRANULATION, REACTOME_ANTIGEN_PROCESSING_UBIQUITINATION_PROTEASOME_DEGRADATION, REA…	2134.89	2233.4	2036.38	-0.133174	0.00265779	0.0685943	FALSE	2281	2179	2240	1904	2083	2122	2233	2036
ENSG00000113810	SMC4	protein_coding	Structural maintenance of chromosomes protein 4; Structural maintenance of chromosomes protein 4; Structural maintenance of chromosomes protein 4; Structural maintenance of chromosomes protein 4; Structural maintenance of chromosomes protein 4; Structural maintenance of chromosomes protein 4; Structural maintenance of chromosomes protein; Structural maintenance of chromosomes 4; SMC4 protein; SMC…	SMC4, CAPC, SMC4L1; SMC4, CAPC, SMC4L1; SMC4, CAPC, SMC4L1; SMC4, CAPC, SMC4L1; SMC4, CAPC, SMC4L1; SMC4, CAPC, SMC4L1; SMC4; SMC4; SMC4; SMC4; SMC4; SMC4; SMC4; SMC4; SMC4; SMC4; SMC4; SMC4	Q9NTJ3; A6NLT9; D3DNL8; O95752; Q8NDL4; Q9UNT9; E9PD53; F8WCB7; Q6P169; Q6NSG3; Q58F29; C9JJ64; C9J9E4; C9IYK2; C9J578; C9JVD8; C9JWF0; C9JR83	SMC4_HUMAN; SMC4_HUMAN; SMC4_HUMAN; SMC4_HUMAN; SMC4_HUMAN; SMC4_HUMAN; E9PD53_HUMAN; F8WCB7_HUMAN; Q6P169_HUMAN; Q6NSG3_HUMAN; Q58F29_HUMAN; C9JJ64_HUMAN; C9J9E4_HUMAN; C9IYK2_HUMAN; C9J578_HUMAN; C9JVD8_HUMAN; C9JWF0_HUMAN; C9JR83_HUMAN	ENST00000344722.5, ENST00000357388.8, ENST00000462787.5; ENST00000344722.5, ENST00000357388.8, ENST00000462787.5; ENST00000344722.5, ENST00000357388.8, ENST00000462787.5; ENST00000344722.5, ENST00000357388.8, ENST00000462787.5; ENST00000344722.5, ENST00000357388.8, ENST00000462787.5; ENST00000344722.5, ENST00000357388.8, ENST00000462787.5; ENST00000469762.5; ENST00000469858.5; ; ENST00000490207.5…	ENSP00000341382.5, ENSP00000349961.3, ENSP00000420734.1; ENSP00000341382.5, ENSP00000349961.3, ENSP00000420734.1; ENSP00000341382.5, ENSP00000349961.3, ENSP00000420734.1; ENSP00000341382.5, ENSP00000349961.3, ENSP00000420734.1; ENSP00000341382.5, ENSP00000349961.3, ENSP00000420734.1; ENSP00000341382.5, ENSP00000349961.3, ENSP00000420734.1; ENSP00000417964.1; ENSP00000418434.1; ; ENSP00000420817.1…	ENSG00000113810	chr3	160399274	160434954	+			reproduction, mitotic sister chromatid segregation, nucleotide binding, mitotic cell cycle, nuclear division, condensed chromosome, condensin complex, sister chromatid segregation, nucleoside binding, purine nucleoside binding, binding, protein binding, ATP binding, intracellular, cell, nucleus, nucleoplasm, chromosome, cytoplasm, cytosol, DNA packaging, organelle organization, cell cycle, chromo…	GO:0000003, GO:0000070, GO:0000166, GO:0000278, GO:0000280, GO:0000793, GO:0000796, GO:0000819, GO:0001882, GO:0001883, GO:0005488, GO:0005515, GO:0005524, GO:0005622, GO:0005623, GO:0005634, GO:0005654, GO:0005694, GO:0005737, GO:0005829, GO:0006323, GO:0006996, GO:0007049, GO:0007059, GO:0007067, GO:0007076, GO:0007126, GO:0009987, GO:0010032, GO:0016043, GO:0017076, GO:0022402, GO:0022414, GO:…	HALLMARK_MITOTIC_SPINDLE, HALLMARK_G2M_CHECKPOINT, HALLMARK_E2F_TARGETS	BLANCO_MELO_SARS_COV_1_INFECTION_MCR5_CELLS_UP, HOLLMANN_APOPTOSIS_VIA_CD40_UP, JAEGER_METASTASIS_UP, GINESTIER_BREAST_CANCER_20Q13_AMPLIFICATION_DN, MULLIGHAN_NPM1_MUTATED_SIGNATURE_1_UP, MULLIGHAN_NPM1_MUTATED_SIGNATURE_2_UP, MULLIGHAN_NPM1_SIGNATURE_3_UP, HAHTOLA_SEZARY_SYNDROM_UP, RICKMAN_TUMOR_DIFFERENTIATED_WELL_VS_POORLY_UP, MORI_SMALL_PRE_BII_LYMPHOCYTE_DN, LEE_LIVER_CANCER_MYC_E2F1_UP, A…	2122.84	2124.78	2120.91	-0.00262869	0.985289	0.999962	FALSE	2074	2306	1995	2174	2082	2107	2125	2121
ENSG00000038219	BOD1L1	protein_coding	Biorientation of chromosomes in cell division protein 1-like 1; Biorientation of chromosomes in cell division protein 1-like 1; Biorientation of chromosomes in cell division protein 1-like 1; Biorientation of chromosomes in cell division protein 1-like 1; Biorientation of chromosomes in cell division protein 1-like 1; Biorientation of chromosomes in cell division protein 1-like 1; Biorientation o…	BOD1L1, BOD1L, FAM44A, KIAA1327; BOD1L1, BOD1L, FAM44A, KIAA1327; BOD1L1, BOD1L, FAM44A, KIAA1327; BOD1L1, BOD1L, FAM44A, KIAA1327; BOD1L1, BOD1L, FAM44A, KIAA1327; BOD1L1, BOD1L, FAM44A, KIAA1327; BOD1L1; BOD1L1	Q8NFC6; Q6P0M8; Q96AL1; Q9H6G0; Q9NTD6; Q9P2L9; F8WDD0; H0Y9Y2	BD1L1_HUMAN; BD1L1_HUMAN; BD1L1_HUMAN; BD1L1_HUMAN; BD1L1_HUMAN; BD1L1_HUMAN; F8WDD0_HUMAN; H0Y9Y2_HUMAN	ENST00000040738.10; ENST00000040738.10; ENST00000040738.10; ENST00000040738.10; ENST00000040738.10; ENST00000040738.10; ENST00000482713.1; ENST00000507943.2	ENSP00000040738.5; ENSP00000040738.5; ENSP00000040738.5; ENSP00000040738.5; ENSP00000040738.5; ENSP00000040738.5; ENSP00000420541.1; ENSP00000425492.2	ENSG00000038219	chr4	13568738	13627725	-			intracellular, cell, nucleus, nucleoplasm, chromosome, nucleobase-containing compound metabolic process, DNA metabolic process, DNA replication, DNA-dependent DNA replication, DNA repair, cellular aromatic compound metabolic process, nitrogen compound metabolic process, response to stress, cellular response to DNA damage stimulus, metabolic process, biosynthetic process, macromolecule biosyntheti…	GO:0005622, GO:0005623, GO:0005634, GO:0005654, GO:0005694, GO:0006139, GO:0006259, GO:0006260, GO:0006261, GO:0006281, GO:0006725, GO:0006807, GO:0006950, GO:0006974, GO:0008152, GO:0009058, GO:0009059, GO:0009987, GO:0031297, GO:0031974, GO:0031981, GO:0033554, GO:0034641, GO:0034645, GO:0043170, GO:0043226, GO:0043227, GO:0043228, GO:0043229, GO:0043231, GO:0043232, GO:0043233, GO:0044237, GO:…		LASTOWSKA_NEUROBLASTOMA_COPY_NUMBER_DN, BURTON_ADIPOGENESIS_12, BILD_CTNNB1_ONCOGENIC_SIGNATURE, SANSOM_APC_TARGETS_REQUIRE_MYC, IWANAGA_CARCINOGENESIS_BY_KRAS_UP, CHANDRAN_METASTASIS_UP, SENGUPTA_NASOPHARYNGEAL_CARCINOMA_WITH_LMP1_UP, KINSEY_TARGETS_OF_EWSR1_FLII_FUSION_DN, RODRIGUES_THYROID_CARCINOMA_ANAPLASTIC_UP, BERENJENO_ROCK_SIGNALING_NOT_VIA_RHOA_DN, YOSHIMURA_MAPK8_TARGETS_UP	2098.72	2100.88	2096.56	-0.00296292	0.97488	0.99996	FALSE	2027	2288	1988	2088	2128	2074	2101	2096
ENSG00000152818	UTRN	protein_coding	Utrophin; Utrophin; Utrophin; Utrophin; Alternative protein UTRN; Utrophin; Utrophin; Utrophin; Utrophin; Utrophin; Utrophin; Utrophin; Utrophin	UTRN, DMDL, DRP1; UTRN, DMDL, DRP1; UTRN, DMDL, DRP1; UTRN, DMDL, DRP1; UTRN; UTRN; UTRN; UTRN; UTRN; UTRN; UTRN; UTRN; UTRN	P46939; Q5SYY1; Q5SZ57; Q9UJ40; L8EAK5; Q5T098; Q5JT44; Q5JT49; Q5JT45; A0A0A0MSM3; A0A0D9SG57; Q5T097; H0Y337	UTRN_HUMAN; UTRN_HUMAN; UTRN_HUMAN; UTRN_HUMAN; L8EAK5_HUMAN; Q5T098_HUMAN; Q5JT44_HUMAN; Q5JT49_HUMAN; Q5JT45_HUMAN; A0A0A0MSM3_HUMAN; A0A0D9SG57_HUMAN; Q5T097_HUMAN; H0Y337_HUMAN	ENST00000367545.8; ENST00000367545.8; ENST00000367545.8; ENST00000367545.8; ENST00000367525.3; ENST00000417142.5; ENST00000455022.1; ENST00000432686.5; ENST00000421035.2; ENST00000628146.2; ENST00000367526.8; ENST00000367524.8	ENSP00000356515.3; ENSP00000356515.3; ENSP00000356515.3; ENSP00000356515.3; ENSP00000356495.3; ENSP00000404205.1; ENSP00000387927.1; ENSP00000398923.1; ENSP00000396276.2; ENSP00000487153.1; ENSP00000356496.4; ENSP00000356494.4	ENSG00000152818	chr6	144285335	144853034	+			regulation of cell-matrix adhesion, positive regulation of cell-matrix adhesion, regulation of sodium ion transport, system process, muscle system process, actin binding, receptor binding, integrin binding, binding, protein binding, extracellular region, intracellular, cell, nucleus, nucleoplasm, cytoplasm, cytoskeleton, plasma membrane, cell cortex, transport, ion transport, cation transport, so…	GO:0001952, GO:0001954, GO:0002028, GO:0003008, GO:0003012, GO:0003779, GO:0005102, GO:0005178, GO:0005488, GO:0005515, GO:0005576, GO:0005622, GO:0005623, GO:0005634, GO:0005654, GO:0005737, GO:0005856, GO:0005886, GO:0005938, GO:0006810, GO:0006811, GO:0006812, GO:0006814, GO:0006936, GO:0007155, GO:0007160, GO:0007275, GO:0007517, GO:0007528, GO:0008092, GO:0008270, GO:0009987, GO:0010810, GO:…		CHARAFE_BREAST_CANCER_BASAL_VS_MESENCHYMAL_DN, TONKS_TARGETS_OF_RUNX1_RUNX1T1_FUSION_MONOCYTE_DN, GENTILE_UV_LOW_DOSE_DN, ZHENG_FOXP3_TARGETS_IN_T_LYMPHOCYTE_DN, MOLENAAR_TARGETS_OF_CCND1_AND_CDK4_UP, MEISSNER_BRAIN_HCP_WITH_H3K4ME3_AND_H3K27ME3, CAIRO_HEPATOBLASTOMA_UP, GABRIELY_MIR21_TARGETS, MANNE_COVID19_NONICU_VS_HEALTHY_DONOR_PLATELETS_DN, MANNE_COVID19_ICU_VS_HEALTHY_DONOR_PLATELETS_DN, MA…	2070.26	2107.72	2032.8	-0.0521844	0.219658	0.837678	FALSE	2086	2138	2099	1966	2135	1998	2107	2033
ENSG00000115306	SPTBN1	protein_coding	Spectrin beta chain, non-erythrocytic 1; Spectrin beta chain, non-erythrocytic 1; Spectrin beta chain, non-erythrocytic 1; Spectrin beta chain, non-erythrocytic 1; Spectrin beta chain, non-erythrocytic 1; Spectrin beta chain, non-erythrocytic 1; Spectrin beta chain, non-erythrocytic 1; Spectrin beta chain; Spectrin beta chain; Spectrin beta chain; Spectrin beta chain; Uncharacterized protein SPTB…	SPTBN1, SPTB2; SPTBN1, SPTB2; SPTBN1, SPTB2; SPTBN1, SPTB2; SPTBN1, SPTB2; SPTBN1, SPTB2; SPTBN1, SPTB2; SPTBN1, HEL102, hCG_17370; SPTBN1, HEL102, hCG_17370; SPTBN1; SPTBN1; SPTBN1; SPTBN1; SPTBN1, hCG_17370; SPTBN1	Q01082; B2RP63; O60837; Q16057; Q53R99; Q59ER3; Q8IX99; B2ZZ89; D6W5B9; A0A087WUZ3; K9MS24; Q53RC4; L8ECA0; B4DIF8; F8W6C1	SPTB2_HUMAN; SPTB2_HUMAN; SPTB2_HUMAN; SPTB2_HUMAN; SPTB2_HUMAN; SPTB2_HUMAN; SPTB2_HUMAN; B2ZZ89_HUMAN; B2ZZ89_HUMAN; A0A087WUZ3_HUMAN; K9MS24_HUMAN; Q53RC4_HUMAN; L8ECA0_HUMAN; B4DIF8_HUMAN; F8W6C1_HUMAN	ENST00000333896.5, ENST00000356805.9; ENST00000333896.5, ENST00000356805.9; ENST00000333896.5, ENST00000356805.9; ENST00000333896.5, ENST00000356805.9; ENST00000333896.5, ENST00000356805.9; ENST00000333896.5, ENST00000356805.9; ENST00000333896.5, ENST00000356805.9; ; ENST00000615901.4; ; ; ENST00000389980.7	ENSP00000334156.5, ENSP00000349259.4; ENSP00000334156.5, ENSP00000349259.4; ENSP00000334156.5, ENSP00000349259.4; ENSP00000334156.5, ENSP00000349259.4; ENSP00000334156.5, ENSP00000349259.4; ENSP00000334156.5, ENSP00000349259.4; ENSP00000334156.5, ENSP00000349259.4; ; ENSP00000479037.1; ; ; ENSP00000374630.3	ENSG00000115306	chr2	54456317	54671446	+			MAPK cascade, mitotic cell cycle, mitotic cytokinesis, cell morphogenesis, cell morphogenesis involved in differentiation, cytokinesis, cytokine production, regulation of cytokine production, positive regulation of cytokine production, nucleic acid binding, RNA binding, actin binding, guanyl-nucleotide exchange factor activity, Ras guanyl-nucleotide exchange factor activity, structural molecule a…	GO:0000165, GO:0000278, GO:0000281, GO:0000902, GO:0000904, GO:0000910, GO:0001816, GO:0001817, GO:0001819, GO:0003676, GO:0003723, GO:0003779, GO:0005085, GO:0005088, GO:0005198, GO:0005200, GO:0005488, GO:0005515, GO:0005516, GO:0005543, GO:0005576, GO:0005622, GO:0005623, GO:0005634, GO:0005730, GO:0005737, GO:0005829, GO:0005856, GO:0005886, GO:0005938, GO:0006461, GO:0006464, GO:0006468, GO:…	HALLMARK_MITOTIC_SPINDLE, HALLMARK_TGF_BETA_SIGNALING	THUM_SYSTOLIC_HEART_FAILURE_DN, CHOI_ATL_CHRONIC_VS_ACUTE_DN, WANG_LMO4_TARGETS_DN, WANG_CLIM2_TARGETS_DN, TONKS_TARGETS_OF_RUNX1_RUNX1T1_FUSION_HSC_UP, GRAHAM_CML_QUIESCENT_VS_NORMAL_QUIESCENT_DN, GRAHAM_CML_DIVIDING_VS_NORMAL_QUIESCENT_DN, GRAHAM_NORMAL_QUIESCENT_VS_NORMAL_DIVIDING_UP, LIAO_METASTASIS, SCHAEFFER_SOX9_TARGETS_IN_PROSTATE_DEVELOPMENT_DN, STARK_PREFRONTAL_CORTEX_22Q11_DELETION_UP,…	2066.56	2130.61	2002.5	-0.0894194	0.0510307	0.477751	FALSE	2035	2282	2075	1976	2027	2004	2130	2002
ENSG00000115677	HDLBP	protein_coding	Vigilin; Vigilin; Vigilin; Vigilin; Vigilin; Alternative protein HDLBP; High density lipoprotein binding protein; High density lipoprotein binding protein; High density lipoprotein binding protein; High density lipoprotein binding protein; High density lipoprotein binding protein; High density lipoprotein binding protein; High density lipoprotein binding protein; High density lipoprotein binding …	HDLBP, HBP, VGL; HDLBP, HBP, VGL; HDLBP, HBP, VGL; HDLBP, HBP, VGL; HDLBP, HBP, VGL; HDLBP; HDLBP; HDLBP; HDLBP; HDLBP; HDLBP; HDLBP; HDLBP; HDLBP; HDLBP; HDLBP; HDLBP; HDLBP; HDLBP; HDLBP; HDLBP; HDLBP; HDLBP; HDLBP; HDLBP; HDLBP; HDLBP; HDLBP; HDLBP; HDLBP; HDLBP; HDLBP; HDLBP; HDLBP, hCG_33048; HDLBP, hCG_33048; HDLBP, hCG_33048; HDLBP	Q00341; B4DTQ2; E7EM71; Q53QU2; Q9UCY3; L8ECQ0; C9J739; C9JB08; C9JK79; C9JT62; C9JE93; C9JHN6; A0A088AWM1; A0A0E3D6N3; A0A0U1RVI6; C9JKQ5; C9JMQ6; C9JBS3; C9JEJ8; C9JHS9; C9JHS7; C9JQ82; C9JZI8; C9JES8; C9JHZ8; H7C3D0; Q2HJC8; H0Y394; H7BZC3; H7C2D1; C9J5E5; H7C0A4; Q96CF6; A0A024R4E5; A0A0A0MR28; A0A9K3Y7D7; C9JIZ1	VIGLN_HUMAN; VIGLN_HUMAN; VIGLN_HUMAN; VIGLN_HUMAN; VIGLN_HUMAN; L8ECQ0_HUMAN; C9J739_HUMAN; C9JB08_HUMAN; C9JK79_HUMAN; C9JT62_HUMAN; C9JE93_HUMAN; C9JHN6_HUMAN; C9JHN6_HUMAN; C9JHN6_HUMAN; C9JHN6_HUMAN; C9JHN6_HUMAN; C9JMQ6_HUMAN; C9JBS3_HUMAN; C9JEJ8_HUMAN; C9JHS9_HUMAN; C9JHS7_HUMAN; C9JQ82_HUMAN; C9JZI8_HUMAN; C9JES8_HUMAN; C9JHZ8_HUMAN; H7C3D0_HUMAN; Q2HJC8_HUMAN; H0Y394_HUMAN; H7BZC3_HUMAN…	ENST00000427183.6; ENST00000427183.6; ENST00000427183.6; ENST00000427183.6; ENST00000427183.6; ENST00000427007.5; ENST00000417540.5; ENST00000442714.5; ENST00000426343.5; ENST00000449864.5; ENST00000413241.5, ENST00000423693.5; ENST00000413241.5, ENST00000423693.5; ENST00000413241.5, ENST00000423693.5; ENST00000413241.5, ENST00000423693.5; ENST00000413241.5, ENST00000423693.5; ENST00000458564.5; …	ENSP00000399139.2; ENSP00000399139.2; ENSP00000399139.2; ENSP00000399139.2; ENSP00000399139.2; ENSP00000397799.1; ENSP00000391773.1; ENSP00000413891.1; ENSP00000394205.1; ENSP00000396202.1; ENSP00000390290.1, ENSP00000413805.1; ENSP00000390290.1, ENSP00000413805.1; ENSP00000390290.1, ENSP00000413805.1; ENSP00000390290.1, ENSP00000413805.1; ENSP00000390290.1, ENSP00000413805.1; ENSP00000408582.1; …	ENSG00000115677	chr2	241227264	241317061	-			nucleic acid binding, RNA binding, binding, protein binding, extracellular region, extracellular space, intracellular, cell, nucleus, cytoplasm, plasma membrane, alcohol metabolic process, lipid metabolic process, transport, lipid transport, metabolic process, steroid metabolic process, cholesterol metabolic process, lipid binding, lipid localization, membrane, sterol metabolic process, macromole…	GO:0003676, GO:0003723, GO:0005488, GO:0005515, GO:0005576, GO:0005615, GO:0005622, GO:0005623, GO:0005634, GO:0005737, GO:0005886, GO:0006066, GO:0006629, GO:0006810, GO:0006869, GO:0008152, GO:0008202, GO:0008203, GO:0008289, GO:0010876, GO:0016020, GO:0016125, GO:0032991, GO:0032994, GO:0033036, GO:0034358, GO:0034364, GO:0043226, GO:0043227, GO:0043229, GO:0043231, GO:0044238, GO:0044281, GO:…	HALLMARK_HYPOXIA, HALLMARK_GLYCOLYSIS	GLASS_IGF2BP1_CLIP_TARGETS_KNOCKDOWN_DN, HOUNKPE_HOUSEKEEPING_GENES, MAYBURD_RESPONSE_TO_L663536_UP, MORI_PLASMA_CELL_UP, TARTE_PLASMA_CELL_VS_B_LYMPHOCYTE_UP, RIZKI_TUMOR_INVASIVENESS_3D_DN, RIZKI_TUMOR_INVASIVENESS_2D_DN, ZHAN_LATE_DIFFERENTIATION_GENES_UP, MINGUEZ_LIVER_CANCER_VASCULAR_INVASION_UP, REACTOME_PLASMA_LIPOPROTEIN_ASSEMBLY_REMODELING_AND_CLEARANCE, REACTOME_TRANSPORT_OF_SMALL_MOLEC…	2050.24	2170.14	1930.34	-0.168846	0.000481907	0.0192174	FALSE	2114	2352	2045	1891	1977	1923	2170	1930
ENSG00000131711	MAP1B	protein_coding	Microtubule-associated protein 1B; Microtubule-associated protein 1B; MAP1B protein; MAP1B protein; MAP1B protein; MAP1B protein; MAP1B protein; MAP1B protein; MAP1B protein; Microtubule-associated protein 1B, Microtubule-associated protein 1B, isoform CRA_a; Microtubule associated protein 1B; Microtubule associated protein 1B; Microtubule associated protein 1B; Microtubule associated protein 1B	MAP1B; MAP1B; MAP1B; MAP1B; MAP1B; MAP1B; MAP1B; MAP1B; MAP1B; MAP1B, hCG_37848; MAP1B; MAP1B; MAP1B; MAP1B	P46821; A2BDK5; Q32NB7; A5D8X6; A5D6X1; Q05BW8; Q4VBY4; Q86X89; Q6PJD3; A2BDK6; D6RCL2; D6RA32; D6RA40; D6RGJ3	MAP1B_HUMAN; MAP1B_HUMAN; Q32NB7_HUMAN; A5D8X6_HUMAN; A5D6X1_HUMAN; Q05BW8_HUMAN; Q4VBY4_HUMAN; Q86X89_HUMAN; Q6PJD3_HUMAN; A2BDK6_HUMAN; D6RCL2_HUMAN; D6RA32_HUMAN; D6RA40_HUMAN; D6RGJ3_HUMAN	ENST00000296755.12; ENST00000296755.12; ; ; ; ; ENST00000513526.6; ENST00000511641.2; ENST00000504492.1; ENST00000512974.5	ENSP00000296755.7; ENSP00000296755.7; ; ; ; ; ENSP00000427194.2; ENSP00000423444.2; ENSP00000423416.1; ENSP00000426312.1	ENSG00000131711	chr5	72107234	72209565	+			microtubule cytoskeleton organization, cell morphogenesis, cell morphogenesis involved in differentiation, regulation of cell growth, microtubule bundle formation, photoreceptor outer segment, structural molecule activity, binding, protein binding, intracellular, cell, cytoplasm, cytosol, cytoskeleton, microtubule, microtubule associated complex, plasma membrane, cilium, transport, movement of ce…	GO:0000226, GO:0000902, GO:0000904, GO:0001558, GO:0001578, GO:0001750, GO:0005198, GO:0005488, GO:0005515, GO:0005622, GO:0005623, GO:0005737, GO:0005829, GO:0005856, GO:0005874, GO:0005875, GO:0005886, GO:0005929, GO:0006810, GO:0006928, GO:0006996, GO:0007010, GO:0007017, GO:0007018, GO:0007163, GO:0007275, GO:0007399, GO:0007409, GO:0008017, GO:0008092, GO:0008361, GO:0009653, GO:0009987, GO:…	HALLMARK_UV_RESPONSE_DN	SENGUPTA_NASOPHARYNGEAL_CARCINOMA_WITH_LMP1_DN, CHARAFE_BREAST_CANCER_BASAL_VS_MESENCHYMAL_DN, PACHER_TARGETS_OF_IGF1_AND_IGF2_UP, COLDREN_GEFITINIB_RESISTANCE_UP, MOHANKUMAR_HOXA1_TARGETS_DN, LIAO_METASTASIS, CERVERA_SDHB_TARGETS_1_UP, SHIPP_DLBCL_CURED_VS_FATAL_UP, CHESLER_BRAIN_HIGHEST_GENETIC_VARIANCE, ZHAN_MULTIPLE_MYELOMA_CD1_VS_CD2_UP, LU_AGING_BRAIN_DN, HENDRICKS_SMARCA4_TARGETS_UP, RAMAS…	2043.96	2229.22	1858.71	-0.262112	7.22064e-10	1.91496e-07	FALSE	2144	2245	2299	1812	1891	1873	2229	1858
ENSG00000109685	NSD2	protein_coding	Histone-lysine N-methyltransferase NSD2; Histone-lysine N-methyltransferase NSD2; Histone-lysine N-methyltransferase NSD2; Histone-lysine N-methyltransferase NSD2; Histone-lysine N-methyltransferase NSD2; Histone-lysine N-methyltransferase NSD2; Histone-lysine N-methyltransferase NSD2; Histone-lysine N-methyltransferase NSD2; Histone-lysine N-methyltransferase NSD2; Histone-lysine N-methyltransfe…	NSD2, KIAA1090, MMSET, TRX5, WHSC1; NSD2, KIAA1090, MMSET, TRX5, WHSC1; NSD2, KIAA1090, MMSET, TRX5, WHSC1; NSD2, KIAA1090, MMSET, TRX5, WHSC1; NSD2, KIAA1090, MMSET, TRX5, WHSC1; NSD2, KIAA1090, MMSET, TRX5, WHSC1; NSD2, KIAA1090, MMSET, TRX5, WHSC1; NSD2, KIAA1090, MMSET, TRX5, WHSC1; NSD2, KIAA1090, MMSET, TRX5, WHSC1; NSD2, KIAA1090, MMSET, TRX5, WHSC1; NSD2, KIAA1090, MMSET, TRX5, WHSC1; NSD…	O96028; A2A2T2; A2A2T3; A2A2T4; A7MCZ1; D3DVQ2; O96031; Q4VBY8; Q672J1; Q6IS00; Q86V01; Q9BZB4; Q9UI92; Q9UPR2; A0A7I2YQS5; D6RFE7; D6RIS1; D6R9V2; H0Y9L4; A0A7I2V2S2; A0A7P0P278; H0Y9U6	NSD2_HUMAN; NSD2_HUMAN; NSD2_HUMAN; NSD2_HUMAN; NSD2_HUMAN; NSD2_HUMAN; NSD2_HUMAN; NSD2_HUMAN; NSD2_HUMAN; NSD2_HUMAN; NSD2_HUMAN; NSD2_HUMAN; NSD2_HUMAN; NSD2_HUMAN; A0A7I2YQS5_HUMAN; D6RFE7_HUMAN; D6RIS1_HUMAN; D6R9V2_HUMAN; H0Y9L4_HUMAN; A0A7I2V2S2_HUMAN; A0A7P0P278_HUMAN; H0Y9U6_HUMAN	ENST00000312087.10, ENST00000353275.9, ENST00000382888.3, ENST00000382891.9, ENST00000382892.6, ENST00000382895.7, ENST00000398261.6, ENST00000420906.6, ENST00000503128.5, ENST00000508803.6, ENST00000514045.5, ENST00000678714.1; ENST00000312087.10, ENST00000353275.9, ENST00000382888.3, ENST00000382891.9, ENST00000382892.6, ENST00000382895.7, ENST00000398261.6, ENST00000420906.6, ENST00000503128.5…	ENSP00000308780.6, ENSP00000329167.5, ENSP00000372344.3, ENSP00000372347.5, ENSP00000372348.2, ENSP00000372351.3, ENSP00000381311.1, ENSP00000399251.2, ENSP00000425761.1, ENSP00000423972.1, ENSP00000421681.1, ENSP00000504221.1; ENSP00000308780.6, ENSP00000329167.5, ENSP00000372344.3, ENSP00000372347.5, ENSP00000372348.2, ENSP00000372351.3, ENSP00000381311.1, ENSP00000399251.2, ENSP00000425761.1, …	ENSG00000109685	chr4	1871393	1982207	+	Transcriptional misregulation in cancer, Lysine degradation	hsa05202, hsa00310	regulation of DNA recombination, negative regulation of transcription from RNA polymerase II promoter, non-recombinational repair, skeletal system development, cell activation, somatic diversification of immune receptors, somatic recombination of immunoglobulin genes involved in immune response, somatic diversification of immunoglobulins involved in immune response, adaptive immune response, immu…	GO:0000018, GO:0000122, GO:0000726, GO:0001501, GO:0001775, GO:0002200, GO:0002204, GO:0002208, GO:0002250, GO:0002252, GO:0002263, GO:0002285, GO:0002312, GO:0002366, GO:0002376, GO:0002377, GO:0002381, GO:0002440, GO:0002443, GO:0002449, GO:0002460, GO:0002520, GO:0002562, GO:0002637, GO:0002639, GO:0002682, GO:0002684, GO:0002694, GO:0002696, GO:0002697, GO:0002699, GO:0002700, GO:0002702, GO:…	HALLMARK_G2M_CHECKPOINT	BLANCO_MELO_BRONCHIAL_EPITHELIAL_CELLS_INFLUENZA_A_DEL_NS1_INFECTION_DN, GAUSSMANN_MLL_AF4_FUSION_TARGETS_G_DN, LASTOWSKA_NEUROBLASTOMA_COPY_NUMBER_DN, MATTIOLI_MULTIPLE_MYELOMA_WITH_14Q32_TRANSLOCATIONS, LIAO_METASTASIS, ZHAN_MULTIPLE_MYELOMA_MS_UP, MARIADASON_RESPONSE_TO_BUTYRATE_SULINDAC_6, DURCHDEWALD_SKIN_CARCINOGENESIS_UP, AMBROSINI_FLAVOPIRIDOL_TREATMENT_TP53, ACEVEDO_LIVER_CANCER_WITH_H3K…	2043.06	2046.45	2039.67	-0.00478923	0.92597	0.997932	FALSE	2009	2151	1979	1994	2097	2028	2046	2039
ENSG00000112159	MDN1	protein_coding	Midasin; Midasin; Midasin; MDN1 protein	MDN1, KIAA0301; MDN1, KIAA0301; MDN1, KIAA0301; MDN1	Q9NU22; O15019; Q5T794; Q6PJJ1	MDN1_HUMAN; MDN1_HUMAN; MDN1_HUMAN; Q6PJJ1_HUMAN	ENST00000369393.8, ENST00000672983.1, ENST00000673332.1; ENST00000369393.8, ENST00000672983.1, ENST00000673332.1; ENST00000369393.8, ENST00000672983.1, ENST00000673332.1;	ENSP00000358400.3, ENSP00000499895.1, ENSP00000499843.1; ENSP00000358400.3, ENSP00000499895.1, ENSP00000499843.1; ENSP00000358400.3, ENSP00000499895.1, ENSP00000499843.1;	ENSG00000112159	chr6	89642498	89819794	-	Ribosome biogenesis in eukaryotes	hsa03008	ribosomal large subunit assembly, nucleotide binding, nucleoside binding, purine nucleoside binding, catalytic activity, binding, protein binding, ATP binding, intracellular, cell, nucleus, nucleolus, cytoplasm, cytoskeleton, protein complex assembly, organelle organization, cellular process, membrane, cellular component organization, pyrophosphatase activity, hydrolase activity, hydrolase activi…	GO:0000027, GO:0000166, GO:0001882, GO:0001883, GO:0003824, GO:0005488, GO:0005515, GO:0005524, GO:0005622, GO:0005623, GO:0005634, GO:0005730, GO:0005737, GO:0005856, GO:0006461, GO:0006996, GO:0009987, GO:0016020, GO:0016043, GO:0016462, GO:0016787, GO:0016817, GO:0016818, GO:0016887, GO:0017076, GO:0017111, GO:0022607, GO:0022613, GO:0022618, GO:0030554, GO:0031974, GO:0031981, GO:0032549, GO:…		GINESTIER_BREAST_CANCER_ZNF217_AMPLIFIED_DN, ASTIER_INTEGRIN_SIGNALING, HASLINGER_B_CLL_WITH_6Q21_DELETION, BILD_E2F3_ONCOGENIC_SIGNATURE, SANSOM_APC_MYC_TARGETS, SANSOM_APC_TARGETS_REQUIRE_MYC, HOFFMANN_PRE_BI_TO_LARGE_PRE_BII_LYMPHOCYTE_DN, HOFFMANN_LARGE_TO_SMALL_PRE_BII_LYMPHOCYTE_DN, SUZUKI_CTCFL_TARGETS_UP, GRAESSMANN_APOPTOSIS_BY_DOXORUBICIN_DN, GRAESSMANN_RESPONSE_TO_MC_AND_DOXORUBICIN_DN…	2037.11	2036.54	2037.67	0.000795735	0.997338	0.999962	FALSE	2016	1990	2103	1961	2036	2116	2036	2037
ENSG00000126777	KTN1	protein_coding	Kinectin; Kinectin; Kinectin; Kinectin; Kinectin; Kinectin; Kinectin; Kinectin; Kinectin 1; Kinectin 1; Kinectin 1; Kinectin 1; Kinectin 1, cDNA FLJ55573, highly similar to Kinectin; Kinectin 1; Kinectin 1; Kinectin 1; Kinectin 1; KTN1 protein; KTN1 protein; KTN1 protein; Kinectin 1; Kinectin 1	KTN1, CG1, KIAA0004; KTN1, CG1, KIAA0004; KTN1, CG1, KIAA0004; KTN1, CG1, KIAA0004; KTN1, CG1, KIAA0004; KTN1, CG1, KIAA0004; KTN1, CG1, KIAA0004; KTN1, CG1, KIAA0004; KTN1; KTN1; KTN1; KTN1; KTN1; KTN1; KTN1; KTN1; KTN1; KTN1; KTN1; KTN1; KTN1; KTN1	Q86UP2; B4DZ88; Q13999; Q14707; Q15387; Q17RZ5; Q5GGW3; Q86W57; H0YJB7; G3V5Q0; H0YJP2; G3V5G2; B7Z6P3; G3V5P0; G3V4Y7; H0YJV5; H0YJZ8; Q6NZ46; Q6PDF7; Q3SWV9; G3V475; G3V4L8	KTN1_HUMAN; KTN1_HUMAN; KTN1_HUMAN; KTN1_HUMAN; KTN1_HUMAN; KTN1_HUMAN; KTN1_HUMAN; KTN1_HUMAN; H0YJB7_HUMAN; G3V5Q0_HUMAN; H0YJP2_HUMAN; G3V5G2_HUMAN; B7Z6P3_HUMAN; G3V5P0_HUMAN; G3V4Y7_HUMAN; H0YJV5_HUMAN; H0YJZ8_HUMAN; Q6NZ46_HUMAN; Q6PDF7_HUMAN; Q3SWV9_HUMAN; G3V475_HUMAN; G3V4L8_HUMAN	ENST00000395308.5, ENST00000395309.7, ENST00000395311.5, ENST00000395314.8, ENST00000413890.6, ENST00000438792.6, ENST00000459737.5; ENST00000395308.5, ENST00000395309.7, ENST00000395311.5, ENST00000395314.8, ENST00000413890.6, ENST00000438792.6, ENST00000459737.5; ENST00000395308.5, ENST00000395309.7, ENST00000395311.5, ENST00000395314.8, ENST00000413890.6, ENST00000438792.6, ENST00000459737.5; …	ENSP00000378719.1, ENSP00000378720.4, ENSP00000378722.1, ENSP00000378725.3, ENSP00000394992.2, ENSP00000391964.2, ENSP00000432149.1; ENSP00000378719.1, ENSP00000378720.4, ENSP00000378722.1, ENSP00000378725.3, ENSP00000394992.2, ENSP00000391964.2, ENSP00000432149.1; ENSP00000378719.1, ENSP00000378720.4, ENSP00000378722.1, ENSP00000378725.3, ENSP00000394992.2, ENSP00000391964.2, ENSP00000432149.1; …	ENSG00000126777	chr14	55559072	55701526	+			nucleic acid binding, RNA binding, binding, protein binding, intracellular, cell, cytoplasm, endoplasmic reticulum, endoplasmic reticulum membrane, plasma membrane, integral component of plasma membrane, movement of cell or subcellular component, microtubule-based process, microtubule-based movement, cytoskeletal protein binding, cellular process, endomembrane system, membrane, integral component…	GO:0003676, GO:0003723, GO:0005488, GO:0005515, GO:0005622, GO:0005623, GO:0005737, GO:0005783, GO:0005789, GO:0005886, GO:0005887, GO:0006928, GO:0007017, GO:0007018, GO:0008092, GO:0009987, GO:0012505, GO:0016020, GO:0016021, GO:0019894, GO:0031224, GO:0031226, GO:0042175, GO:0043226, GO:0043227, GO:0043229, GO:0043231, GO:0044422, GO:0044424, GO:0044425, GO:0044432, GO:0044444, GO:0044446, GO:…		IBRAHIM_NRF1_UP, IBRAHIM_NRF2_UP, MULLIGHAN_MLL_SIGNATURE_2_DN, HAHTOLA_SEZARY_SYNDROM_UP, HAHTOLA_MYCOSIS_FUNGOIDES_CD4_DN, SCHAEFFER_PROSTATE_DEVELOPMENT_6HR_UP, GRESHOCK_CANCER_COPY_NUMBER_UP, AGUIRRE_PANCREATIC_CANCER_COPY_NUMBER_UP, SHAFFER_IRF4_TARGETS_IN_ACTIVATED_B_LYMPHOCYTE, KYNG_WERNER_SYNDROM_AND_NORMAL_AGING_UP, REACTOME_RHO_GTPASE_EFFECTORS, REACTOME_REGULATION_OF_INSULIN_LIKE_GROWT…	2003.9	2059.26	1948.53	-0.0796994	0.108982	0.651269	FALSE	1958	2240	1980	1903	2013	1930	2059	1948
ENSG00000009954	BAZ1B	protein_coding	Tyrosine-protein kinase BAZ1B; Tyrosine-protein kinase BAZ1B; Tyrosine-protein kinase BAZ1B; Tyrosine-protein kinase BAZ1B; Tyrosine-protein kinase BAZ1B; Tyrosine-protein kinase BAZ1B; Tyrosine-protein kinase BAZ1B; Tyrosine-protein kinase BAZ1B	BAZ1B, WBSC10, WBSCR10, WBSCR9, WSTF; BAZ1B, WBSC10, WBSCR10, WBSCR9, WSTF; BAZ1B, WBSC10, WBSCR10, WBSCR9, WSTF; BAZ1B, WBSC10, WBSCR10, WBSCR9, WSTF; BAZ1B, WBSC10, WBSCR10, WBSCR9, WSTF; BAZ1B, WBSC10, WBSCR10, WBSCR9, WSTF; BAZ1B, WBSC10, WBSCR10, WBSCR9, WSTF; BAZ1B, WBSC10, WBSCR10, WBSCR9, WSTF	Q9UIG0; B9EGK3; D3DXE9; O95039; O95247; O95277; Q6P1K4; Q86UJ6	BAZ1B_HUMAN; BAZ1B_HUMAN; BAZ1B_HUMAN; BAZ1B_HUMAN; BAZ1B_HUMAN; BAZ1B_HUMAN; BAZ1B_HUMAN; BAZ1B_HUMAN	ENST00000339594.9, ENST00000404251.1; ENST00000339594.9, ENST00000404251.1; ENST00000339594.9, ENST00000404251.1; ENST00000339594.9, ENST00000404251.1; ENST00000339594.9, ENST00000404251.1; ENST00000339594.9, ENST00000404251.1; ENST00000339594.9, ENST00000404251.1; ENST00000339594.9, ENST00000404251.1	ENSP00000342434.4, ENSP00000385442.1; ENSP00000342434.4, ENSP00000385442.1; ENSP00000342434.4, ENSP00000385442.1; ENSP00000342434.4, ENSP00000385442.1; ENSP00000342434.4, ENSP00000385442.1; ENSP00000342434.4, ENSP00000385442.1; ENSP00000342434.4, ENSP00000385442.1; ENSP00000342434.4, ENSP00000385442.1	ENSG00000009954	chr7	73440406	73522293	-			nucleotide binding, nuclear chromosome, chromosome, centromeric region, chromatin, heterochromatin, condensed chromosome, nucleoside binding, purine nucleoside binding, heart morphogenesis, chromatin binding, catalytic activity, protein kinase activity, protein tyrosine kinase activity, non-membrane spanning protein tyrosine kinase activity, binding, protein binding, ATP binding, intracellular, c…	GO:0000166, GO:0000228, GO:0000775, GO:0000785, GO:0000792, GO:0000793, GO:0001882, GO:0001883, GO:0003007, GO:0003682, GO:0003824, GO:0004672, GO:0004713, GO:0004715, GO:0005488, GO:0005515, GO:0005524, GO:0005622, GO:0005623, GO:0005634, GO:0005654, GO:0005657, GO:0005694, GO:0005721, GO:0006139, GO:0006259, GO:0006281, GO:0006302, GO:0006325, GO:0006333, GO:0006338, GO:0006351, GO:0006355, GO:…		HOUNKPE_HOUSEKEEPING_GENES, GINESTIER_BREAST_CANCER_ZNF217_AMPLIFIED_DN, BYSTROEM_CORRELATED_WITH_IL5_DN, BYSTRYKH_HEMATOPOIESIS_STEM_CELL_AND_BRAIN_QTL_TRANS, FISCHER_DREAM_TARGETS, BIOCARTA_VDR_PATHWAY, REACTOME_EPIGENETIC_REGULATION_OF_GENE_EXPRESSION, REACTOME_POSITIVE_EPIGENETIC_REGULATION_OF_RRNA_EXPRESSION, REACTOME_B_WICH_COMPLEX_POSITIVELY_REGULATES_RRNA_EXPRESSION, REACTOME_DNA_DOUBLE_S…	1975.2	1989.72	1960.68	-0.021201	0.672808	0.986195	FALSE	1923	2147	1899	1934	1954	1993	1989	1960
ENSG00000070756	PABPC1	protein_coding	Polyadenylate-binding protein 1; Polyadenylate-binding protein 1; Polyadenylate-binding protein 1; Polyadenylate-binding protein; Polyadenylate-binding protein; Polyadenylate-binding protein; Polyadenylate-binding protein; Polyadenylate-binding protein; Polyadenylate-binding protein; Polyadenylate-binding protein; Poly(A) binding protein cytoplasmic 1; Poly(A) binding protein cytoplasmic 1; Poly(…	PABPC1, PAB1, PABP, PABP1, PABPC2; PABPC1, PAB1, PABP, PABP1, PABPC2; PABPC1, PAB1, PABP, PABP1, PABPC2; PABPC1; PABPC1; PABPC1, hCG_15683; PABPC1; PABPC1; PABPC1; PABPC1; PABPC1; PABPC1; PABPC1; PABPC1; PABPC1; PABPC1; PABPC1; PABPC1; PABPC1; PABPC1; PABPC1; PABPC1; PABPC1; PABPC1; PABPC1; PABPC1; PABPC1; PABPC1	P11940; Q15097; Q93004; E7EQV3; A0A087WTT1; A0A7I2YQ88; E7ERJ7; A0A7I2YQE4; A0A7I2V4N4; H0YAR2; H0YAW6; H0YC10; E5RJM8; E5RGC4; A0A7I2V3J9; H0YAS7; H0YAP2; H0YB75; H0YAS6; E5RFD8; E5RGH3; E5RJB9; E5RHG7; H0YB86; H0YBN4; E5RH24; A0A7I2V649; A0A7I2YQ90	PABP1_HUMAN; PABP1_HUMAN; PABP1_HUMAN; E7EQV3_HUMAN; A0A087WTT1_HUMAN; A0A7I2YQ88_HUMAN; E7ERJ7_HUMAN; A0A7I2YQE4_HUMAN; A0A7I2V4N4_HUMAN; H0YAR2_HUMAN; H0YAW6_HUMAN; H0YC10_HUMAN; E5RJM8_HUMAN; E5RGC4_HUMAN; A0A7I2V3J9_HUMAN; H0YAS7_HUMAN; H0YAP2_HUMAN; H0YB75_HUMAN; H0YAS6_HUMAN; E5RFD8_HUMAN; E5RGH3_HUMAN; E5RJB9_HUMAN; E5RHG7_HUMAN; H0YB86_HUMAN; H0YBN4_HUMAN; E5RH24_HUMAN; A0A7I2V649_HUMAN; …	ENST00000318607.10, ENST00000520142.2, ENST00000520804.2, ENST00000521865.6, ENST00000522658.6, ENST00000522720.2, ENST00000523555.6; ENST00000318607.10, ENST00000520142.2, ENST00000520804.2, ENST00000521865.6, ENST00000522658.6, ENST00000522720.2, ENST00000523555.6; ENST00000318607.10, ENST00000520142.2, ENST00000520804.2, ENST00000521865.6, ENST00000522658.6, ENST00000522720.2, ENST00000523555.…	ENSP00000313007.5, ENSP00000430012.2, ENSP00000428749.2, ENSP00000429119.2, ENSP00000428840.2, ENSP00000429790.2, ENSP00000429892.2; ENSP00000313007.5, ENSP00000430012.2, ENSP00000428749.2, ENSP00000429119.2, ENSP00000428840.2, ENSP00000429790.2, ENSP00000429892.2; ENSP00000313007.5, ENSP00000430012.2, ENSP00000428749.2, ENSP00000429119.2, ENSP00000428840.2, ENSP00000429790.2, ENSP00000429892.2; …	ENSG00000070756	chr8	100685816	100722809	-	RNA transport, mRNA surveillance pathway, RNA degradation	hsa03013, hsa03015, hsa03018	nucleotide binding, nuclear-transcribed mRNA catabolic process, nonsense-mediated decay, nuclear-transcribed mRNA catabolic process, deadenylation-dependent decay, nuclear-transcribed mRNA poly(A) tail shortening, RNA splicing, via transesterification reactions, RNA splicing, via transesterification reactions with bulged adenosine as nucleophile, mRNA splicing, via spliceosome, nuclear-transcribe…	GO:0000166, GO:0000184, GO:0000288, GO:0000289, GO:0000375, GO:0000377, GO:0000398, GO:0000956, GO:0003676, GO:0003723, GO:0003727, GO:0005488, GO:0005515, GO:0005576, GO:0005622, GO:0005623, GO:0005634, GO:0005681, GO:0005737, GO:0005829, GO:0005912, GO:0005924, GO:0005925, GO:0006139, GO:0006378, GO:0006396, GO:0006397, GO:0006401, GO:0006402, GO:0006412, GO:0006413, GO:0006417, GO:0006518, GO:…	HALLMARK_MYC_TARGETS_V1, HALLMARK_PEROXISOME	CHANDRAN_METASTASIS_TOP50_UP, ODONNELL_TFRC_TARGETS_UP, NIKOLSKY_BREAST_CANCER_8Q12_Q22_AMPLICON, PARK_HSC_VS_MULTIPOTENT_PROGENITORS_UP, LEE_METASTASIS_AND_RNA_PROCESSING_UP, BOYLAN_MULTIPLE_MYELOMA_C_D_UP, CHAUHAN_RESPONSE_TO_METHOXYESTRADIOL_DN, CHANDRAN_METASTASIS_UP, DESERT_STEM_CELL_HEPATOCELLULAR_CARCINOMA_SUBCLASS_UP, REACTOME_DEVELOPMENTAL_BIOLOGY, REACTOME_SIGNALING_BY_ROBO_RECEPTORS, R…	1954.9	1989.73	1920.07	-0.0513925	0.254964	0.866326	FALSE	1956	2102	1911	1903	1942	1915	1989	1920
ENSG00000078674	PCM1	protein_coding	Methyl-CpG-binding domain protein 1; Methyl-CpG-binding domain protein 1; Methyl-CpG-binding domain protein 1; Methyl-CpG-binding domain protein 1; Methyl-CpG-binding domain protein 1; Methyl-CpG-binding domain protein 1; Methyl-CpG-binding domain protein 1; Methyl-CpG-binding domain protein 1; Methyl-CpG-binding domain protein 1; Methyl-CpG-binding domain protein 1; Methyl-CpG-binding domain pro…	PCM1, MBD1, CXXC3; PCM1, MBD1, CXXC3; PCM1, MBD1, CXXC3; PCM1, MBD1, CXXC3; PCM1, MBD1, CXXC3; PCM1, MBD1, CXXC3; PCM1, MBD1, CXXC3; PCM1, MBD1, CXXC3; PCM1, MBD1, CXXC3; PCM1, MBD1, CXXC3; PCM1, MBD1, CXXC3; PCM1, MBD1, CXXC3; PCM1, MBD1, CXXC3; PCM1, MBD1, CXXC3; PCM1, MBD1, CXXC3; PCM1; PCM1; PCM1; PCM1; PCM1; PCM1; PCM1; PCM1; PCM1; PCM1; PCM1; PCM1; PCM1; PCM1; PCM1; PCM1; PCM1; PCM1	Q9UIS9; A4UTZ0; B4DXJ5; E9PEC5; K7ELI2; K7EQZ4; K7ESN0; O15248; O95241; Q7Z7B5; Q8N4W4; Q9UNZ6; Q9UNZ7; Q9UNZ8; Q9UNZ9; Q15154; A6NNN6; B4DYD5; E7ETA6; E7EV56; Q58F13; Q6P1K7; Q8NB85; Q9BWC1; Q9H4A2; E7EV93; A0A4W8VX11; H0YBA1; A0A5H1ZRS1; A2RUU9; B9EIS5; E5RGQ4; E9PGW9	MBD1_HUMAN; MBD1_HUMAN; MBD1_HUMAN; MBD1_HUMAN; MBD1_HUMAN; MBD1_HUMAN; MBD1_HUMAN; MBD1_HUMAN; MBD1_HUMAN; MBD1_HUMAN; MBD1_HUMAN; MBD1_HUMAN; MBD1_HUMAN; MBD1_HUMAN; MBD1_HUMAN; PCM1_HUMAN; PCM1_HUMAN; PCM1_HUMAN; PCM1_HUMAN; PCM1_HUMAN; PCM1_HUMAN; PCM1_HUMAN; PCM1_HUMAN; PCM1_HUMAN; PCM1_HUMAN; E7EV93_HUMAN; A0A4W8VX11_HUMAN; H0YBA1_HUMAN; A0A5H1ZRS1_HUMAN; A2RUU9_HUMAN; B9EIS5_HUMAN; E5RGQ4_…	ENST00000269468.10, ENST00000269471.9, ENST00000339998.10, ENST00000347968.7, ENST00000353909.7, ENST00000382948.9, ENST00000398488.5, ENST00000398493.5, ENST00000457839.6, ENST00000585595.5, ENST00000585672.5, ENST00000587605.5, ENST00000588937.5, ENST00000590208.5, ENST00000591416.5, ENST00000591535.5; ENST00000269468.10, ENST00000269471.9, ENST00000339998.10, ENST00000347968.7, ENST00000353909…	ENSP00000269468.5, ENSP00000269471.5, ENSP00000339546.5, ENSP00000285102.5, ENSP00000269469.5, ENSP00000372407.5, ENSP00000381502.1, ENSP00000381506.1, ENSP00000405268.2, ENSP00000468430.1, ENSP00000466092.1, ENSP00000468042.1, ENSP00000467763.1, ENSP00000468785.1, ENSP00000467017.1, ENSP00000465923.1; ENSP00000269468.5, ENSP00000269471.5, ENSP00000339546.5, ENSP00000285102.5, ENSP00000269469.5, …	ENSG00000078674	chr8	17922842	18029948	+			G2/M transition of mitotic cell cycle, microtubule cytoskeleton organization, pericentriolar material, mitotic cell cycle, cell morphogenesis, neuron migration, binding, protein binding, intracellular, cell, nucleus, nuclear envelope, cytoplasm, centrosome, centriole, microtubule organizing center, cytosol, cytoskeleton, cilium, transport, intracellular protein transport, movement of cell or subc…	GO:0000086, GO:0000226, GO:0000242, GO:0000278, GO:0000902, GO:0001764, GO:0005488, GO:0005515, GO:0005622, GO:0005623, GO:0005634, GO:0005635, GO:0005737, GO:0005813, GO:0005814, GO:0005815, GO:0005829, GO:0005856, GO:0005929, GO:0006810, GO:0006886, GO:0006928, GO:0006996, GO:0007010, GO:0007017, GO:0007018, GO:0007049, GO:0007275, GO:0007399, GO:0007417, GO:0007420, GO:0008104, GO:0008283, GO:…	HALLMARK_MITOTIC_SPINDLE	HOLLMANN_APOPTOSIS_VIA_CD40_UP, MYLLYKANGAS_AMPLIFICATION_HOT_SPOT_9, TOMLINS_METASTASIS_DN, ASTON_MAJOR_DEPRESSIVE_DISORDER_UP, GUO_HEX_TARGETS_UP, PARK_HSC_MARKERS, GAVIN_FOXP3_TARGETS_CLUSTER_P2, BONOME_OVARIAN_CANCER_SURVIVAL_OPTIMAL_DEBULKING, GRESHOCK_CANCER_COPY_NUMBER_UP, GRYDER_PAX3FOXO1_ENHANCERS_IN_TADS, REACTOME_CELL_CYCLE, REACTOME_ORGANELLE_BIOGENESIS_AND_MAINTENANCE, REACTOME_REGUL…	1928.85	1974.11	1883.59	-0.0676807	0.128842	0.70179	FALSE	1917	2077	1929	1870	1916	1865	1974	1883
ENSG00000060237	WNK1	protein_coding	Serine/threonine-protein kinase WNK1; Serine/threonine-protein kinase WNK1; Serine/threonine-protein kinase WNK1; Serine/threonine-protein kinase WNK1; Serine/threonine-protein kinase WNK1; Serine/threonine-protein kinase WNK1; Serine/threonine-protein kinase WNK1; Serine/threonine-protein kinase WNK1; Serine/threonine-protein kinase WNK1; Serine/threonine-protein kinase WNK1; Serine/threonine-pr…	WNK1, HSN2, KDP, KIAA0344, PRKWNK1; WNK1, HSN2, KDP, KIAA0344, PRKWNK1; WNK1, HSN2, KDP, KIAA0344, PRKWNK1; WNK1, HSN2, KDP, KIAA0344, PRKWNK1; WNK1, HSN2, KDP, KIAA0344, PRKWNK1; WNK1, HSN2, KDP, KIAA0344, PRKWNK1; WNK1, HSN2, KDP, KIAA0344, PRKWNK1; WNK1, HSN2, KDP, KIAA0344, PRKWNK1; WNK1, HSN2, KDP, KIAA0344, PRKWNK1; WNK1, HSN2, KDP, KIAA0344, PRKWNK1; WNK1, HSN2, KDP, KIAA0344, PRKWNK1; WNK…	Q9H4A3; A1L4B0; C5HTZ5; C5HTZ6; C5HTZ7; H6WZW3; O15052; P54963; Q4VBX9; Q6IFS5; Q86WL5; Q8N673; Q96CZ6; Q9P1S9; F5GWT4; L8EA38; A5XEH8; A5XEH7; A5XEH6; A5XEH9; H0YF81; H0YFP5; I3L251; H0YH79; H0YH68; A5D8Z4; A0A6Q8PFM0; F6UYG0	WNK1_HUMAN; WNK1_HUMAN; WNK1_HUMAN; WNK1_HUMAN; WNK1_HUMAN; WNK1_HUMAN; WNK1_HUMAN; WNK1_HUMAN; WNK1_HUMAN; WNK1_HUMAN; WNK1_HUMAN; WNK1_HUMAN; WNK1_HUMAN; WNK1_HUMAN; F5GWT4_HUMAN; L8EA38_HUMAN; A5XEH8_HUMAN; A5XEH7_HUMAN; A5XEH6_HUMAN; A5XEH9_HUMAN; H0YF81_HUMAN; H0YFP5_HUMAN; I3L251_HUMAN; H0YH79_HUMAN; H0YH68_HUMAN; A5D8Z4_HUMAN; A0A6Q8PFM0_HUMAN; F6UYG0_HUMAN	ENST00000315939.11, ENST00000340908.9, ENST00000530271.6, ENST00000537687.5, ENST00000675631.1; ENST00000315939.11, ENST00000340908.9, ENST00000530271.6, ENST00000537687.5, ENST00000675631.1; ENST00000315939.11, ENST00000340908.9, ENST00000530271.6, ENST00000537687.5, ENST00000675631.1; ENST00000315939.11, ENST00000340908.9, ENST00000530271.6, ENST00000537687.5, ENST00000675631.1; ENST00000315939…	ENSP00000313059.6, ENSP00000341292.5, ENSP00000433548.3, ENSP00000444465.1, ENSP00000502415.1; ENSP00000313059.6, ENSP00000341292.5, ENSP00000433548.3, ENSP00000444465.1, ENSP00000502415.1; ENSP00000313059.6, ENSP00000341292.5, ENSP00000433548.3, ENSP00000444465.1, ENSP00000502415.1; ENSP00000313059.6, ENSP00000341292.5, ENSP00000433548.3, ENSP00000444465.1, ENSP00000502415.1; ENSP00000313059.6, …	ENSG00000060237	chr12	752579	911452	+			nucleotide binding, magnesium ion binding, nucleoside binding, purine nucleoside binding, regulation of protein phosphorylation, negative regulation of protein phosphorylation, system process, circulatory system process, regulation of systemic arterial blood pressure, positive regulation of systemic arterial blood pressure, catalytic activity, protein kinase activity, protein serine/threonine kin…	GO:0000166, GO:0000287, GO:0001882, GO:0001883, GO:0001932, GO:0001933, GO:0003008, GO:0003013, GO:0003073, GO:0003084, GO:0003824, GO:0004672, GO:0004674, GO:0004857, GO:0004860, GO:0005488, GO:0005515, GO:0005524, GO:0005622, GO:0005623, GO:0005737, GO:0005829, GO:0006464, GO:0006468, GO:0006469, GO:0006793, GO:0006796, GO:0006810, GO:0006811, GO:0007154, GO:0007165, GO:0007275, GO:0007399, GO:…		MULLIGHAN_NPM1_MUTATED_SIGNATURE_1_UP, MULLIGHAN_NPM1_SIGNATURE_3_UP, PROVENZANI_METASTASIS_UP, STARK_PREFRONTAL_CORTEX_22Q11_DELETION_UP, PARK_HSC_MARKERS, MCCLUNG_COCAIN_REWARD_4WK, ZHENG_FOXP3_TARGETS_IN_T_LYMPHOCYTE_DN, IWANAGA_CARCINOGENESIS_BY_KRAS_PTEN_UP, SHEDDEN_LUNG_CANCER_GOOD_SURVIVAL_A4, CHANDRAN_METASTASIS_UP, YAO_TEMPORAL_RESPONSE_TO_PROGESTERONE_CLUSTER_1, GABRIELY_MIR21_TARGETS, …	1878.66	1938.07	1819.25	-0.0912278	0.0304743	0.356898	FALSE	1931	1945	1939	1772	1836	1850	1938	1819
ENSG00000159140	SON	protein_coding	Protein SON; Protein SON; Protein SON; Protein SON; Protein SON; Protein SON; Protein SON; Protein SON; Protein SON; Protein SON; Protein SON; Protein SON; Protein SON; Protein SON; Protein SON; Protein SON; SON DNA and RNA binding protein; SON protein SON3; SON protein; SON protein; SON DNA and RNA binding protein; SON DNA and RNA binding protein; SON DNA and RNA binding protein; SON DNA and RNA…	SON, C21orf50, DBP5, KIAA1019, NREBP, HSPC310, HSPC312; SON, C21orf50, DBP5, KIAA1019, NREBP, HSPC310, HSPC312; SON, C21orf50, DBP5, KIAA1019, NREBP, HSPC310, HSPC312; SON, C21orf50, DBP5, KIAA1019, NREBP, HSPC310, HSPC312; SON, C21orf50, DBP5, KIAA1019, NREBP, HSPC310, HSPC312; SON, C21orf50, DBP5, KIAA1019, NREBP, HSPC310, HSPC312; SON, C21orf50, DBP5, KIAA1019, NREBP, HSPC310, HSPC312; SON, C2…	P18583; D3DSF5; D3DSF6; E7ETE8; E7EU67; E7EVW3; E9PFQ2; O14487; O95981; Q14120; Q6PKE0; Q9H7B1; Q9P070; Q9P072; Q9UKP9; Q9UPY0; H7C1M2; Q3YL85; A0JLP4; Q3SWV4; A0A8Q3SI10; H7C257; H7C1S4; H7C2G8; A0A994J4Y9; J3QSZ5	SON_HUMAN; SON_HUMAN; SON_HUMAN; SON_HUMAN; SON_HUMAN; SON_HUMAN; SON_HUMAN; SON_HUMAN; SON_HUMAN; SON_HUMAN; SON_HUMAN; SON_HUMAN; SON_HUMAN; SON_HUMAN; SON_HUMAN; SON_HUMAN; H7C1M2_HUMAN; Q3YL85_HUMAN; A0JLP4_HUMAN; Q3SWV4_HUMAN; A0A8Q3SI10_HUMAN; H7C257_HUMAN; H7C1S4_HUMAN; H7C2G8_HUMAN; A0A994J4Y9_HUMAN; J3QSZ5_HUMAN	ENST00000300278.8, ENST00000356577.10, ENST00000381679.8, ENST00000455528.5; ENST00000300278.8, ENST00000356577.10, ENST00000381679.8, ENST00000455528.5; ENST00000300278.8, ENST00000356577.10, ENST00000381679.8, ENST00000455528.5; ENST00000300278.8, ENST00000356577.10, ENST00000381679.8, ENST00000455528.5; ENST00000300278.8, ENST00000356577.10, ENST00000381679.8, ENST00000455528.5; ENST0000030027…	ENSP00000300278.2, ENSP00000348984.4, ENSP00000371095.4, ENSP00000399783.1; ENSP00000300278.2, ENSP00000348984.4, ENSP00000371095.4, ENSP00000399783.1; ENSP00000300278.2, ENSP00000348984.4, ENSP00000371095.4, ENSP00000399783.1; ENSP00000300278.2, ENSP00000348984.4, ENSP00000371095.4, ENSP00000399783.1; ENSP00000300278.2, ENSP00000348984.4, ENSP00000371095.4, ENSP00000399783.1; ENSP00000300278.2, …	ENSG00000159140	chr21	33543038	33577481	+			microtubule cytoskeleton organization, cytokinesis, nucleic acid binding, DNA binding, RNA binding, binding, protein binding, intracellular, cell, nucleus, nucleoplasm, nucleobase-containing compound metabolic process, RNA processing, mRNA processing, cellular aromatic compound metabolic process, nitrogen compound metabolic process, apoptotic process, organelle organization, cytoskeleton organiza…	GO:0000226, GO:0000910, GO:0003676, GO:0003677, GO:0003723, GO:0005488, GO:0005515, GO:0005622, GO:0005623, GO:0005634, GO:0005654, GO:0006139, GO:0006396, GO:0006397, GO:0006725, GO:0006807, GO:0006915, GO:0006996, GO:0007010, GO:0007017, GO:0007049, GO:0008152, GO:0008219, GO:0008380, GO:0009987, GO:0010467, GO:0010468, GO:0010941, GO:0012501, GO:0016043, GO:0016070, GO:0016071, GO:0016604, GO:…		HOUNKPE_HOUSEKEEPING_GENES, WATANABE_RECTAL_CANCER_RADIOTHERAPY_RESPONSIVE_UP, MULLIGHAN_NPM1_SIGNATURE_3_UP, LINDGREN_BLADDER_CANCER_CLUSTER_2A_DN, SESTO_RESPONSE_TO_UV_C0, BONOME_OVARIAN_CANCER_SURVIVAL_OPTIMAL_DEBULKING, IKEDA_MIR30_TARGETS_UP, SENGUPTA_NASOPHARYNGEAL_CARCINOMA_WITH_LMP1_UP, GRAESSMANN_APOPTOSIS_BY_DOXORUBICIN_DN, HAMAI_APOPTOSIS_VIA_TRAIL_UP, LINDGREN_BLADDER_CANCER_CLUSTER_2…	1871.35	1861.64	1881.06	0.0149686	0.736766	0.988905	FALSE	1802	1954	1829	1801	1936	1905	1861	1880
ENSG00000105810	CDK6	protein_coding	Cyclin-dependent kinase 6; Cyclin-dependent kinase 6	CDK6, CDKN6; CDK6, CDKN6	Q00534; A4D1G0	CDK6_HUMAN; CDK6_HUMAN	ENST00000265734.8, ENST00000424848.3; ENST00000265734.8, ENST00000424848.3	ENSP00000265734.4, ENSP00000397087.3; ENSP00000265734.4, ENSP00000397087.3	ENSG00000105810	chr7	92604921	92836573	-	Cell cycle, p53 signaling pathway, PI3K-Akt signaling pathway, Hepatitis B, Measles, Pathways in cancer, Melanoma, Viral carcinogenesis, MicroRNAs in cancer, Small cell lung cancer, Non-small cell lung cancer, Glioma, Chronic myeloid leukemia, Pancreatic cancer	hsa04110, hsa04115, hsa04151, hsa05161, hsa05162, hsa05200, hsa05218, hsa05203, hsa05206, hsa05222, hsa05223, hsa05214, hsa05220, hsa05212	G1/S transition of mitotic cell cycle, nucleotide binding, mitotic cell cycle, cyclin-dependent protein kinase holoenzyme complex, ossification, osteoblast differentiation, ruffle, cell activation, nucleoside binding, purine nucleoside binding, regulation of cell-matrix adhesion, positive regulation of cell-matrix adhesion, epithelial cell development, columnar/cuboidal epithelial cell differenti…	GO:0000082, GO:0000166, GO:0000278, GO:0000307, GO:0001503, GO:0001649, GO:0001726, GO:0001775, GO:0001882, GO:0001883, GO:0001952, GO:0001954, GO:0002064, GO:0002065, GO:0002066, GO:0002067, GO:0002068, GO:0002244, GO:0002262, GO:0002376, GO:0002520, GO:0002521, GO:0002682, GO:0002683, GO:0003309, GO:0003323, GO:0003824, GO:0004672, GO:0004674, GO:0004693, GO:0005488, GO:0005515, GO:0005524, GO:…	HALLMARK_ANDROGEN_RESPONSE, HALLMARK_HEDGEHOG_SIGNALING	TONKS_TARGETS_OF_RUNX1_RUNX1T1_FUSION_GRANULOCYTE_UP, JAATINEN_HEMATOPOIETIC_STEM_CELL_UP, RODRIGUES_THYROID_CARCINOMA_DN, SNIJDERS_AMPLIFIED_IN_HEAD_AND_NECK_TUMORS, WEI_MIR34A_TARGETS, HE_PTEN_TARGETS_UP, LEE_TARGETS_OF_PTCH1_AND_SUFU_UP, NIKOLSKY_BREAST_CANCER_7Q21_Q22_AMPLICON, TCGA_GLIOBLASTOMA_COPY_NUMBER_UP, YAGI_AML_RELAPSE_PROGNOSIS, ZHAN_MULTIPLE_MYELOMA_CD1_AND_CD2_DN, YAGI_AML_SURVIVA…	1847.62	1826.69	1868.55	0.032673	0.460075	0.959837	FALSE	1832	1772	1875	1897	1815	1894	1826	1868
ENSG00000141027	NCOR1	protein_coding	Nuclear receptor corepressor 1; Nuclear receptor corepressor 1; Nuclear receptor corepressor 1; Nuclear receptor corepressor 1; Nuclear receptor corepressor 1; Nuclear receptor corepressor 1; Nuclear receptor corepressor 1; Nuclear receptor corepressor 1; Nuclear receptor corepressor 1; Nuclear receptor corepressor 1; Nuclear receptor corepressor 1; Nuclear receptor corepressor 1; Nuclear recepto…	NCOR1, KIAA1047; NCOR1, KIAA1047; NCOR1, KIAA1047; NCOR1, KIAA1047; NCOR1, KIAA1047; NCOR1, KIAA1047; NCOR1; NCOR1; NCOR1; NCOR1; NCOR1; NCOR1; NCOR1; NCOR1; NCOR1; NCOR1; NCOR1; NCOR1; NCOR1; NCOR1; NCOR1; NCOR1; NCOR1; NCOR1; NCOR1	O75376; B3DLF8; E9PGV6; Q86YY0; Q9UPV5; Q9UQ18; E7EVU5; J3KS51; E7EW50; H0Y459; S4R380; J3KT44; J3KRE4; Q3B773; A5PKW7; E7EVK1; J3QKP0; Q05CG3; Q86W52; Q6PDT8; C9JAP0; J3KS29; Q6NTH1; Q6PGR4; A0A994J5B8	NCOR1_HUMAN; NCOR1_HUMAN; NCOR1_HUMAN; NCOR1_HUMAN; NCOR1_HUMAN; NCOR1_HUMAN; E7EVU5_HUMAN; J3KS51_HUMAN; E7EW50_HUMAN; H0Y459_HUMAN; S4R380_HUMAN; J3KT44_HUMAN; J3KRE4_HUMAN; Q3B773_HUMAN; A5PKW7_HUMAN; E7EVK1_HUMAN; J3QKP0_HUMAN; Q05CG3_HUMAN; Q86W52_HUMAN; Q6PDT8_HUMAN; C9JAP0_HUMAN; J3KS29_HUMAN; Q6NTH1_HUMAN; Q6PGR4_HUMAN; A0A994J5B8_HUMAN	ENST00000268712.8, ENST00000395848.5, ENST00000395851.5; ENST00000268712.8, ENST00000395848.5, ENST00000395851.5; ENST00000268712.8, ENST00000395848.5, ENST00000395851.5; ENST00000268712.8, ENST00000395848.5, ENST00000395851.5; ENST00000268712.8, ENST00000395848.5, ENST00000395851.5; ENST00000268712.8, ENST00000395848.5, ENST00000395851.5; ENST00000436828.5; ENST00000582357.5; ENST00000411510.5; …	ENSP00000268712.2, ENSP00000379189.1, ENSP00000379192.1; ENSP00000268712.2, ENSP00000379189.1, ENSP00000379192.1; ENSP00000268712.2, ENSP00000379189.1, ENSP00000379192.1; ENSP00000268712.2, ENSP00000379189.1, ENSP00000379192.1; ENSP00000268712.2, ENSP00000379189.1, ENSP00000379192.1; ENSP00000268712.2, ENSP00000379189.1, ENSP00000379192.1; ENSP00000387727.1; ENSP00000462308.1; ENSP00000407998.1; …	ENSG00000141027	chr17	16029065	16218185	-	Transcriptional misregulation in cancer, Endocrine resistance, Thyroid hormone signaling pathway	hsa05202, hsa01522, hsa04919	histone deacetylase complex, negative regulation of transcription from RNA polymerase II promoter, MAPK cascade, microtubule cytoskeleton organization, nuclear chromosome, chromatin, nuclear chromatin, regulatory region DNA binding, transcription factor activity, protein binding, transcription factor activity, transcription factor binding, RNA polymerase II regulatory region DNA binding, regulato…	GO:0000118, GO:0000122, GO:0000165, GO:0000226, GO:0000228, GO:0000785, GO:0000790, GO:0000975, GO:0000988, GO:0000989, GO:0001012, GO:0001067, GO:0001085, GO:0001102, GO:0001932, GO:0001933, GO:0003676, GO:0003677, GO:0003682, GO:0003712, GO:0003714, GO:0005102, GO:0005488, GO:0005515, GO:0005622, GO:0005623, GO:0005634, GO:0005654, GO:0005694, GO:0005737, GO:0005819, GO:0005856, GO:0005874, GO:…		THUM_SYSTOLIC_HEART_FAILURE_DN, WANG_CLIM2_TARGETS_DN, VANHARANTA_UTERINE_FIBROID_WITH_7Q_DELETION_DN, IVANOV_MUTATED_IN_COLON_CANCER, LASTOWSKA_NEUROBLASTOMA_COPY_NUMBER_UP, MARTIN_INTERACT_WITH_HDAC, WANG_HCP_PROSTATE_CANCER, LIU_BREAST_CANCER, RICKMAN_TUMOR_DIFFERENTIATED_WELL_VS_POORLY_UP, KENNY_CTNNB1_TARGETS_UP, KENNY_CTNNB1_TARGETS_DN, KYNG_ENVIRONMENTAL_STRESS_RESPONSE_NOT_BY_4NQO_IN_WS, …	1840.5	1924.79	1756.2	-0.132171	0.00253335	0.0661959	FALSE	1910	1960	1904	1686	1789	1793	1924	1756
ENSG00000174231	PRPF8	protein_coding	Pre-mRNA-processing-splicing factor 8; Pre-mRNA-processing-splicing factor 8; Pre-mRNA-processing-splicing factor 8; Pre-mRNA processing factor 8; Pre-mRNA processing factor 8; Pre-mRNA processing factor 8, Pre-mRNA-processing-splicing factor 8; Pre-mRNA processing factor 8; Pre-mRNA processing factor 8; Pre-mRNA processing factor 8; Pre-mRNA processing factor 8	PRPF8, PRPC8; PRPF8, PRPC8; PRPF8, PRPC8; PRPF8; PRPF8; PRPF8; PRPF8; PRPF8; PRPF8; PRPF8	Q6P2Q9; O14547; O75965; A0A994J3N2; I3L1T8; I3L0J9; A0A994J6E8; A0A994J6S8; I3L3Z8; A0A994J491	PRP8_HUMAN; PRP8_HUMAN; PRP8_HUMAN; A0A994J3N2_HUMAN; I3L1T8_HUMAN; I3L0J9_HUMAN; A0A994J6E8_HUMAN; A0A994J6S8_HUMAN; I3L3Z8_HUMAN; A0A994J491_HUMAN	ENST00000304992.11, ENST00000572621.5, ENST00000614672.2, ENST00000634039.1; ENST00000304992.11, ENST00000572621.5, ENST00000614672.2, ENST00000634039.1; ENST00000304992.11, ENST00000572621.5, ENST00000614672.2, ENST00000634039.1; ENST00000703538.1; ENST00000571958.1; ENST00000577001.1, ENST00000631647.1; ENST00000703540.1; ENST00000703537.1; ENST00000573725.2; ENST00000703541.1	ENSP00000304350.6, ENSP00000460348.1, ENSP00000479194.1, ENSP00000488611.1; ENSP00000304350.6, ENSP00000460348.1, ENSP00000479194.1, ENSP00000488611.1; ENSP00000304350.6, ENSP00000460348.1, ENSP00000479194.1, ENSP00000488611.1; ENSP00000515361.1; ENSP00000459095.1; ENSP00000458151.1, ENSP00000488222.1; ENSP00000515362.1; ENSP00000515360.1; ENSP00000460849.2; ENSP00000515363.1	ENSG00000174231	chr17	1650629	1684867	-	Spliceosome	hsa03040	spliceosomal tri-snRNP complex assembly, RNA splicing, via transesterification reactions, RNA splicing, via transesterification reactions with bulged adenosine as nucleophile, second spliceosomal transesterification activity, spliceosomal snRNP assembly, mRNA splicing, via spliceosome, response to molecule of bacterial origin, nucleic acid binding, RNA binding, catalytic activity, binding, protei…	GO:0000244, GO:0000375, GO:0000377, GO:0000386, GO:0000387, GO:0000398, GO:0002237, GO:0003676, GO:0003723, GO:0003824, GO:0005488, GO:0005515, GO:0005622, GO:0005623, GO:0005634, GO:0005654, GO:0005681, GO:0005682, GO:0006139, GO:0006396, GO:0006397, GO:0006725, GO:0006807, GO:0008152, GO:0008380, GO:0009605, GO:0009607, GO:0009617, GO:0009987, GO:0010033, GO:0010467, GO:0016020, GO:0016043, GO:…		REACTOME_MRNA_SPLICING_MINOR_PATHWAY, REACTOME_MRNA_SPLICING, REACTOME_PROCESSING_OF_CAPPED_INTRON_CONTAINING_PRE_MRNA, REACTOME_METABOLISM_OF_RNA, WP_MRNA_PROCESSING, LIU_SOX4_TARGETS_DN, BLALOCK_ALZHEIMERS_DISEASE_UP, MARSON_BOUND_BY_FOXP3_UNSTIMULATED, WEST_ADRENOCORTICAL_TUMOR_DN, KIM_ALL_DISORDERS_OLIGODENDROCYTE_NUMBER_CORR_UP, KIM_BIPOLAR_DISORDER_OLIGODENDROCYTE_DENSITY_CORR_UP, KIM_ALL_D…	1830.86	1929.85	1731.86	-0.156086	0.00050402	0.0199302	FALSE	1962	1933	1894	1672	1705	1819	1929	1732
ENSG00000066279	ASPM	protein_coding	Abnormal spindle-like microcephaly-associated protein; Abnormal spindle-like microcephaly-associated protein; Abnormal spindle-like microcephaly-associated protein; Abnormal spindle-like microcephaly-associated protein; Abnormal spindle-like microcephaly-associated protein; Abnormal spindle-like microcephaly-associated protein; Abnormal spindle-like microcephaly-associated protein; Abnormal spind…	ASPM, MCPH5; ASPM, MCPH5; ASPM, MCPH5; ASPM, MCPH5; ASPM, MCPH5; ASPM, MCPH5; ASPM, MCPH5; ASPM, MCPH5; ASPM, MCPH5; ASPM, MCPH5; ASPM, MCPH5; ASPM; ASPM; ASPM; ASPM; ASPM	Q8IZT6; Q4G1H1; Q5VYL3; Q86UX4; Q8IUL2; Q8IZJ7; Q8IZJ8; Q8IZJ9; Q8N4D1; Q9NVS1; Q9NVT6; A0A7P0T8U9; Q4G1H0; A0A7P0Z491; A0A7P0Z4R7; Q4G1H2	ASPM_HUMAN; ASPM_HUMAN; ASPM_HUMAN; ASPM_HUMAN; ASPM_HUMAN; ASPM_HUMAN; ASPM_HUMAN; ASPM_HUMAN; ASPM_HUMAN; ASPM_HUMAN; ASPM_HUMAN; A0A7P0T8U9_HUMAN; Q4G1H0_HUMAN; A0A7P0Z491_HUMAN; A0A7P0Z4R7_HUMAN; Q4G1H2_HUMAN	ENST00000294732.11, ENST00000367409.9; ENST00000294732.11, ENST00000367409.9; ENST00000294732.11, ENST00000367409.9; ENST00000294732.11, ENST00000367409.9; ENST00000294732.11, ENST00000367409.9; ENST00000294732.11, ENST00000367409.9; ENST00000294732.11, ENST00000367409.9; ENST00000294732.11, ENST00000367409.9; ENST00000294732.11, ENST00000367409.9; ENST00000294732.11, ENST00000367409.9; ENST00000…	ENSP00000294732.7, ENSP00000356379.4; ENSP00000294732.7, ENSP00000356379.4; ENSP00000294732.7, ENSP00000356379.4; ENSP00000294732.7, ENSP00000356379.4; ENSP00000294732.7, ENSP00000356379.4; ENSP00000294732.7, ENSP00000356379.4; ENSP00000294732.7, ENSP00000356379.4; ENSP00000294732.7, ENSP00000356379.4; ENSP00000294732.7, ENSP00000356379.4; ENSP00000294732.7, ENSP00000356379.4; ENSP00000294732.7, …	ENSG00000066279	chr1	197084121	197146694	-			reproduction, microtubule cytoskeleton organization, mitotic cell cycle, nuclear division, spindle pole, neuron migration, positive regulation of neuroblast proliferation, developmental process involved in reproduction, binding, protein binding, calmodulin binding, intracellular, cell, nucleus, cytoplasm, spindle, cytoskeleton, microtubule, movement of cell or subcellular component, organelle org…	GO:0000003, GO:0000226, GO:0000278, GO:0000280, GO:0000922, GO:0001764, GO:0002052, GO:0003006, GO:0005488, GO:0005515, GO:0005516, GO:0005622, GO:0005623, GO:0005634, GO:0005737, GO:0005819, GO:0005856, GO:0005874, GO:0006928, GO:0006996, GO:0007010, GO:0007017, GO:0007049, GO:0007051, GO:0007067, GO:0007126, GO:0007154, GO:0007165, GO:0007166, GO:0007267, GO:0007275, GO:0007276, GO:0007281, GO:…		BLANCO_MELO_SARS_COV_1_INFECTION_MCR5_CELLS_UP, SAGIV_CD24_TARGETS_UP, SMID_BREAST_CANCER_BASAL_UP, ZHENG_IL22_SIGNALING_DN, MEISSNER_BRAIN_HCP_WITH_H3K4ME3_AND_H3K27ME3, FISCHER_G2_M_CELL_CYCLE, FISCHER_DREAM_TARGETS, FLORIO_NEOCORTEX_BASAL_RADIAL_GLIA_DN, MEBARKI_HCC_PROGENITOR_FZD8CRD_UP, PICCALUGA_ANGIOIMMUNOBLASTIC_LYMPHOMA_UP, SENGUPTA_NASOPHARYNGEAL_CARCINOMA_WITH_LMP1_UP, CASORELLI_ACUTE_…	1827.46	1809.78	1845.13	0.0278975	0.514574	0.971135	FALSE	1801	1864	1764	1851	1888	1796	1809	1845
ENSG00000146247	PHIP	protein_coding	PH-interacting protein; PH-interacting protein; PH-interacting protein; PH-interacting protein; PH-interacting protein; PH-interacting protein; PH-interacting protein; PH-interacting protein; PH-interacting protein; PH-interacting protein; PH-interacting protein; Pleckstrin homology domain interacting protein; Pleckstrin homology domain interacting protein; Pleckstrin homology domain interacting …	PHIP, DCAF14, WDR11; PHIP, DCAF14, WDR11; PHIP, DCAF14, WDR11; PHIP, DCAF14, WDR11; PHIP, DCAF14, WDR11; PHIP, DCAF14, WDR11; PHIP, DCAF14, WDR11; PHIP, DCAF14, WDR11; PHIP, DCAF14, WDR11; PHIP, DCAF14, WDR11; PHIP, DCAF14, WDR11; PHIP; PHIP; PHIP; PHIP; PHIP; PHIP; PHIP	Q8WWQ0; A7J992; B2RPK4; Q05CQ9; Q5VVH4; Q66I29; Q69YV1; Q8NBZ5; Q96H52; Q96ME2; Q9H261; A0A8V8TPB8; A0A8V8TQP5; A0A8V8TP75; A0A8V8TQZ3; A0A8V8TPK0; A0A8V8TPV5; A0A8V8TQM4	PHIP_HUMAN; PHIP_HUMAN; PHIP_HUMAN; PHIP_HUMAN; PHIP_HUMAN; PHIP_HUMAN; PHIP_HUMAN; PHIP_HUMAN; PHIP_HUMAN; PHIP_HUMAN; PHIP_HUMAN; A0A8V8TPB8_HUMAN; A0A8V8TQP5_HUMAN; A0A8V8TP75_HUMAN; A0A8V8TQZ3_HUMAN; A0A8V8TPK0_HUMAN; A0A8V8TPV5_HUMAN; A0A8V8TQM4_HUMAN	ENST00000275034.5; ENST00000275034.5; ENST00000275034.5; ENST00000275034.5; ENST00000275034.5; ENST00000275034.5; ENST00000275034.5; ENST00000275034.5; ENST00000275034.5; ENST00000275034.5; ENST00000275034.5; ENST00000700119.1; ENST00000700171.1; ENST00000700012.1; ENST00000700118.1; ENST00000700013.1; ENST00000700115.1; ENST00000700114.1	ENSP00000275034.3; ENSP00000275034.3; ENSP00000275034.3; ENSP00000275034.3; ENSP00000275034.3; ENSP00000275034.3; ENSP00000275034.3; ENSP00000275034.3; ENSP00000275034.3; ENSP00000275034.3; ENSP00000275034.3; ENSP00000514811.1; ENSP00000514839.1; ENSP00000514753.1; ENSP00000514810.1; ENSP00000514754.1; ENSP00000514809.1; ENSP00000514808.1	ENSG00000146247	chr6	78934419	79078287	-			mitotic cell cycle, nuclear division, cell morphogenesis, regulation of protein phosphorylation, receptor binding, insulin receptor binding, binding, protein binding, extracellular region, intracellular, cell, nucleus, nucleobase-containing compound metabolic process, transcription, DNA-templated, regulation of transcription, DNA-templated, regulation of transcription from RNA polymerase II promo…	GO:0000278, GO:0000280, GO:0000902, GO:0001932, GO:0005102, GO:0005158, GO:0005488, GO:0005515, GO:0005576, GO:0005622, GO:0005623, GO:0005634, GO:0006139, GO:0006351, GO:0006355, GO:0006357, GO:0006366, GO:0006464, GO:0006468, GO:0006725, GO:0006793, GO:0006796, GO:0006807, GO:0006915, GO:0006996, GO:0007010, GO:0007049, GO:0007067, GO:0007088, GO:0007154, GO:0007165, GO:0007166, GO:0007167, GO:…		GAUSSMANN_MLL_AF4_FUSION_TARGETS_C_UP, LUI_THYROID_CANCER_CLUSTER_1, SAGIV_CD24_TARGETS_UP, YAGI_AML_WITH_T_9_11_TRANSLOCATION, GABRIELY_MIR21_TARGETS, PLASARI_TGFB1_SIGNALING_VIA_NFIC_10HR_DN, REACTOME_RHO_GTPASE_CYCLE, REACTOME_RHOBTB2_GTPASE_CYCLE, REACTOME_RHOBTB_GTPASE_CYCLE, REACTOME_SIGNALING_BY_RHO_GTPASES_MIRO_GTPASES_AND_RHOBTB3, TIEN_INTESTINE_PROBIOTICS_2HR_DN, RODRIGUES_THYROID_CARCI…	1820.94	1835.64	1806.24	-0.0232843	0.594333	0.976408	FALSE	1851	1856	1800	1818	1840	1761	1835	1806
ENSG00000187109	NAP1L1	protein_coding	Nucleosome assembly protein 1-like 1; Nucleosome assembly protein 1-like 1; Nucleosome assembly protein 1-like 1; Nucleosome assembly protein 1 like 1; Nucleosome assembly protein 1 like 1; Nucleosome assembly protein 1 like 1; Nucleosome assembly protein 1 like 1; Nucleosome assembly protein 1 like 1; Nucleosome assembly protein 1 like 1, cDNA FLJ58569, highly similar to Nucleosome assembly prot…	NAP1L1, NRP; NAP1L1, NRP; NAP1L1, NRP; NAP1L1; NAP1L1; NAP1L1; NAP1L1; NAP1L1; NAP1L1; NAP1L1; NAP1L1; NAP1L1; NAP1L1, hCG_2015037; NAP1L1; NAP1L1; NAP1L1; NAP1L1; NAP1L1; NAP1L1	P55209; B3KNT8; B3KV44; H0YH88; F8VRJ2; F8W0J6; H0YHC3; F8W020; B7Z9C2; F8VV59; F8VXI6; F8VY35; B7Z4K9; F8W118; F8VUX1; F8VVB5; H0YIV4; F5H4R6; F8W543	NP1L1_HUMAN; NP1L1_HUMAN; NP1L1_HUMAN; H0YH88_HUMAN; F8VRJ2_HUMAN; F8W0J6_HUMAN; H0YHC3_HUMAN; F8W020_HUMAN; B7Z9C2_HUMAN; F8VV59_HUMAN; F8VXI6_HUMAN; F8VY35_HUMAN; B7Z4K9_HUMAN; F8W118_HUMAN; F8VUX1_HUMAN; F8VVB5_HUMAN; H0YIV4_HUMAN; F5H4R6_HUMAN; F8W543_HUMAN	ENST00000393263.7, ENST00000431879.7, ENST00000549596.5, ENST00000618691.5; ENST00000393263.7, ENST00000431879.7, ENST00000549596.5, ENST00000618691.5; ENST00000393263.7, ENST00000431879.7, ENST00000549596.5, ENST00000618691.5; ENST00000547529.6; ENST00000551524.5; ENST00000552342.5; ENST00000552147.5; ENST00000547704.5; ENST00000542344.5; ENST00000548044.5; ENST00000551600.5; ENST00000551992.5; …	ENSP00000376947.3, ENSP00000409795.3, ENSP00000447793.1, ENSP00000477538.1; ENSP00000376947.3, ENSP00000409795.3, ENSP00000447793.1, ENSP00000477538.1; ENSP00000376947.3, ENSP00000409795.3, ENSP00000447793.1, ENSP00000477538.1; ENSP00000446520.1; ENSP00000448661.1; ENSP00000447196.1; ENSP00000446804.1; ENSP00000446756.1; ENSP00000444759.1; ENSP00000449649.1; ENSP00000448836.1; ENSP00000448764.1; …	ENSG00000187109	chr12	76036585	76084735	-			nucleic acid binding, RNA binding, binding, protein binding, intracellular, cell, nucleus, cytoplasm, nucleobase-containing compound metabolic process, DNA metabolic process, DNA replication, DNA packaging, chromatin organization, chromatin assembly or disassembly, nucleosome assembly, protein complex assembly, cellular aromatic compound metabolic process, nitrogen compound metabolic process, org…	GO:0003676, GO:0003723, GO:0005488, GO:0005515, GO:0005622, GO:0005623, GO:0005634, GO:0005737, GO:0006139, GO:0006259, GO:0006260, GO:0006323, GO:0006325, GO:0006333, GO:0006334, GO:0006461, GO:0006725, GO:0006807, GO:0006996, GO:0008152, GO:0008283, GO:0008284, GO:0009058, GO:0009059, GO:0009987, GO:0016020, GO:0016023, GO:0016043, GO:0022607, GO:0031410, GO:0031497, GO:0031982, GO:0031988, GO:…	HALLMARK_E2F_TARGETS, HALLMARK_MYC_TARGETS_V1	HOUNKPE_HOUSEKEEPING_GENES, DAVICIONI_PAX_FOXO1_SIGNATURE_IN_ARMS_DN, FOURNIER_ACINAR_DEVELOPMENT_EARLY_DN, GAZDA_DIAMOND_BLACKFAN_ANEMIA_PROGENITOR_DN, DAVICIONI_TARGETS_OF_PAX_FOXO1_FUSIONS_DN, TONKS_TARGETS_OF_RUNX1_RUNX1T1_FUSION_HSC_UP, TONKS_TARGETS_OF_RUNX1_RUNX1T1_FUSION_MONOCYTE_UP, TONKS_TARGETS_OF_RUNX1_RUNX1T1_FUSION_ERYTHROCYTE_UP, TONKS_TARGETS_OF_RUNX1_RUNX1T1_FUSION_SUSTAINED_IN_M…	1814.87	1842.16	1787.58	-0.0433634	0.343908	0.924331	FALSE	1817	1933	1776	1756	1808	1799	1842	1787
ENSG00000115053	NCL	protein_coding	Nucleolin; Nucleolin; Nucleolin; Nucleolin; Nucleolin; Nucleolin; Nucleolin; Nucleolin; Nucleolin; Nucleolin; Nucleolin; Nucleolin; Nucleolin; Nucleolin; Nucleolin; Nucleolin; Nucleolin; Nucleolin; Alternative protein NCL; Nucleolin	NCL; NCL; NCL; NCL; NCL; NCL; NCL; NCL; NCL; NCL; NCL; NCL; NCL; NCL; NCL; NCL, hCG_33980; NCL; NCL; NCL; NCL	P19338; Q53SK1; Q8NB06; Q9UCF0; Q9UDG1; H7BY16; A0A7I2V428; C9JLB1; C9J1H7; C9JWL1; C9JYW2; A0A7I2V3F3; A0A7I2V5M5; A0A7I2V506; A0A7I2V2U7; B3KM80; A0A7I2V699; A0A7I2V349; L8EAF1; A0A7I2V2S8	NUCL_HUMAN; NUCL_HUMAN; NUCL_HUMAN; NUCL_HUMAN; NUCL_HUMAN; H7BY16_HUMAN; A0A7I2V428_HUMAN; C9JLB1_HUMAN; C9JLB1_HUMAN; C9JLB1_HUMAN; C9JLB1_HUMAN; A0A7I2V3F3_HUMAN; A0A7I2V5M5_HUMAN; A0A7I2V506_HUMAN; A0A7I2V2U7_HUMAN; B3KM80_HUMAN; A0A7I2V699_HUMAN; A0A7I2V349_HUMAN; L8EAF1_HUMAN; A0A7I2V2S8_HUMAN	ENST00000322723.9; ENST00000322723.9; ENST00000322723.9; ENST00000322723.9; ENST00000322723.9; ENST00000356936.6; ENST00000678246.1; ENST00000417652.6, ENST00000436894.2, ENST00000453992.6, ENST00000454824.6, ENST00000679348.1; ENST00000417652.6, ENST00000436894.2, ENST00000453992.6, ENST00000454824.6, ENST00000679348.1; ENST00000417652.6, ENST00000436894.2, ENST00000453992.6, ENST00000454824.6, …	ENSP00000318195.4; ENSP00000318195.4; ENSP00000318195.4; ENSP00000318195.4; ENSP00000318195.4; ENSP00000349410.6; ENSP00000503707.1; ENSP00000392747.2, ENSP00000401322.2, ENSP00000413775.2, ENSP00000401620.2, ENSP00000504694.1; ENSP00000392747.2, ENSP00000401322.2, ENSP00000413775.2, ENSP00000401620.2, ENSP00000504694.1; ENSP00000392747.2, ENSP00000401322.2, ENSP00000413775.2, ENSP00000401620.2, …	ENSG00000115053	chr2	231453531	231483641	-	Pathogenic Escherichia coli infection	hsa05130	reproduction, nucleotide binding, angiogenesis, blood vessel development, fibrillar center, dense fibrillar component, cytokine production, regulation of cytokine production, positive regulation of cytokine production, liver development, vasculature development, response to molecule of bacterial origin, nucleic acid binding, DNA binding, single-stranded DNA binding, RNA binding, mRNA binding, rec…	GO:0000003, GO:0000166, GO:0001525, GO:0001568, GO:0001650, GO:0001651, GO:0001816, GO:0001817, GO:0001819, GO:0001889, GO:0001944, GO:0002237, GO:0003676, GO:0003677, GO:0003697, GO:0003723, GO:0003729, GO:0005102, GO:0005488, GO:0005509, GO:0005515, GO:0005576, GO:0005622, GO:0005623, GO:0005634, GO:0005654, GO:0005730, GO:0005737, GO:0005938, GO:0006139, GO:0006351, GO:0006355, GO:0006356, GO:…	HALLMARK_G2M_CHECKPOINT	HOUNKPE_HOUSEKEEPING_GENES, IBRAHIM_NRF2_UP, DARWICHE_SKIN_TUMOR_PROMOTER_UP, DARWICHE_PAPILLOMA_RISK_LOW_UP, DARWICHE_PAPILLOMA_RISK_HIGH_UP, DARWICHE_SQUAMOUS_CELL_CARCINOMA_UP, KIM_MYC_AMPLIFICATION_TARGETS_UP, HATADA_METHYLATED_IN_LUNG_CANCER_UP, RICKMAN_METASTASIS_UP, SCHAEFFER_PROSTATE_DEVELOPMENT_6HR_UP, MA_MYELOID_DIFFERENTIATION_UP, JOSEPH_RESPONSE_TO_SODIUM_BUTYRATE_DN, HU_GENOTOXIN_ACT…	1813.33	1852.27	1774.39	-0.0619362	0.188552	0.800306	FALSE	1784	1968	1804	1739	1776	1808	1852	1774
ENSG00000104517	UBR5	protein_coding	E3 ubiquitin-protein ligase UBR5; E3 ubiquitin-protein ligase UBR5; E3 ubiquitin-protein ligase UBR5; E3 ubiquitin-protein ligase UBR5; E3 ubiquitin-protein ligase UBR5; Ubiquitin protein ligase E3 component n-recognin 5; Alternative protein UBR5; UBR5 protein; Ubiquitin protein ligase E3 component n-recognin 5; Ubiquitin protein ligase E3 component n-recognin 5; Ubiquitin protein ligase E3 compo…	UBR5, EDD, EDD1, HYD, KIAA0896; UBR5, EDD, EDD1, HYD, KIAA0896; UBR5, EDD, EDD1, HYD, KIAA0896; UBR5, EDD, EDD1, HYD, KIAA0896; UBR5, EDD, EDD1, HYD, KIAA0896; UBR5; UBR5; UBR5; UBR5; UBR5; UBR5; UBR5	O95071; B2RP24; J3KMW7; O94970; Q9NPL3; E7EMW7; L8E894; Q49A65; E5RFK7; H0YAV7; H0YBB4; E7ET84	UBR5_HUMAN; UBR5_HUMAN; UBR5_HUMAN; UBR5_HUMAN; UBR5_HUMAN; E7EMW7_HUMAN; L8E894_HUMAN; Q49A65_HUMAN; E5RFK7_HUMAN; H0YAV7_HUMAN; H0YBB4_HUMAN; E7ET84_HUMAN	ENST00000220959.8, ENST00000520539.6; ENST00000220959.8, ENST00000520539.6; ENST00000220959.8, ENST00000520539.6; ENST00000220959.8, ENST00000520539.6; ENST00000220959.8, ENST00000520539.6; ENST00000521922.5; ; ENST00000521566.1; ENST00000519365.1; ENST00000520898.5; ENST00000518205.5	ENSP00000220959.4, ENSP00000429084.1; ENSP00000220959.4, ENSP00000429084.1; ENSP00000220959.4, ENSP00000429084.1; ENSP00000220959.4, ENSP00000429084.1; ENSP00000220959.4, ENSP00000429084.1; ENSP00000427819.1; ; ENSP00000428062.1; ENSP00000428138.1; ENSP00000429127.1; ENSP00000428693.1	ENSG00000104517	chr8	102252273	102412759	-	Ubiquitin mediated proteolysis	hsa04120	protein import into nucleus, translocation, protein polyubiquitination, nucleic acid binding, RNA binding, catalytic activity, ubiquitin-protein transferase activity, binding, protein binding, intracellular, cell, nucleus, nucleoplasm, cytoplasm, nucleobase-containing compound metabolic process, DNA metabolic process, DNA repair, regulation of DNA repair, double-strand break repair, chromatin org…	GO:0000060, GO:0000209, GO:0003676, GO:0003723, GO:0003824, GO:0004842, GO:0005488, GO:0005515, GO:0005622, GO:0005623, GO:0005634, GO:0005654, GO:0005737, GO:0006139, GO:0006259, GO:0006281, GO:0006282, GO:0006302, GO:0006325, GO:0006464, GO:0006508, GO:0006511, GO:0006605, GO:0006606, GO:0006725, GO:0006807, GO:0006810, GO:0006886, GO:0006913, GO:0006950, GO:0006974, GO:0006996, GO:0007154, GO:…		WANG_LMO4_TARGETS_DN, MULLIGHAN_MLL_SIGNATURE_2_DN, UDAYAKUMAR_MED1_TARGETS_UP, KENNY_CTNNB1_TARGETS_DN, GENTILE_UV_RESPONSE_CLUSTER_D9, HEDENFALK_BREAST_CANCER_BRACX_DN, MAHAJAN_RESPONSE_TO_IL1A_DN, NICK_RESPONSE_TO_PROC_TREATMENT_DN, GABRIELY_MIR21_TARGETS, EPPERT_LSC_R, DESERT_STEM_CELL_HEPATOCELLULAR_CARCINOMA_SUBCLASS_UP, WP_ENDODERM_DIFFERENTIATION, WP_MESODERMAL_COMMITMENT_PATHWAY, ONKEN_U…	1803.76	1865.35	1742.17	-0.0985075	0.0279158	0.33652	FALSE	1868	1924	1803	1685	1777	1764	1865	1742
ENSG00000112851	ERBIN	protein_coding	Erbin; Erbin; Erbin; Erbin; Erbin; Erbin; Erbin; Erbin; Erbin; Erbin; Erbin; Erbb2 interacting protein; Erbb2 interacting protein; Erbb2 interacting protein; Erbb2 interacting protein; Erbb2 interacting protein; Erbb2 interacting protein; Erbb2 interacting protein; Erbb2 interacting protein, cDNA FLJ58745, highly similar to Protein LAP2; Erbb2 interacting protein; Erbb2 interacting protein; Erbb2…	ERBIN, ERBB2IP, KIAA1225, LAP2; ERBIN, ERBB2IP, KIAA1225, LAP2; ERBIN, ERBB2IP, KIAA1225, LAP2; ERBIN, ERBB2IP, KIAA1225, LAP2; ERBIN, ERBB2IP, KIAA1225, LAP2; ERBIN, ERBB2IP, KIAA1225, LAP2; ERBIN, ERBB2IP, KIAA1225, LAP2; ERBIN, ERBB2IP, KIAA1225, LAP2; ERBIN, ERBB2IP, KIAA1225, LAP2; ERBIN, ERBB2IP, KIAA1225, LAP2; ERBIN, ERBB2IP, KIAA1225, LAP2; ERBIN; ERBIN; ERBIN; ERBIN; ERBIN; ERBIN; ERBIN…	Q96RT1; A0AVR1; B4E3F1; B7ZLV9; E7EQW9; E9PCR8; Q1RMD0; Q86W38; Q9NR18; Q9NW48; Q9ULJ5; H0YA04; A0A8V8TMM1; A0A8V8TN29; A0A8V8TP15; A0A8V8TP04; A0A8V8TML0; A0A8V8TPD2; B4DIP2; A0A8V8TPC7; A0A8V8TP09; A0A8V8TML4; A0A8V8TML6; A0A8V8TN18; A0A8V8TN23	ERBIN_HUMAN; ERBIN_HUMAN; ERBIN_HUMAN; ERBIN_HUMAN; ERBIN_HUMAN; ERBIN_HUMAN; ERBIN_HUMAN; ERBIN_HUMAN; ERBIN_HUMAN; ERBIN_HUMAN; ERBIN_HUMAN; H0YA04_HUMAN; A0A8V8TMM1_HUMAN; A0A8V8TN29_HUMAN; A0A8V8TP15_HUMAN; A0A8V8TP04_HUMAN; A0A8V8TML0_HUMAN; A0A8V8TPD2_HUMAN; B4DIP2_HUMAN; A0A8V8TPC7_HUMAN; A0A8V8TP09_HUMAN; A0A8V8TML4_HUMAN; A0A8V8TML6_HUMAN; A0A8V8TN18_HUMAN; A0A8V8TN23_HUMAN	ENST00000284037.10, ENST00000380938.6, ENST00000380943.6, ENST00000506030.6, ENST00000508515.2, ENST00000511297.5, ENST00000699000.1, ENST00000699001.1; ENST00000284037.10, ENST00000380938.6, ENST00000380943.6, ENST00000506030.6, ENST00000508515.2, ENST00000511297.5, ENST00000699000.1, ENST00000699001.1; ENST00000284037.10, ENST00000380938.6, ENST00000380943.6, ENST00000506030.6, ENST00000508515.…	ENSP00000284037.4, ENSP00000370325.2, ENSP00000370330.2, ENSP00000426632.1, ENSP00000422015.1, ENSP00000422766.1, ENSP00000514078.1, ENSP00000514079.1; ENSP00000284037.4, ENSP00000370325.2, ENSP00000370330.2, ENSP00000426632.1, ENSP00000422015.1, ENSP00000422766.1, ENSP00000514078.1, ENSP00000514079.1; ENSP00000284037.4, ENSP00000370325.2, ENSP00000370330.2, ENSP00000426632.1, ENSP00000422015.1, …	ENSG00000112851	chr5	65883128	66082546	+	NOD-like receptor signaling pathway	hsa04621	cytokine production, regulation of cytokine production, negative regulation of cytokine production, activation of innate immune response, pattern recognition receptor signaling pathway, response to molecule of bacterial origin, activation of immune response, immune system process, regulation of immune system process, negative regulation of immune system process, positive regulation of immune syst…	GO:0001816, GO:0001817, GO:0001818, GO:0002218, GO:0002221, GO:0002237, GO:0002253, GO:0002376, GO:0002682, GO:0002683, GO:0002684, GO:0002753, GO:0002757, GO:0002758, GO:0002764, GO:0005102, GO:0005176, GO:0005178, GO:0005198, GO:0005200, GO:0005488, GO:0005515, GO:0005576, GO:0005578, GO:0005604, GO:0005622, GO:0005623, GO:0005634, GO:0005635, GO:0005654, GO:0005737, GO:0005886, GO:0006139, GO:…		GAUSSMANN_MLL_AF4_FUSION_TARGETS_C_UP, DELASERNA_MYOD_TARGETS_DN, IVANOVA_HEMATOPOIESIS_STEM_CELL_SHORT_TERM, CHENG_IMPRINTED_BY_ESTRADIOL, DE_YY1_TARGETS_DN, MEISSNER_BRAIN_HCP_WITH_H3K4ME3_AND_H3K27ME3, TERAO_AOX4_TARGETS_SKIN_UP, REACTOME_SIGNALING_BY_ERBB2, REACTOME_SIGNALING_BY_ERBB2_IN_CANCER, REACTOME_DISEASES_OF_SIGNAL_TRANSDUCTION_BY_GROWTH_FACTOR_RECEPTORS_AND_SECOND_MESSENGERS, REACTOM…	1776.48	1737.47	1815.49	0.0633339	0.145261	0.734514	FALSE	1690	1800	1722	1852	1793	1801	1737	1815
ENSG00000127914	AKAP9	protein_coding	A-kinase anchor protein 9; A-kinase anchor protein 9; A-kinase anchor protein 9; A-kinase anchor protein 9; A-kinase anchor protein 9; A-kinase anchor protein 9; A-kinase anchor protein 9; A-kinase anchor protein 9; A-kinase anchor protein 9; A-kinase anchor protein 9; A-kinase anchor protein 9; A-kinase anchor protein 9; A kinase (PRKA) anchor protein (Yotiao) 9, isoform CRA_c, AKAP9 protein; A …	AKAP9, AKAP350, AKAP450, KIAA0803; AKAP9, AKAP350, AKAP450, KIAA0803; AKAP9, AKAP350, AKAP450, KIAA0803; AKAP9, AKAP350, AKAP450, KIAA0803; AKAP9, AKAP350, AKAP450, KIAA0803; AKAP9, AKAP350, AKAP450, KIAA0803; AKAP9, AKAP350, AKAP450, KIAA0803; AKAP9, AKAP350, AKAP450, KIAA0803; AKAP9, AKAP350, AKAP450, KIAA0803; AKAP9, AKAP350, AKAP450, KIAA0803; AKAP9, AKAP350, AKAP450, KIAA0803; AKAP9, AKAP350…	Q99996; A4D1F0; A4D1F2; A4D1F4; O14869; O43355; O94895; Q75N20; Q9UQH3; Q9UQQ4; Q9Y6B8; Q9Y6Y2; Q6PJH3; A4D1E4; A0A7P0T9A9; A0A7P0T939; A0A7P0TAA2; A0A7P0Z4Q5; A0A2R8Y590; A0A7P0TBH8; A0A7P0T8N5; A0A7P0T928; A0A7P0TAD6; A0A7P0TAX3; A0A7P0TBI4; A0A7P0Z4N5; A0A0A0MRF6; A0A7P0TAJ1; A0A7P0TB09; A0A7P0T9E2; A0A7P0T8Z8; A0A6I8PUD8; H7BYL6	AKAP9_HUMAN; AKAP9_HUMAN; AKAP9_HUMAN; AKAP9_HUMAN; AKAP9_HUMAN; AKAP9_HUMAN; AKAP9_HUMAN; AKAP9_HUMAN; AKAP9_HUMAN; AKAP9_HUMAN; AKAP9_HUMAN; AKAP9_HUMAN; Q6PJH3_HUMAN; A4D1E4_HUMAN; A0A7P0T9A9_HUMAN; A0A7P0T939_HUMAN; A0A7P0TAA2_HUMAN; A0A7P0Z4Q5_HUMAN; A0A2R8Y590_HUMAN; A0A7P0TBH8_HUMAN; A0A7P0T8N5_HUMAN; A0A7P0T928_HUMAN; A0A7P0TAD6_HUMAN; A0A7P0TAX3_HUMAN; A0A7P0TBI4_HUMAN; A0A7P0Z4N5_HUMAN;…	ENST00000356239.8, ENST00000680766.1; ENST00000356239.8, ENST00000680766.1; ENST00000356239.8, ENST00000680766.1; ENST00000356239.8, ENST00000680766.1; ENST00000356239.8, ENST00000680766.1; ENST00000356239.8, ENST00000680766.1; ENST00000356239.8, ENST00000680766.1; ENST00000356239.8, ENST00000680766.1; ENST00000356239.8, ENST00000680766.1; ENST00000356239.8, ENST00000680766.1; ENST00000356239.8, …	ENSP00000348573.3, ENSP00000505204.1; ENSP00000348573.3, ENSP00000505204.1; ENSP00000348573.3, ENSP00000505204.1; ENSP00000348573.3, ENSP00000505204.1; ENSP00000348573.3, ENSP00000505204.1; ENSP00000348573.3, ENSP00000505204.1; ENSP00000348573.3, ENSP00000505204.1; ENSP00000348573.3, ENSP00000505204.1; ENSP00000348573.3, ENSP00000505204.1; ENSP00000348573.3, ENSP00000505204.1; ENSP00000348573.3, …	ENSG00000127914	chr7	91940840	92110673	+			G2/M transition of mitotic cell cycle, MAPK cascade, microtubule cytoskeleton organization, mitotic cell cycle, regulation of protein phosphorylation, positive regulation of protein phosphorylation, regulation of heart rate, system process, circulatory system process, heart process, nucleic acid binding, DNA binding, catalytic activity, guanyl-nucleotide exchange factor activity, Ras guanyl-nucle…	GO:0000086, GO:0000165, GO:0000226, GO:0000278, GO:0001932, GO:0001934, GO:0002027, GO:0003008, GO:0003013, GO:0003015, GO:0003676, GO:0003677, GO:0003824, GO:0005085, GO:0005088, GO:0005102, GO:0005198, GO:0005488, GO:0005515, GO:0005622, GO:0005623, GO:0005737, GO:0005794, GO:0005795, GO:0005801, GO:0005813, GO:0005815, GO:0005829, GO:0005856, GO:0005886, GO:0005887, GO:0006461, GO:0006464, GO:…		WANG_LMO4_TARGETS_DN, AKL_HTLV1_INFECTION_DN, MULLIGHAN_MLL_SIGNATURE_2_UP, NAGASHIMA_NRG1_SIGNALING_DN, PEREZ_TP53_TARGETS, APPIERTO_RESPONSE_TO_FENRETINIDE_UP, HEIDENBLAD_AMPLIFIED_IN_PANCREATIC_CANCER, NIKOLSKY_BREAST_CANCER_7Q21_Q22_AMPLICON, NIKOLSKY_MUTATED_AND_AMPLIFIED_IN_BREAST_CANCER, DING_LUNG_CANCER_EXPRESSION_BY_COPY_NUMBER, KAYO_AGING_MUSCLE_UP, TAVAZOIE_METASTASIS, YAO_TEMPORAL_RES…	1749.97	1775.33	1724.61	-0.0417963	0.35784	0.932774	FALSE	1765	1836	1725	1725	1762	1687	1775	1724
ENSG00000127022	CANX	protein_coding	Calnexin; Calnexin; Calnexin; Calnexin; Calnexin; Calnexin; Calnexin; Calnexin; Calnexin; Calnexin; Calnexin; Calnexin; Calnexin; Calnexin; Calnexin; Calnexin; Calnexin; Calnexin; Calnexin; Calnexin; Calnexin; Calnexin; Calnexin; Calnexin; Calnexin; Calnexin; Calnexin	CANX; CANX; CANX; CANX; CANX; CANX; CANX; CANX; CANX; CANX; CANX; CANX; CANX; CANX; CANX; CANX; CANX; CANX; CANX; CANX; CANX; CANX; CANX; CANX; CANX; CANX; CANX	P27824; B2R5V8; B4DGP8; B4E2T8; D3DWQ3; D6R9K3; D6RAU8; A0A7P0T8G1; A0A7P0T937; A0A7P0TAR9; A0A7P0Z4D6; D6RGY2; A0A7P0T840; A0A7P0TAE9; A0A7P0TB65; A0A7P0T9L0; A0A7P0Z484; A0A7P0T9S1; A0A7P0T9S4; A0A7P0TA04; D6RD16; D6RFW4; D6RAQ8; A0A7P0TAN9; A0A7P0T8N1; A0A7P0Z4H2; D6RFL1	CALX_HUMAN; CALX_HUMAN; CALX_HUMAN; CALX_HUMAN; CALX_HUMAN; CALX_HUMAN; D6RAU8_HUMAN; A0A7P0T8G1_HUMAN; A0A7P0T937_HUMAN; A0A7P0TAR9_HUMAN; A0A7P0Z4D6_HUMAN; D6RGY2_HUMAN; A0A7P0T840_HUMAN; A0A7P0TAE9_HUMAN; A0A7P0TB65_HUMAN; A0A7P0T9L0_HUMAN; A0A7P0Z484_HUMAN; A0A7P0T9S1_HUMAN; A0A7P0T9S4_HUMAN; A0A7P0TA04_HUMAN; D6RD16_HUMAN; D6RFW4_HUMAN; D6RAQ8_HUMAN; A0A7P0TAN9_HUMAN; A0A7P0T8N1_HUMAN; A0A7P…	ENST00000247461.9, ENST00000452673.6, ENST00000502296.6, ENST00000504734.5, ENST00000506654.6, ENST00000509563.2, ENST00000513246.6, ENST00000638425.1, ENST00000638706.2, ENST00000639938.1, ENST00000680006.1, ENST00000680013.1, ENST00000680042.1, ENST00000680092.1, ENST00000680618.1, ENST00000680827.1, ENST00000681072.1, ENST00000681168.1, ENST00000681476.1, ENST00000681674.1, ENST00000681712.1, …	ENSP00000247461.4, ENSP00000391646.2, ENSP00000424745.2, ENSP00000424063.1, ENSP00000426555.2, ENSP00000421434.2, ENSP00000421813.2, ENSP00000492372.1, ENSP00000492868.1, ENSP00000491760.1, ENSP00000505129.1, ENSP00000506078.1, ENSP00000505960.1, ENSP00000505202.1, ENSP00000506583.1, ENSP00000506051.1, ENSP00000505526.1, ENSP00000506021.1, ENSP00000506003.1, ENSP00000505013.1, ENSP00000506061.1, …	ENSG00000127022	chr5	179678628	179731641	+	HTLV-I infection, Phagosome, Antigen processing and presentation, Thyroid hormone synthesis, Protein processing in endoplasmic reticulum	hsa05166, hsa04145, hsa04612, hsa04918, hsa04141	glycoprotein binding, immune system process, antigen processing and presentation of peptide antigen via MHC class I, antigen processing and presentation of exogenous peptide antigen, antigen processing and presentation of peptide antigen via MHC class II, antigen processing and presentation of peptide or polysaccharide antigen via MHC class II, nucleic acid binding, RNA binding, receptor binding,…	GO:0001948, GO:0002376, GO:0002474, GO:0002478, GO:0002495, GO:0002504, GO:0003676, GO:0003723, GO:0005102, GO:0005488, GO:0005509, GO:0005515, GO:0005576, GO:0005622, GO:0005623, GO:0005737, GO:0005783, GO:0005788, GO:0005789, GO:0005790, GO:0005791, GO:0005829, GO:0005840, GO:0006457, GO:0006810, GO:0006897, GO:0006898, GO:0007568, GO:0008104, GO:0009306, GO:0009987, GO:0012505, GO:0015031, GO:…	HALLMARK_MTORC1_SIGNALING, HALLMARK_MYC_TARGETS_V1	IBRAHIM_NRF1_UP, IBRAHIM_NRF2_UP, PRAMOONJAGO_SOX4_TARGETS_DN, WAMUNYOKOLI_OVARIAN_CANCER_LMP_DN, HAHTOLA_MYCOSIS_FUNGOIDES_DN, HATADA_METHYLATED_IN_LUNG_CANCER_UP, TOMLINS_PROSTATE_CANCER_UP, SCHAEFFER_PROSTATE_DEVELOPMENT_AND_CANCER_BOX4_DN, ONDER_CDH1_TARGETS_1_DN, TARTE_PLASMA_CELL_VS_B_LYMPHOCYTE_UP, FLECHNER_PBL_KIDNEY_TRANSPLANT_OK_VS_DONOR_DN, FLECHNER_PBL_KIDNEY_TRANSPLANT_REJECTED_VS_OK…	1736.54	1765.41	1707.66	-0.0479493	0.317394	0.907296	FALSE	1738	1871	1687	1715	1725	1683	1765	1707
ENSG00000156802	ATAD2	protein_coding	ATPase family AAA domain-containing protein 2; ATPase family AAA domain-containing protein 2; ATPase family AAA domain-containing protein 2; ATPase family AAA domain-containing protein 2; ATPase family AAA domain-containing protein 2; ATPase family AAA domain-containing protein 2; ATPase family AAA domain-containing protein 2; ATPase family AAA domain containing 2; ATPase family AAA domain contai…	ATAD2, L16, PRO2000; ATAD2, L16, PRO2000; ATAD2, L16, PRO2000; ATAD2, L16, PRO2000; ATAD2, L16, PRO2000; ATAD2, L16, PRO2000; ATAD2, L16, PRO2000; ATAD2; ATAD2; ATAD2	Q6PL18; Q14CR1; Q658P2; Q68CQ0; Q6PJV6; Q8N890; Q9UHS5; E5RHW7; E5RIP2; A0A0B4J211	ATAD2_HUMAN; ATAD2_HUMAN; ATAD2_HUMAN; ATAD2_HUMAN; ATAD2_HUMAN; ATAD2_HUMAN; ATAD2_HUMAN; E5RHW7_HUMAN; E5RIP2_HUMAN; A0A0B4J211_HUMAN	ENST00000287394.10; ENST00000287394.10; ENST00000287394.10; ENST00000287394.10; ENST00000287394.10; ENST00000287394.10; ENST00000287394.10; ENST00000519124.5; ENST00000517666.5; ENST00000521903.5	ENSP00000287394.5; ENSP00000287394.5; ENSP00000287394.5; ENSP00000287394.5; ENSP00000287394.5; ENSP00000287394.5; ENSP00000287394.5; ENSP00000429617.1; ENSP00000429331.1; ENSP00000429213.1	ENSG00000156802	chr8	123319850	123416350	-			nucleotide binding, nucleoside binding, purine nucleoside binding, chromatin binding, catalytic activity, binding, protein binding, ATP binding, extracellular region, intracellular, cell, nucleus, nucleoplasm, nucleobase-containing compound metabolic process, chromatin organization, chromatin silencing, transcription, DNA-templated, regulation of transcription, DNA-templated, regulation of transc…	GO:0000166, GO:0001882, GO:0001883, GO:0003682, GO:0003824, GO:0005488, GO:0005515, GO:0005524, GO:0005576, GO:0005622, GO:0005623, GO:0005634, GO:0005654, GO:0006139, GO:0006325, GO:0006342, GO:0006351, GO:0006355, GO:0006357, GO:0006366, GO:0006725, GO:0006807, GO:0006996, GO:0008152, GO:0009058, GO:0009059, GO:0009889, GO:0009890, GO:0009891, GO:0009892, GO:0009893, GO:0009987, GO:0010467, GO:…	HALLMARK_E2F_TARGETS	LIAO_METASTASIS, NIKOLSKY_BREAST_CANCER_8Q23_Q24_AMPLICON, BILD_E2F3_ONCOGENIC_SIGNATURE, OUILLETTE_CLL_13Q14_DELETION_UP, SMID_BREAST_CANCER_BASAL_UP, IVANOVSKA_MIR106B_TARGETS, PEDRIOLI_MIR31_TARGETS_UP, FISCHER_G1_S_CELL_CYCLE, FISCHER_DREAM_TARGETS, MEBARKI_HCC_PROGENITOR_FZD8CRD_UP, REACTOME_RNA_POLYMERASE_II_TRANSCRIPTION, REACTOME_TRANSCRIPTIONAL_REGULATION_BY_THE_AP_2_TFAP2_FAMILY_OF_TRAN…	1734.31	1791.87	1676.76	-0.0957372	0.037942	0.406346	FALSE	1773	1880	1723	1688	1682	1660	1792	1676
ENSG00000115355	CCDC88A	protein_coding	Girdin; Girdin; Girdin; Girdin; Girdin; Girdin; Girdin; Girdin; Girdin; Coiled-coil domain containing 88A; Coiled-coil domain containing 88A; Coiled-coil domain containing 88A; CCDC88A protein; CCDC88A protein; Coiled-coil domain containing 88A; Coiled-coil domain containing 88A; Coiled-coil domain containing 88A; Coiled-coil domain containing 88A; Coiled-coil domain containing 88A; CCDC88A prote…	CCDC88A, APE, GRDN, KIAA1212; CCDC88A, APE, GRDN, KIAA1212; CCDC88A, APE, GRDN, KIAA1212; CCDC88A, APE, GRDN, KIAA1212; CCDC88A, APE, GRDN, KIAA1212; CCDC88A, APE, GRDN, KIAA1212; CCDC88A, APE, GRDN, KIAA1212; CCDC88A, APE, GRDN, KIAA1212; CCDC88A, APE, GRDN, KIAA1212; CCDC88A; CCDC88A; CCDC88A; CCDC88A; CCDC88A; CCDC88A; CCDC88A; CCDC88A; CCDC88A; CCDC88A; CCDC88A; CCDC88A; CCDC88A; CCDC88A; CCD…	Q3V6T2; A1IGE7; B7ZM78; C9JG83; Q53SF1; Q581G3; Q5HYD0; Q7Z339; Q7Z3C5; A0A2R8YCJ0; A0A2R8YCW0; A0A2R8Y562; Q6PAV0; Q6DCA5; A0A2R8Y4C6; A0A2R8Y802; H0Y7K3; A0A2R8Y4Z5; A0A2R8YGU1; Q86YH1; A0A2R8Y5R4; A0A2R8Y7B1; A0A2R8YCU9; A0A2R8YDS8; A0A2R8Y885; A0A2R8Y820; H7C2C6; A0A2R8Y5D7; A0A2R8Y7D4; A0A2R8YFV1; H0Y470; H0Y7U8; A0A2R8Y7L3; A0A2R8Y4X4; A0A2R8YD99; A0A2R8YFK8; A0A2R8Y846; A0A2R8Y4W8; A0A2R8Y…	GRDN_HUMAN; GRDN_HUMAN; GRDN_HUMAN; GRDN_HUMAN; GRDN_HUMAN; GRDN_HUMAN; GRDN_HUMAN; GRDN_HUMAN; GRDN_HUMAN; A0A2R8YCJ0_HUMAN; A0A2R8YCW0_HUMAN; A0A2R8Y562_HUMAN; Q6PAV0_HUMAN; Q6DCA5_HUMAN; A0A2R8Y4C6_HUMAN; A0A2R8Y802_HUMAN; H0Y7K3_HUMAN; A0A2R8Y4Z5_HUMAN; A0A2R8YGU1_HUMAN; Q86YH1_HUMAN; A0A2R8Y5R4_HUMAN; A0A2R8Y7B1_HUMAN; A0A2R8YCU9_HUMAN; A0A2R8YDS8_HUMAN; A0A2R8Y885_HUMAN; A0A2R8Y820_HUMAN; H…	ENST00000263630.13, ENST00000336838.10, ENST00000436346.7, ENST00000642200.1, ENST00000643413.1, ENST00000646796.1; ENST00000263630.13, ENST00000336838.10, ENST00000436346.7, ENST00000642200.1, ENST00000643413.1, ENST00000646796.1; ENST00000263630.13, ENST00000336838.10, ENST00000436346.7, ENST00000642200.1, ENST00000643413.1, ENST00000646796.1; ENST00000263630.13, ENST00000336838.10, ENST0000043…	ENSP00000263630.8, ENSP00000338728.6, ENSP00000410608.1, ENSP00000495919.1, ENSP00000494811.1, ENSP00000493703.1; ENSP00000263630.8, ENSP00000338728.6, ENSP00000410608.1, ENSP00000495919.1, ENSP00000494811.1, ENSP00000493703.1; ENSP00000263630.8, ENSP00000338728.6, ENSP00000410608.1, ENSP00000495919.1, ENSP00000494811.1, ENSP00000493703.1; ENSP00000263630.8, ENSP00000338728.6, ENSP00000410608.1, …	ENSG00000115355	chr2	55287842	55419895	-			regulation of protein phosphorylation, positive regulation of protein phosphorylation, actin binding, binding, protein binding, phospholipid binding, intracellular, cell, cytoplasm, endoplasmic reticulum, Golgi apparatus, cytosol, plasma membrane, nucleobase-containing compound metabolic process, DNA metabolic process, DNA replication, regulation of DNA replication, cellular protein modification …	GO:0001932, GO:0001934, GO:0003779, GO:0005488, GO:0005515, GO:0005543, GO:0005622, GO:0005623, GO:0005737, GO:0005783, GO:0005794, GO:0005829, GO:0005886, GO:0006139, GO:0006259, GO:0006260, GO:0006275, GO:0006464, GO:0006468, GO:0006725, GO:0006793, GO:0006796, GO:0006807, GO:0006928, GO:0006996, GO:0007010, GO:0007154, GO:0007165, GO:0007275, GO:0007399, GO:0008017, GO:0008092, GO:0008152, GO:…	HALLMARK_MITOTIC_SPINDLE	HADDAD_T_LYMPHOCYTE_AND_NK_PROGENITOR_UP, MCCLUNG_CREB1_TARGETS_DN, TSENG_IRS1_TARGETS_DN, SMID_BREAST_CANCER_NORMAL_LIKE_UP, SMID_BREAST_CANCER_BASAL_UP, BOYLAN_MULTIPLE_MYELOMA_D_DN, GUTIERREZ_CHRONIC_LYMPHOCYTIC_LEUKEMIA_DN, PURBEY_TARGETS_OF_CTBP1_AND_SATB1_DN, REACTOME_RHO_GTPASE_CYCLE, REACTOME_RND3_GTPASE_CYCLE, REACTOME_RND1_GTPASE_CYCLE, REACTOME_SIGNALING_BY_RHO_GTPASES_MIRO_GTPASES_AND…	1731.12	1725.35	1736.88	0.00960668	0.82153	0.997141	FALSE	1709	1758	1709	1762	1779	1670	1725	1737
ENSG00000008294	SPAG9	protein_coding	C-Jun-amino-terminal kinase-interacting protein 4; C-Jun-amino-terminal kinase-interacting protein 4; C-Jun-amino-terminal kinase-interacting protein 4; C-Jun-amino-terminal kinase-interacting protein 4; C-Jun-amino-terminal kinase-interacting protein 4; C-Jun-amino-terminal kinase-interacting protein 4; C-Jun-amino-terminal kinase-interacting protein 4; C-Jun-amino-terminal kinase-interacting pr…	SPAG9, HSS, KIAA0516, MAPK8IP4, SYD1, HLC6; SPAG9, HSS, KIAA0516, MAPK8IP4, SYD1, HLC6; SPAG9, HSS, KIAA0516, MAPK8IP4, SYD1, HLC6; SPAG9, HSS, KIAA0516, MAPK8IP4, SYD1, HLC6; SPAG9, HSS, KIAA0516, MAPK8IP4, SYD1, HLC6; SPAG9, HSS, KIAA0516, MAPK8IP4, SYD1, HLC6; SPAG9, HSS, KIAA0516, MAPK8IP4, SYD1, HLC6; SPAG9, HSS, KIAA0516, MAPK8IP4, SYD1, HLC6; SPAG9, HSS, KIAA0516, MAPK8IP4, SYD1, HLC6; SPA…	O60271; A6H8U5; A8MSX0; B4DHH2; O60905; Q3KQU8; Q3MKM7; Q86WC7; Q86WC8; Q8IZX7; Q96II0; Q9H811; D6RHI8; A0A060L980; H0Y981; H0YBS5; H0YBE9	JIP4_HUMAN; JIP4_HUMAN; JIP4_HUMAN; JIP4_HUMAN; JIP4_HUMAN; JIP4_HUMAN; JIP4_HUMAN; JIP4_HUMAN; JIP4_HUMAN; JIP4_HUMAN; JIP4_HUMAN; JIP4_HUMAN; D6RHI8_HUMAN; A0A060L980_HUMAN; H0Y981_HUMAN; H0YBS5_HUMAN; H0YBE9_HUMAN	ENST00000262013.12, ENST00000357122.8, ENST00000505279.5, ENST00000510283.5; ENST00000262013.12, ENST00000357122.8, ENST00000505279.5, ENST00000510283.5; ENST00000262013.12, ENST00000357122.8, ENST00000505279.5, ENST00000510283.5; ENST00000262013.12, ENST00000357122.8, ENST00000505279.5, ENST00000510283.5; ENST00000262013.12, ENST00000357122.8, ENST00000505279.5, ENST00000510283.5; ENST0000026201…	ENSP00000262013.7, ENSP00000349636.4, ENSP00000426900.1, ENSP00000423165.1; ENSP00000262013.7, ENSP00000349636.4, ENSP00000426900.1, ENSP00000423165.1; ENSP00000262013.7, ENSP00000349636.4, ENSP00000426900.1, ENSP00000423165.1; ENSP00000262013.7, ENSP00000349636.4, ENSP00000426900.1, ENSP00000423165.1; ENSP00000262013.7, ENSP00000349636.4, ENSP00000426900.1, ENSP00000423165.1; ENSP00000262013.7, …	ENSG00000008294	chr17	50962174	51120868	-			reproduction, MAPK cascade, activation of MAPK activity, acrosomal vesicle, regulation of protein phosphorylation, positive regulation of protein phosphorylation, MAP-kinase scaffold activity, structural molecule activity, binding, protein binding, extracellular region, intracellular, cell, cytoplasm, microtubule organizing center, cytosol, cytoskeleton, protein complex assembly, cellular protein…	GO:0000003, GO:0000165, GO:0000187, GO:0001669, GO:0001932, GO:0001934, GO:0005078, GO:0005198, GO:0005488, GO:0005515, GO:0005576, GO:0005622, GO:0005623, GO:0005737, GO:0005815, GO:0005829, GO:0005856, GO:0006461, GO:0006464, GO:0006468, GO:0006793, GO:0006796, GO:0006810, GO:0006928, GO:0006950, GO:0007034, GO:0007154, GO:0007165, GO:0007254, GO:0007257, GO:0007275, GO:0007276, GO:0007283, GO:…		HOUNKPE_HOUSEKEEPING_GENES, IBRAHIM_NRF1_UP, THUM_SYSTOLIC_HEART_FAILURE_DN, WAMUNYOKOLI_OVARIAN_CANCER_LMP_DN, GROSS_HYPOXIA_VIA_ELK3_ONLY_UP, NIKOLSKY_BREAST_CANCER_17Q21_Q25_AMPLICON, PARK_HSC_MARKERS, CONRAD_GERMLINE_STEM_CELL, AGUIRRE_PANCREATIC_CANCER_COPY_NUMBER_UP, FISCHER_DREAM_TARGETS, JINESH_BLEBBISHIELD_TO_IMMUNE_CELL_FUSION_PBSHMS_UP, PID_ARF6_TRAFFICKING_PATHWAY, REACTOME_DEVELOPMEN…	1718.97	1757.41	1680.53	-0.0644938	0.146182	0.735927	FALSE	1740	1759	1773	1723	1641	1678	1757	1680
ENSG00000009307	CSDE1	protein_coding	Cold shock domain-containing protein E1; Cold shock domain-containing protein E1; Cold shock domain-containing protein E1; Cold shock domain-containing protein E1; Cold shock domain-containing protein E1; Cold shock domain-containing protein E1; Cold shock domain-containing protein E1; Cold shock domain-containing protein E1; Cold shock domain-containing protein E1; Cold shock domain-containing p…	CSDE1, D1S155E, KIAA0885, NRU, UNR; CSDE1, D1S155E, KIAA0885, NRU, UNR; CSDE1, D1S155E, KIAA0885, NRU, UNR; CSDE1, D1S155E, KIAA0885, NRU, UNR; CSDE1, D1S155E, KIAA0885, NRU, UNR; CSDE1, D1S155E, KIAA0885, NRU, UNR; CSDE1, D1S155E, KIAA0885, NRU, UNR; CSDE1, D1S155E, KIAA0885, NRU, UNR; CSDE1, D1S155E, KIAA0885, NRU, UNR; CSDE1, D1S155E, KIAA0885, NRU, UNR; CSDE1; CSDE1; CSDE1; CSDE1; CSDE1; CSDE…	O75534; A8K281; E9PGZ0; G5E9Q2; O94961; Q5TF04; Q5TF05; Q68DF1; Q68DI9; Q9Y2S4; A0A8I5KXH5; A0A8I5KW72; A0A8I5KV85; A0A8I5KPJ6; A0A8I5QKX0; E9PLT0; E9PNG3; E9PJK7; A0A1Y8EMC9; E9PKN4; A0A8I5KYY8; A0A8I5KYL8; Q8WU01; A0A8I5KNL1; A0A8I5KS07; A0A8I5KWW0; A0A8I5KPQ8; A0A8I5KW29; A0A8I5KXL1; A0A8I5KTQ3; A0A8I5KYL4; A0A8I5QJA6; A0A8I5KPC0; E9PLD4	CSDE1_HUMAN; CSDE1_HUMAN; CSDE1_HUMAN; CSDE1_HUMAN; CSDE1_HUMAN; CSDE1_HUMAN; CSDE1_HUMAN; CSDE1_HUMAN; CSDE1_HUMAN; CSDE1_HUMAN; A0A8I5KXH5_HUMAN; A0A8I5KW72_HUMAN; A0A8I5KV85_HUMAN; A0A8I5KPJ6_HUMAN; A0A8I5QKX0_HUMAN; E9PLT0_HUMAN; E9PNG3_HUMAN; E9PJK7_HUMAN; A0A1Y8EMC9_HUMAN; E9PKN4_HUMAN; A0A8I5KYY8_HUMAN; A0A8I5KYL8_HUMAN; Q8WU01_HUMAN; A0A8I5KNL1_HUMAN; A0A8I5KS07_HUMAN; A0A8I5KWW0_HUMAN; A…	ENST00000261443.9, ENST00000339438.10, ENST00000358528.9, ENST00000369530.5, ENST00000438362.7, ENST00000534699.5, ENST00000610726.5, ENST00000684913.1, ENST00000686025.1, ENST00000686235.1, ENST00000688211.1, ENST00000689217.1, ENST00000689732.1, ENST00000689989.1, ENST00000692719.1, ENST00000693467.1; ENST00000261443.9, ENST00000339438.10, ENST00000358528.9, ENST00000369530.5, ENST00000438362.7…	ENSP00000261443.5, ENSP00000342408.6, ENSP00000351329.4, ENSP00000358543.1, ENSP00000407724.3, ENSP00000432958.1, ENSP00000481762.1, ENSP00000510656.1, ENSP00000508776.1, ENSP00000509507.1, ENSP00000508995.1, ENSP00000508874.1, ENSP00000510376.1, ENSP00000509808.1, ENSP00000510208.1, ENSP00000510042.1; ENSP00000261443.5, ENSP00000342408.6, ENSP00000351329.4, ENSP00000358543.1, ENSP00000407724.3, …	ENSG00000009307	chr1	114716913	114758676	-			reproduction, nuclear-transcribed mRNA catabolic process, developmental process involved in reproduction, nucleic acid binding, DNA binding, RNA binding, binding, protein binding, intracellular, cell, cytoplasm, mitochondrion, mitochondrial envelope, mitochondrial inner membrane, Golgi apparatus, plasma membrane, nucleobase-containing compound metabolic process, transcription, DNA-templated, regu…	GO:0000003, GO:0000956, GO:0003006, GO:0003676, GO:0003677, GO:0003723, GO:0005488, GO:0005515, GO:0005622, GO:0005623, GO:0005737, GO:0005739, GO:0005740, GO:0005743, GO:0005794, GO:0005886, GO:0006139, GO:0006351, GO:0006355, GO:0006401, GO:0006402, GO:0006725, GO:0006807, GO:0007275, GO:0007548, GO:0008152, GO:0008406, GO:0008584, GO:0009056, GO:0009057, GO:0009058, GO:0009059, GO:0009889, GO:…		IBRAHIM_NRF1_UP, IBRAHIM_NRF2_UP, SEIDEN_ONCOGENESIS_BY_MET, JAZAG_TGFB1_SIGNALING_DN, MARIADASON_RESPONSE_TO_BUTYRATE_SULINDAC_4, YIH_RESPONSE_TO_ARSENITE_C1, JIANG_AGING_CEREBRAL_CORTEX_DN, KYNG_ENVIRONMENTAL_STRESS_RESPONSE_NOT_BY_UV_IN_OLD, KYNG_DNA_DAMAGE_DN, KYNG_ENVIRONMENTAL_STRESS_RESPONSE_UP, CAMPS_COLON_CANCER_COPY_NUMBER_UP, GUTIERREZ_MULTIPLE_MYELOMA_UP, EPPERT_LSC_R, ONKEN_UVEAL_MEL…	1701.18	1767.6	1634.76	-0.112653	0.0154197	0.232763	FALSE	1786	1822	1695	1685	1617	1602	1767	1634
ENSG00000144028	SNRNP200	protein_coding	U5 small nuclear ribonucleoprotein 200 kDa helicase; U5 small nuclear ribonucleoprotein 200 kDa helicase; U5 small nuclear ribonucleoprotein 200 kDa helicase; U5 small nuclear ribonucleoprotein 200 kDa helicase; U5 small nuclear ribonucleoprotein 200 kDa helicase; U5 small nuclear ribonucleoprotein 200 kDa helicase; U5 small nuclear ribonucleoprotein 200 kDa helicase; U5 small nuclear ribonucleop…	SNRNP200, ASCC3L1, BRR2, HELIC2, KIAA0788; SNRNP200, ASCC3L1, BRR2, HELIC2, KIAA0788; SNRNP200, ASCC3L1, BRR2, HELIC2, KIAA0788; SNRNP200, ASCC3L1, BRR2, HELIC2, KIAA0788; SNRNP200, ASCC3L1, BRR2, HELIC2, KIAA0788; SNRNP200, ASCC3L1, BRR2, HELIC2, KIAA0788; SNRNP200, ASCC3L1, BRR2, HELIC2, KIAA0788; SNRNP200; SNRNP200; SNRNP200; SNRNP200	O75643; O94884; Q6NZY0; Q6PX59; Q8NBE6; Q96IF2; Q9H7S0; A0A494C1A5; A4FU77; Q7L5W4; A2RRQ7	U520_HUMAN; U520_HUMAN; U520_HUMAN; U520_HUMAN; U520_HUMAN; U520_HUMAN; U520_HUMAN; A0A494C1A5_HUMAN; A4FU77_HUMAN; Q7L5W4_HUMAN; A2RRQ7_HUMAN	ENST00000323853.10; ENST00000323853.10; ENST00000323853.10; ENST00000323853.10; ENST00000323853.10; ENST00000323853.10; ENST00000323853.10; ENST00000652267.1; ;	ENSP00000317123.5; ENSP00000317123.5; ENSP00000317123.5; ENSP00000317123.5; ENSP00000317123.5; ENSP00000317123.5; ENSP00000317123.5; ENSP00000498933.1; ;	ENSG00000144028	chr2	96274338	96321271	-	Spliceosome	hsa03040	nucleotide binding, spliceosomal complex assembly, cis assembly of pre-catalytic spliceosome, RNA splicing, via transesterification reactions, RNA splicing, via transesterification reactions with bulged adenosine as nucleophile, mRNA splicing, via spliceosome, ossification, osteoblast differentiation, nucleoside binding, purine nucleoside binding, nucleic acid binding, RNA binding, RNA helicase a…	GO:0000166, GO:0000245, GO:0000354, GO:0000375, GO:0000377, GO:0000398, GO:0001503, GO:0001649, GO:0001882, GO:0001883, GO:0003676, GO:0003723, GO:0003724, GO:0003824, GO:0004004, GO:0004386, GO:0005488, GO:0005515, GO:0005524, GO:0005622, GO:0005623, GO:0005634, GO:0005654, GO:0005681, GO:0005682, GO:0006139, GO:0006396, GO:0006397, GO:0006725, GO:0006807, GO:0008026, GO:0008152, GO:0008186, GO:…		BARIS_THYROID_CANCER_UP, RICKMAN_TUMOR_DIFFERENTIATED_WELL_VS_POORLY_UP, COLLIS_PRKDC_SUBSTRATES, YAGI_AML_WITH_T_9_11_TRANSLOCATION, REACTOME_MRNA_SPLICING_MINOR_PATHWAY, REACTOME_MRNA_SPLICING, REACTOME_PROCESSING_OF_CAPPED_INTRON_CONTAINING_PRE_MRNA, REACTOME_METABOLISM_OF_RNA, ENK_UV_RESPONSE_KERATINOCYTE_DN, SCHLOSSER_SERUM_RESPONSE_DN, SPIELMAN_LYMPHOBLAST_EUROPEAN_VS_ASIAN_UP, PUJANA_BRCA1…	1700.32	1685.81	1714.84	0.02462	0.589457	0.975772	FALSE	1689	1708	1661	1660	1695	1790	1686	1715
ENSG00000114867	EIF4G1	protein_coding	Eukaryotic translation initiation factor 4 gamma 1; Eukaryotic translation initiation factor 4 gamma 1; Eukaryotic translation initiation factor 4 gamma 1; Eukaryotic translation initiation factor 4 gamma 1; Eukaryotic translation initiation factor 4 gamma 1; Eukaryotic translation initiation factor 4 gamma 1; Eukaryotic translation initiation factor 4 gamma 1; Eukaryotic translation initiation f…	EIF4G1, EIF4F, EIF4G, EIF4GI; EIF4G1, EIF4F, EIF4G, EIF4GI; EIF4G1, EIF4F, EIF4G, EIF4GI; EIF4G1, EIF4F, EIF4G, EIF4GI; EIF4G1, EIF4F, EIF4G, EIF4GI; EIF4G1, EIF4F, EIF4G, EIF4GI; EIF4G1, EIF4F, EIF4G, EIF4GI; EIF4G1, EIF4F, EIF4G, EIF4GI; EIF4G1, EIF4F, EIF4G, EIF4GI; EIF4G1, EIF4F, EIF4G, EIF4GI; EIF4G1, EIF4F, EIF4G, EIF4GI; EIF4G1; EIF4G1; EIF4G1; EIF4G1; EIF4G1; EIF4G1; EIF4G1; EIF4G1; EIF4G…	Q04637; D3DNT2; D3DNT4; D3DNT5; E9PFM1; G5E9S1; O43177; O95066; Q5HYG0; Q6ZN21; Q8N102; A0A7I2Y1C3; B2RU06; E7EUU4; E7EX73; B2RU10; E9PGM1; A0A6Q8PG29; F8WB97; C9J987; F8WCF2; C9JWW9; C9J556; C9JSU8; C9JHW9; C9JWH9; A0A6Q8PFB2; C9JIH5; C9JWH7; H7C0V6; Q96I65; H7C044; C9J6B6; C9K073; C9J2Z7; C9JF13	IF4G1_HUMAN; IF4G1_HUMAN; IF4G1_HUMAN; IF4G1_HUMAN; IF4G1_HUMAN; IF4G1_HUMAN; IF4G1_HUMAN; IF4G1_HUMAN; IF4G1_HUMAN; IF4G1_HUMAN; IF4G1_HUMAN; A0A7I2Y1C3_HUMAN; B2RU06_HUMAN; E7EUU4_HUMAN; E7EX73_HUMAN; B2RU10_HUMAN; E9PGM1_HUMAN; A0A6Q8PG29_HUMAN; F8WB97_HUMAN; C9J987_HUMAN; F8WCF2_HUMAN; C9JWW9_HUMAN; C9J556_HUMAN; C9JSU8_HUMAN; C9JHW9_HUMAN; C9JWH9_HUMAN; A0A6Q8PFB2_HUMAN; C9JIH5_HUMAN; C9JWH7…	ENST00000342981.8, ENST00000346169.7, ENST00000350481.9, ENST00000352767.7, ENST00000382330.7, ENST00000392537.6, ENST00000414031.5, ENST00000424196.5, ENST00000434061.6; ENST00000342981.8, ENST00000346169.7, ENST00000350481.9, ENST00000352767.7, ENST00000382330.7, ENST00000392537.6, ENST00000414031.5, ENST00000424196.5, ENST00000434061.6; ENST00000342981.8, ENST00000346169.7, ENST00000350481.9, …	ENSP00000343450.4, ENSP00000316879.5, ENSP00000317600.8, ENSP00000338020.4, ENSP00000371767.3, ENSP00000376320.2, ENSP00000391935.1, ENSP00000416255.1, ENSP00000411826.2; ENSP00000343450.4, ENSP00000316879.5, ENSP00000317600.8, ENSP00000338020.4, ENSP00000371767.3, ENSP00000376320.2, ENSP00000391935.1, ENSP00000416255.1, ENSP00000411826.2; ENSP00000343450.4, ENSP00000316879.5, ENSP00000317600.8, …	ENSG00000114867	chr3	184314495	184335358	+	RNA transport, Viral myocarditis	hsa03013, hsa05416	nuclear-transcribed mRNA catabolic process, nonsense-mediated decay, nuclear-transcribed mRNA catabolic process, deadenylation-dependent decay, nuclear-transcribed mRNA poly(A) tail shortening, nuclear-transcribed mRNA catabolic process, behavioral fear response, behavioral defense response, nucleic acid binding, RNA binding, translation initiation factor activity, binding, protein binding, intra…	GO:0000184, GO:0000288, GO:0000289, GO:0000956, GO:0001662, GO:0002209, GO:0003676, GO:0003723, GO:0003743, GO:0005488, GO:0005515, GO:0005622, GO:0005623, GO:0005737, GO:0005829, GO:0006139, GO:0006401, GO:0006402, GO:0006412, GO:0006413, GO:0006417, GO:0006446, GO:0006518, GO:0006725, GO:0006807, GO:0006950, GO:0006952, GO:0007275, GO:0007399, GO:0007610, GO:0008135, GO:0008152, GO:0008190, GO:…	HALLMARK_UNFOLDED_PROTEIN_RESPONSE	PUIFFE_INVASION_INHIBITED_BY_ASCITES_UP, GINESTIER_BREAST_CANCER_20Q13_AMPLIFICATION_DN, DITTMER_PTHLH_TARGETS_DN, WOOD_EBV_EBNA1_TARGETS_UP, LOCKWOOD_AMPLIFIED_IN_LUNG_CANCER, ONDER_CDH1_TARGETS_1_DN, BYSTROEM_CORRELATED_WITH_IL5_DN, IIZUKA_LIVER_CANCER_PROGRESSION_G1_G2_DN, FAELT_B_CLL_WITH_VH3_21_UP, SANSOM_APC_MYC_TARGETS, FONTAINE_FOLLICULAR_THYROID_ADENOMA_UP, BIOCARTA_IRES_PATHWAY, REACTOM…	1698.35	1708.91	1687.8	-0.0179194	0.717192	0.987824	FALSE	1629	1799	1699	1646	1686	1731	1709	1687
ENSG00000163714	U2SURP	protein_coding	U2 snRNP-associated SURP motif-containing protein; U2 snRNP-associated SURP motif-containing protein; U2 snRNP-associated SURP motif-containing protein; U2 snRNP-associated SURP motif-containing protein; U2 snRNP-associated SURP motif-containing protein; Alternative protein U2SURP; U2 snRNP associated SURP domain containing; U2 snRNP associated SURP domain containing; U2 snRNP associated SURP dom…	U2SURP, KIAA0332, SR140; U2SURP, KIAA0332, SR140; U2SURP, KIAA0332, SR140; U2SURP, KIAA0332, SR140; U2SURP, KIAA0332, SR140; U2SURP; U2SURP; U2SURP; U2SURP; U2SURP; U2SURP; U2SURP; U2SURP	O15042; A0PJ60; Q0D2M1; Q2NKQ7; Q9BR70; L8E737; C9J5L1; C9JDJ7; U3KPT1; E7EW00; H7C4V2; H0Y8D9; E7ET15	SR140_HUMAN; SR140_HUMAN; SR140_HUMAN; SR140_HUMAN; SR140_HUMAN; L8E737_HUMAN; C9J5L1_HUMAN; C9JDJ7_HUMAN; U3KPT1_HUMAN; E7EW00_HUMAN; H7C4V2_HUMAN; H0Y8D9_HUMAN; E7ET15_HUMAN	ENST00000473835.7; ENST00000473835.7; ENST00000473835.7; ENST00000473835.7; ENST00000473835.7; ENST00000493782.5; ENST00000465175.2; ENST00000600150.5; ENST00000488497.7; ENST00000467348.1; ENST00000463563.6; ENST00000493598.6	ENSP00000418563.1; ENSP00000418563.1; ENSP00000418563.1; ENSP00000418563.1; ENSP00000418563.1; ENSP00000418465.1; ENSP00000420575.1; ENSP00000475195.1; ENSP00000430816.1; ENSP00000418220.1; ENSP00000420210.2; ENSP00000422011.1	ENSG00000163714	chr3	142964497	143060725	+	Spliceosome	hsa03040	nucleotide binding, nucleic acid binding, RNA binding, binding, protein binding, intracellular, cell, nucleus, nucleoplasm, nucleobase-containing compound metabolic process, RNA processing, cellular aromatic compound metabolic process, nitrogen compound metabolic process, metabolic process, cellular process, gene expression, RNA metabolic process, membrane-enclosed lumen, nuclear lumen, cellular …	GO:0000166, GO:0003676, GO:0003723, GO:0005488, GO:0005515, GO:0005622, GO:0005623, GO:0005634, GO:0005654, GO:0006139, GO:0006396, GO:0006725, GO:0006807, GO:0008152, GO:0009987, GO:0010467, GO:0016070, GO:0031974, GO:0031981, GO:0034641, GO:0036094, GO:0043170, GO:0043226, GO:0043227, GO:0043229, GO:0043231, GO:0043233, GO:0044237, GO:0044238, GO:0044260, GO:0044422, GO:0044424, GO:0044428, GO:…		BERNARD_PPAPDC1B_TARGETS_UP, BRUINS_UVC_RESPONSE_VIA_TP53_GROUP_A, REACTOME_MRNA_SPLICING, REACTOME_PROCESSING_OF_CAPPED_INTRON_CONTAINING_PRE_MRNA, REACTOME_METABOLISM_OF_RNA, LIU_PROSTATE_CANCER_DN, SENGUPTA_NASOPHARYNGEAL_CARCINOMA_UP, DODD_NASOPHARYNGEAL_CARCINOMA_DN, RODRIGUES_THYROID_CARCINOMA_POORLY_DIFFERENTIATED_UP, RODRIGUES_THYROID_CARCINOMA_ANAPLASTIC_UP, PATIL_LIVER_CANCER, DACOSTA_U…	1691.38	1721.88	1660.88	-0.0520114	0.276728	0.881344	FALSE	1645	1818	1703	1632	1689	1662	1722	1661
ENSG00000164754	RAD21	protein_coding	Double-strand-break repair protein rad21 homolog; Double-strand-break repair protein rad21 homolog; Double-strand-break repair protein rad21 homolog; Double-strand-break repair protein rad21 homolog; Double-strand-break repair protein rad21 homolog; Double-strand-break repair protein rad21 homolog; RAD21 cohesin complex component; Double-strand-break repair protein rad21 homolog; Double-strand-br…	RAD21, HR21, KIAA0078, NXP1, SCC1; RAD21, HR21, KIAA0078, NXP1, SCC1; RAD21, HR21, KIAA0078, NXP1, SCC1; RAD21, HR21, KIAA0078, NXP1, SCC1; RAD21; RAD21; RAD21; RAD21; RAD21; RAD21	O60216; A8K0E0; Q15001; Q99568; E5RJW1; E5RFV8; A0A8I5KWV3; E5RIN7; E5RJK5; E5RG18	RAD21_HUMAN; RAD21_HUMAN; RAD21_HUMAN; RAD21_HUMAN; E5RJW1_HUMAN; E5RFV8_HUMAN; A0A8I5KWV3_HUMAN; E5RIN7_HUMAN; E5RJK5_HUMAN; E5RG18_HUMAN	ENST00000297338.7, ENST00000517485.6, ENST00000517749.2, ENST00000519837.6, ENST00000520992.6, ENST00000522699.2, ENST00000687358.1; ENST00000297338.7, ENST00000517485.6, ENST00000517749.2, ENST00000519837.6, ENST00000520992.6, ENST00000522699.2, ENST00000687358.1; ENST00000297338.7, ENST00000517485.6, ENST00000517749.2, ENST00000519837.6, ENST00000520992.6, ENST00000522699.2, ENST00000687358.1; …	ENSP00000297338.2, ENSP00000427923.2, ENSP00000430273.2, ENSP00000430524.2, ENSP00000429342.2, ENSP00000428158.2, ENSP00000509687.1; ENSP00000297338.2, ENSP00000427923.2, ENSP00000430273.2, ENSP00000430524.2, ENSP00000429342.2, ENSP00000428158.2, ENSP00000509687.1; ENSP00000297338.2, ENSP00000427923.2, ENSP00000430273.2, ENSP00000430524.2, ENSP00000429342.2, ENSP00000428158.2, ENSP00000509687.1; …	ENSG00000164754	chr8	116845934	116874776	-	Cell cycle	hsa04110	reproduction, nuclear chromosome, mitotic cell cycle, nuclear division, chromosome, centromeric region, chromatin, condensed chromosome, condensed nuclear chromosome, nuclear cohesin complex, sister chromatid segregation, RNA polymerase II transcription factor activity, sequence-specific DNA binding, nucleic acid binding transcription factor activity, transcriptional activator activity, RNA polym…	GO:0000003, GO:0000228, GO:0000278, GO:0000280, GO:0000775, GO:0000785, GO:0000793, GO:0000794, GO:0000798, GO:0000819, GO:0000981, GO:0001071, GO:0001228, GO:0003700, GO:0005488, GO:0005515, GO:0005622, GO:0005623, GO:0005634, GO:0005654, GO:0005694, GO:0005737, GO:0005829, GO:0006139, GO:0006259, GO:0006281, GO:0006302, GO:0006310, GO:0006351, GO:0006355, GO:0006357, GO:0006366, GO:0006464, GO:…	HALLMARK_G2M_CHECKPOINT, HALLMARK_E2F_TARGETS	HOUNKPE_HOUSEKEEPING_GENES, HAHTOLA_MYCOSIS_FUNGOIDES_CD4_DN, NIKOLSKY_BREAST_CANCER_8Q23_Q24_AMPLICON, SESTO_RESPONSE_TO_UV_C2, SMID_BREAST_CANCER_BASAL_UP, WANG_TUMOR_INVASIVENESS_DN, VERHAAK_GLIOBLASTOMA_PRONEURAL, FISCHER_G2_M_CELL_CYCLE, FISCHER_DREAM_TARGETS, REACTOME_MEIOTIC_SYNAPSIS, REACTOME_REPRODUCTION, REACTOME_MEIOSIS, REACTOME_CELL_CYCLE, REACTOME_SEPARATION_OF_SISTER_CHROMATIDS, RE…	1678.81	1726.44	1631.18	-0.0818408	0.10783	0.648038	FALSE	1708	1853	1618	1607	1682	1604	1726	1631
ENSG00000145907	G3BP1	protein_coding	Ras GTPase-activating protein-binding protein 1; Ras GTPase-activating protein-binding protein 1; G3BP stress granule assembly factor 1; G3BP stress granule assembly factor 1; G3BP stress granule assembly factor 1; G3BP stress granule assembly factor 1; G3BP stress granule assembly factor 1; G3BP stress granule assembly factor 1; G3BP stress granule assembly factor 1; G3BP stress granule assembly…	G3BP1, G3BP; G3BP1, G3BP; G3BP1; G3BP1; G3BP1; G3BP1; G3BP1; G3BP1; G3BP1; G3BP1; G3BP1; G3BP1; G3BP1; G3BP1; G3BP1; G3BP1; G3BP1; G3BP1; G3BP1; G3BP1; G3BP1; G3BP1; G3BP1; G3BP1; G3BP1; G3BP1; G3BP1; G3BP1; G3BP1; G3BP1; G3BP1; G3BP1; G3BP1; G3BP1; G3BP1; G3BP1; G3BP1	Q13283; Q5HYE9; A0A7I2V274; A0A7I2V496; A0A7I2YQC2; A0A7I2V3Y4; A0A7I2V4D8; A0A7I2YQP3; A0A7I2V3V2; A0A7I2V326; A0A7I2V494; A0A7I2V3C4; A0A7I2V548; A0A7I2YQM1; A0A7I2YQR4; A0A7I2V4Y8; A0A7I2V533; E5RH00; A0A7I2V565; A0A7I2V5H1; A0A7I2YQF2; A0A7I2V2X7; E5RI46; A0A7I2YQQ8; A0A7I2V2S5; A0A7I2YQH0; A0A7I2YQB1; E5RJU8; A0A7I2V651; E5RH42; E5RIF8; A0A7I2V2V1; A0A7I2YQU8; A0A7I2V5M7; A0A7P0P2U7; A0A7I2Y…	G3BP1_HUMAN; G3BP1_HUMAN; A0A7I2V274_HUMAN; A0A7I2V496_HUMAN; A0A7I2YQC2_HUMAN; A0A7I2V3Y4_HUMAN; A0A7I2V4D8_HUMAN; A0A7I2YQP3_HUMAN; A0A7I2V3V2_HUMAN; A0A7I2V326_HUMAN; A0A7I2V494_HUMAN; A0A7I2V3C4_HUMAN; A0A7I2V548_HUMAN; A0A7I2YQM1_HUMAN; A0A7I2YQR4_HUMAN; A0A7I2V4Y8_HUMAN; A0A7I2V533_HUMAN; E5RH00_HUMAN; A0A7I2V565_HUMAN; A0A7I2V5H1_HUMAN; A0A7I2YQF2_HUMAN; A0A7I2V2X7_HUMAN; E5RI46_HUMAN; A0A…	ENST00000356245.8, ENST00000394123.7, ENST00000522367.6, ENST00000522761.6, ENST00000676827.1, ENST00000676978.1, ENST00000677323.1, ENST00000677381.1, ENST00000678070.1, ENST00000678101.1, ENST00000678925.1; ENST00000356245.8, ENST00000394123.7, ENST00000522367.6, ENST00000522761.6, ENST00000676827.1, ENST00000676978.1, ENST00000677323.1, ENST00000677381.1, ENST00000678070.1, ENST00000678101.1, …	ENSP00000348578.3, ENSP00000377681.3, ENSP00000428926.1, ENSP00000430480.2, ENSP00000504627.1, ENSP00000503939.1, ENSP00000502880.1, ENSP00000504403.1, ENSP00000503039.1, ENSP00000504140.1, ENSP00000503699.1; ENSP00000348578.3, ENSP00000377681.3, ENSP00000428926.1, ENSP00000430480.2, ENSP00000504627.1, ENSP00000503939.1, ENSP00000502880.1, ENSP00000504403.1, ENSP00000503039.1, ENSP00000504140.1, …	ENSG00000145907	chr5	151771045	151812911	+			nucleotide binding, nucleoside binding, purine nucleoside binding, nucleic acid binding, DNA binding, DNA helicase activity, RNA binding, RNA helicase activity, mRNA binding, catalytic activity, ATP-dependent DNA helicase activity, ATP-dependent RNA helicase activity, helicase activity, nuclease activity, endonuclease activity, binding, protein binding, ATP binding, intracellular, cell, nucleus, …	GO:0000166, GO:0001882, GO:0001883, GO:0003676, GO:0003677, GO:0003678, GO:0003723, GO:0003724, GO:0003729, GO:0003824, GO:0004003, GO:0004004, GO:0004386, GO:0004518, GO:0004519, GO:0005488, GO:0005515, GO:0005524, GO:0005622, GO:0005623, GO:0005634, GO:0005737, GO:0005829, GO:0005886, GO:0005912, GO:0005924, GO:0005925, GO:0006139, GO:0006725, GO:0006807, GO:0006810, GO:0006996, GO:0007154, GO:…	HALLMARK_G2M_CHECKPOINT, HALLMARK_MYC_TARGETS_V1	HOUNKPE_HOUSEKEEPING_GENES, HOLLMANN_APOPTOSIS_VIA_CD40_UP, IGARASHI_ATF4_TARGETS_DN, CHANDRAN_METASTASIS_TOP50_UP, CHANDRAN_METASTASIS_TOP50_DN, ONDER_CDH1_TARGETS_1_DN, KAYO_AGING_MUSCLE_UP, IVANOVA_HEMATOPOIESIS_INTERMEDIATE_PROGENITOR, XU_GH1_AUTOCRINE_TARGETS_UP, POS_HISTAMINE_RESPONSE_NETWORK, CHANDRAN_METASTASIS_UP, FISCHER_DREAM_TARGETS, WP_REGUCALCIN_IN_PROXIMAL_TUBULE_EPITHELIAL_KIDNEY_…	1674.43	1704.36	1644.51	-0.0515432	0.247755	0.860265	FALSE	1662	1705	1746	1646	1630	1657	1704	1644
ENSG00000083857	FAT1	protein_coding	Protocadherin Fat 1; Alternative protein FAT1; FAT atypical cadherin 1; FAT atypical cadherin 1; FAT atypical cadherin 1; FAT atypical cadherin 1; FAT atypical cadherin 1	FAT1, CDHF7, FAT; FAT1; FAT1; FAT1; FAT1; FAT1; FAT1	Q14517; L8E7S1; D6RHE6; H0Y8F5; H0Y9C8; H0Y9H4; D6RCE4	FAT1_HUMAN; L8E7S1_HUMAN; D6RHE6_HUMAN; H0Y8F5_HUMAN; H0Y9C8_HUMAN; H0Y9H4_HUMAN; D6RCE4_HUMAN	ENST00000441802.7; ENST00000509537.1; ENST00000509927.1; ENST00000507105.1; ENST00000512772.5; ENST00000509647.1	ENSP00000406229.2; ENSP00000421003.1; ENSP00000420869.1; ENSP00000423801.1; ENSP00000424157.1; ENSP00000423736.1	ENSG00000083857	chr4	186587794	186726722	-			binding, calcium ion binding, protein binding, extracellular region, intracellular, cell, nucleus, cytoplasm, plasma membrane, integral component of plasma membrane, cell-cell junction, adherens junction, cell-substrate adherens junction, focal adhesion, movement of cell or subcellular component, organelle organization, cytoskeleton organization, actin filament organization, cell communication, c…	GO:0005488, GO:0005509, GO:0005515, GO:0005576, GO:0005622, GO:0005623, GO:0005634, GO:0005737, GO:0005886, GO:0005887, GO:0005911, GO:0005912, GO:0005924, GO:0005925, GO:0006928, GO:0006996, GO:0007010, GO:0007015, GO:0007154, GO:0007155, GO:0007156, GO:0007163, GO:0007267, GO:0009653, GO:0009987, GO:0016020, GO:0016021, GO:0016043, GO:0016337, GO:0016477, GO:0022610, GO:0023052, GO:0030027, GO:…		DITTMER_PTHLH_TARGETS_UP, DITTMER_PTHLH_TARGETS_DN, ODONNELL_METASTASIS_UP, SESTO_RESPONSE_TO_UV_C2, ENGELMANN_CANCER_PROGENITORS_UP, SMID_BREAST_CANCER_LUMINAL_B_DN, SMID_BREAST_CANCER_BASAL_UP, WEST_ADRENOCORTICAL_CARCINOMA_VS_ADENOMA_UP, BRUECKNER_TARGETS_OF_MIRLET7A3_UP, DAVIES_MULTIPLE_MYELOMA_VS_MGUS_UP, JOHNSTONE_PARVB_TARGETS_1_DN, RAO_BOUND_BY_SALL4_ISOFORM_A, GRYDER_PAX3FOXO1_ENHANCERS_…	1666.03	1742.98	1589.09	-0.133277	0.00342676	0.0831396	FALSE	1751	1692	1786	1540	1587	1640	1743	1589
ENSG00000047410	TPR	protein_coding	Nucleoprotein TPR; Nucleoprotein TPR; Nucleoprotein TPR; Nucleoprotein TPR; Nucleoprotein TPR; TPR protein; TPR protein; TPR protein; TPR protein; Translocated promoter region, nuclear basket protein	TPR; TPR; TPR; TPR; TPR; TPR; TPR; TPR; TPR; TPR	P12270; Q15624; Q15655; Q5SWY0; Q99968; Q58F23; A0PJC9; Q9UE33; Q504U6; Q5SWX9	TPR_HUMAN; TPR_HUMAN; TPR_HUMAN; TPR_HUMAN; TPR_HUMAN; Q58F23_HUMAN; A0PJC9_HUMAN; Q9UE33_HUMAN; Q504U6_HUMAN; Q5SWX9_HUMAN	ENST00000367478.9, ENST00000613151.1; ENST00000367478.9, ENST00000613151.1; ENST00000367478.9, ENST00000613151.1; ENST00000367478.9, ENST00000613151.1; ENST00000367478.9, ENST00000613151.1; ; ; ENST00000451586.1	ENSP00000356448.3, ENSP00000483425.1; ENSP00000356448.3, ENSP00000483425.1; ENSP00000356448.3, ENSP00000483425.1; ENSP00000356448.3, ENSP00000483425.1; ENSP00000356448.3, ENSP00000483425.1; ; ; ENSP00000408103.1	ENSG00000047410	chr1	186311652	186375693	-	Pathways in cancer, RNA transport, Thyroid cancer	hsa05200, hsa03013, hsa05216	mitotic sister chromatid segregation, cell cycle checkpoint, negative regulation of transcription from RNA polymerase II promoter, MAPK cascade, MAPK import into nucleus, microtubule cytoskeleton organization, mitotic cell cycle, nuclear division, chromosome, centromeric region, kinetochore, sister chromatid segregation, regulation of chromatin assembly or disassembly, nucleic acid binding, chrom…	GO:0000070, GO:0000075, GO:0000122, GO:0000165, GO:0000189, GO:0000226, GO:0000278, GO:0000280, GO:0000775, GO:0000776, GO:0000819, GO:0001672, GO:0003676, GO:0003682, GO:0003723, GO:0003729, GO:0005215, GO:0005487, GO:0005488, GO:0005515, GO:0005622, GO:0005623, GO:0005634, GO:0005635, GO:0005643, GO:0005654, GO:0005694, GO:0005737, GO:0005819, GO:0005856, GO:0005868, GO:0005875, GO:0006139, GO:…		WATANABE_RECTAL_CANCER_RADIOTHERAPY_RESPONSIVE_UP, GINESTIER_BREAST_CANCER_20Q13_AMPLIFICATION_UP, HOEBEKE_LYMPHOID_STEM_CELL_UP, MYLLYKANGAS_AMPLIFICATION_HOT_SPOT_17, HERNANDEZ_MITOTIC_ARREST_BY_DOCETAXEL_2_UP, YANAGIHARA_ESX1_TARGETS, LEE_LIVER_CANCER_MYC_UP, LEE_LIVER_CANCER_MYC_E2F1_UP, DORSAM_HOXA9_TARGETS_DN, XU_CREBBP_TARGETS_DN, ZHENG_RESPONSE_TO_ARSENITE_DN, DELASERNA_MYOD_TARGETS_DN, G…	1663.56	1657.13	1669.98	0.0111406	0.807884	0.995449	FALSE	1561	1794	1617	1723	1705	1582	1657	1670
ENSG00000096384	HSP90AB1	protein_coding	Heat shock protein HSP 90-beta; Heat shock protein HSP 90-beta; Heat shock protein HSP 90-beta; Heat shock protein HSP 90-beta; Heat shock protein HSP 90-beta; HSP90AB1 protein	HSP90AB1, HSP90B, HSPC2, HSPCB; HSP90AB1, HSP90B, HSPC2, HSPCB; HSP90AB1, HSP90B, HSPC2, HSPCB; HSP90AB1, HSP90B, HSPC2, HSPCB; HSP90AB1, HSP90B, HSPC2, HSPCB; HSP90AB1	P08238; B2R5P0; Q5T9W7; Q9NQW0; Q9NTK6; Q6PK50	HS90B_HUMAN; HS90B_HUMAN; HS90B_HUMAN; HS90B_HUMAN; HS90B_HUMAN; Q6PK50_HUMAN	ENST00000353801.7, ENST00000371554.2, ENST00000371646.10, ENST00000620073.4; ENST00000353801.7, ENST00000371554.2, ENST00000371646.10, ENST00000620073.4; ENST00000353801.7, ENST00000371554.2, ENST00000371646.10, ENST00000620073.4; ENST00000353801.7, ENST00000371554.2, ENST00000371646.10, ENST00000620073.4; ENST00000353801.7, ENST00000371554.2, ENST00000371646.10, ENST00000620073.4;	ENSP00000325875.3, ENSP00000360609.1, ENSP00000360709.5, ENSP00000481908.1; ENSP00000325875.3, ENSP00000360609.1, ENSP00000360709.5, ENSP00000481908.1; ENSP00000325875.3, ENSP00000360609.1, ENSP00000360709.5, ENSP00000481908.1; ENSP00000325875.3, ENSP00000360609.1, ENSP00000360709.5, ENSP00000481908.1; ENSP00000325875.3, ENSP00000360609.1, ENSP00000360709.5, ENSP00000481908.1;	ENSG00000096384	chr6	44246166	44253888	+	PI3K-Akt signaling pathway, Pathways in cancer, Progesterone-mediated oocyte maturation, Antigen processing and presentation, NOD-like receptor signaling pathway, Estrogen signaling pathway, Protein processing in endoplasmic reticulum, Prostate cancer	hsa04151, hsa05200, hsa04914, hsa04612, hsa04621, hsa04915, hsa04141, hsa05215	reproduction, protein import into nucleus, translocation, nucleotide binding, nucleoside binding, purine nucleoside binding, pyrimidine nucleoside binding, placenta development, regulation of protein phosphorylation, positive regulation of protein phosphorylation, regulation of cytokine-mediated signaling pathway, UTP binding, CTP binding, immune effector process, activation of immune response, i…	GO:0000003, GO:0000060, GO:0000166, GO:0001882, GO:0001883, GO:0001884, GO:0001890, GO:0001932, GO:0001934, GO:0001959, GO:0002134, GO:0002135, GO:0002252, GO:0002253, GO:0002376, GO:0002429, GO:0002431, GO:0002433, GO:0002682, GO:0002684, GO:0002757, GO:0002764, GO:0002768, GO:0003006, GO:0003676, GO:0003723, GO:0003725, GO:0003823, GO:0005102, GO:0005488, GO:0005515, GO:0005524, GO:0005525, GO:…	HALLMARK_MYC_TARGETS_V1	HOUNKPE_HOUSEKEEPING_GENES, IBRAHIM_NRF2_UP, DEURIG_T_CELL_PROLYMPHOCYTIC_LEUKEMIA_UP, WAMUNYOKOLI_OVARIAN_CANCER_LMP_DN, TOMIDA_METASTASIS_UP, MYLLYKANGAS_AMPLIFICATION_HOT_SPOT_15, DACOSTA_LOW_DOSE_UV_RESPONSE_VIA_ERCC3_XPCS_DN, FALVELLA_SMOKERS_WITH_LUNG_CANCER, NAKAJIMA_MAST_CELL, MOREIRA_RESPONSE_TO_TSA_UP, JIANG_AGING_CEREBRAL_CORTEX_DN, SANSOM_APC_MYC_TARGETS, GRESHOCK_CANCER_COPY_NUMBER_U…	1655.12	1702.85	1607.4	-0.0831719	0.107111	0.647106	FALSE	1650	1844	1615	1561	1623	1638	1703	1607
ENSG00000121892	PDS5A	protein_coding	Sister chromatid cohesion protein PDS5 homolog A; Sister chromatid cohesion protein PDS5 homolog A; Sister chromatid cohesion protein PDS5 homolog A; Sister chromatid cohesion protein PDS5 homolog A; Sister chromatid cohesion protein PDS5 homolog A; Sister chromatid cohesion protein PDS5 homolog A; SCC-112 protein, isoform CRA_b, Sister chromatid cohesion protein PDS5 homolog A; PDS5A protein; PD…	PDS5A, KIAA0648, PDS5, PIG54; PDS5A, KIAA0648, PDS5, PIG54; PDS5A, KIAA0648, PDS5, PIG54; PDS5A, KIAA0648, PDS5, PIG54; PDS5A, KIAA0648, PDS5, PIG54; PDS5A, KIAA0648, PDS5, PIG54; PDS5A, SCC-112, hCG_38551; PDS5A; PDS5A; PDS5A; PDS5A	Q29RF7; Q2TTR5; Q68DF7; Q8N7J4; Q8NG14; Q9Y4D4; G1UI16; Q96DB6; H0Y9X6; H0Y9L6; H0Y9L9	PDS5A_HUMAN; PDS5A_HUMAN; PDS5A_HUMAN; PDS5A_HUMAN; PDS5A_HUMAN; PDS5A_HUMAN; G1UI16_HUMAN; Q96DB6_HUMAN; H0Y9X6_HUMAN; H0Y9L6_HUMAN; H0Y9L9_HUMAN	ENST00000303538.13, ENST00000503396.5; ENST00000303538.13, ENST00000503396.5; ENST00000303538.13, ENST00000503396.5; ENST00000303538.13, ENST00000503396.5; ENST00000303538.13, ENST00000503396.5; ENST00000303538.13, ENST00000503396.5; ; ENST00000512643.1; ENST00000507020.1; ENST00000513798.1	ENSP00000303427.8, ENSP00000426749.1; ENSP00000303427.8, ENSP00000426749.1; ENSP00000303427.8, ENSP00000426749.1; ENSP00000303427.8, ENSP00000426749.1; ENSP00000303427.8, ENSP00000426749.1; ENSP00000303427.8, ENSP00000426749.1; ; ENSP00000425386.1; ENSP00000424510.1; ENSP00000424531.1	ENSG00000121892	chr4	39822863	39977956	-			mitotic sister chromatid segregation, mitotic cell cycle, nuclear division, chromosome, centromeric region, chromatin, sister chromatid segregation, binding, protein binding, intracellular, cell, nucleus, nucleoplasm, chromosome, cytoplasm, cytosol, plasma membrane, nucleobase-containing compound metabolic process, DNA metabolic process, DNA replication, regulation of DNA replication, cellular ar…	GO:0000070, GO:0000278, GO:0000280, GO:0000775, GO:0000785, GO:0000819, GO:0005488, GO:0005515, GO:0005622, GO:0005623, GO:0005634, GO:0005654, GO:0005694, GO:0005737, GO:0005829, GO:0005886, GO:0006139, GO:0006259, GO:0006260, GO:0006275, GO:0006725, GO:0006807, GO:0006996, GO:0007049, GO:0007059, GO:0007062, GO:0007064, GO:0007067, GO:0008152, GO:0008156, GO:0009058, GO:0009059, GO:0009889, GO:…		HOUNKPE_HOUSEKEEPING_GENES, LIU_SOX4_TARGETS_UP, HU_ANGIOGENESIS_DN, SHAFFER_IRF4_TARGETS_IN_MYELOMA_VS_MATURE_B_LYMPHOCYTE, SHAFFER_IRF4_TARGETS_IN_ACTIVATED_DENDRITIC_CELL, BRUINS_UVC_RESPONSE_VIA_TP53_GROUP_A, REACTOME_CELL_CYCLE, REACTOME_SEPARATION_OF_SISTER_CHROMATIDS, REACTOME_ESTABLISHMENT_OF_SISTER_CHROMATID_COHESION, REACTOME_COHESIN_LOADING_ONTO_CHROMATIN, REACTOME_RESOLUTION_OF_SISTER…	1651.16	1645.3	1657.03	0.01024	0.832204	0.99767	FALSE	1611	1621	1704	1631	1650	1690	1645	1657
ENSG00000115524	SF3B1	protein_coding	Splicing factor 3B subunit 1; Splicing factor 3B subunit 1; SF3B1 protein; Splicing factor 3b subunit 1; SF3B1 protein; SF3B1 protein; Splicing factor 3b subunit 1; SF3B1 protein; Splicing factor 3b subunit 1, cDNA FLJ57368, highly similar to Splicing factor 3B subunit 1; Splicing factor 3b subunit 1	SF3B1, SAP155; SF3B1, SAP155; SF3B1; SF3B1; SF3B1; SF3B1; SF3B1; SF3B1; SF3B1; SF3B1	O75533; E9PCH3; Q7Z497; F8WC19; A0JLT9; A0PJH5; A0A494C1M2; Q32Q20; B4DGZ4; H7C341	SF3B1_HUMAN; SF3B1_HUMAN; Q7Z497_HUMAN; F8WC19_HUMAN; A0JLT9_HUMAN; A0PJH5_HUMAN; A0A494C1M2_HUMAN; Q32Q20_HUMAN; B4DGZ4_HUMAN; H7C341_HUMAN	ENST00000335508.11, ENST00000409915.8, ENST00000414963.2; ENST00000335508.11, ENST00000409915.8, ENST00000414963.2; ENST00000414174.1; ; ENST00000652738.1; ENST00000487698.5, ENST00000652026.1; ENST00000424674.1	ENSP00000335321.6, ENSP00000428820.1, ENSP00000402997.2; ENSP00000335321.6, ENSP00000428820.1, ENSP00000402997.2; ENSP00000392117.1; ; ENSP00000499119.1; ENSP00000419896.1, ENSP00000498652.1; ENSP00000409435.1	ENSG00000115524	chr2	197388515	197435079	-	Spliceosome	hsa03040	spliceosomal complex assembly, RNA splicing, via transesterification reactions, RNA splicing, via transesterification reactions with bulged adenosine as nucleophile, mRNA splicing, via spliceosome, nucleic acid binding, RNA binding, mRNA binding, binding, protein binding, intracellular, cell, nucleus, nucleoplasm, spliceosomal complex, U2-type spliceosomal complex, U2 snRNP, U12-type spliceosomal…	GO:0000245, GO:0000375, GO:0000377, GO:0000398, GO:0003676, GO:0003723, GO:0003729, GO:0005488, GO:0005515, GO:0005622, GO:0005623, GO:0005634, GO:0005654, GO:0005681, GO:0005684, GO:0005686, GO:0005689, GO:0006139, GO:0006396, GO:0006397, GO:0006725, GO:0006807, GO:0008152, GO:0008380, GO:0009893, GO:0009987, GO:0010467, GO:0010468, GO:0010604, GO:0010628, GO:0016043, GO:0016070, GO:0016071, GO:…		HOUNKPE_HOUSEKEEPING_GENES, GINESTIER_BREAST_CANCER_ZNF217_AMPLIFIED_UP, HOEBEKE_LYMPHOID_STEM_CELL_UP, WOOD_EBV_EBNA1_TARGETS_UP, BYSTROEM_CORRELATED_WITH_IL5_DN, MAHAJAN_RESPONSE_TO_IL1A_DN, STEARMAN_LUNG_CANCER_EARLY_VS_LATE_UP, IKEDA_MIR1_TARGETS_UP, REACTOME_EPIGENETIC_REGULATION_OF_GENE_EXPRESSION, REACTOME_POSITIVE_EPIGENETIC_REGULATION_OF_RRNA_EXPRESSION, REACTOME_B_WICH_COMPLEX_POSITIVEL…	1644.19	1650.33	1638.05	-0.0107739	0.833589	0.99771	FALSE	1602	1742	1607	1576	1682	1656	1650	1638
ENSG00000109971	HSPA8	protein_coding	Heat shock cognate 71 kDa protein; Heat shock cognate 71 kDa protein; Epididymis luminal protein 33, Epididymis secretory sperm binding protein, Epididymis secretory sperm binding protein Li 72p, Heat shock 70kDa protein 8, isoform CRA_a; HSPA8 protein; HSPA8 protein; Heat shock protein family A (Hsp70) member 8, cDNA FLJ77848; Heat shock protein family A (Hsp70) member 8; Heat shock protein fami…	HSPA8, HSC70, HSP73, HSPA10; HSPA8, HSC70, HSP73, HSPA10; HSPA8, HEL-S-72p, HEL-33, hCG_2032950; HSPA8; HSPA8; HSPA8; HSPA8; HSPA8; HSPA8; HSPA8; HSPA8; HSPA8; HSPA8; HSPA8; HSPA8; HSPA8; HSPA8; HSPA8	P11142; Q9H3R6; V9HW22; Q96IS6; Q96H53; A8K7Q2; E9PLF4; E9PNE6; E9PI65; E9PK54; E9PKE3; E9PQQ4; E9PS65; E9PM13; E9PN25; E9PN89; E9PPY6; E9PQK7	HSP7C_HUMAN; HSP7C_HUMAN; V9HW22_HUMAN; Q96IS6_HUMAN; Q96H53_HUMAN; A8K7Q2_HUMAN; E9PLF4_HUMAN; E9PNE6_HUMAN; E9PI65_HUMAN; E9PK54_HUMAN; E9PKE3_HUMAN; E9PQQ4_HUMAN; E9PS65_HUMAN; E9PM13_HUMAN; E9PN25_HUMAN; E9PN89_HUMAN; E9PPY6_HUMAN; E9PQK7_HUMAN	ENST00000227378.7, ENST00000453788.6, ENST00000532636.5, ENST00000534624.6; ENST00000227378.7, ENST00000453788.6, ENST00000532636.5, ENST00000534624.6; ; ENST00000534319.5; ENST00000525624.5; ENST00000533540.5; ENST00000525463.5; ENST00000534567.5; ENST00000526110.5; ENST00000532182.5; ENST00000524552.5; ENST00000526686.1; ENST00000530391.1; ENST00000528292.5; ENST00000524590.5; ENST00000527387.5	ENSP00000227378.3, ENSP00000404372.2, ENSP00000437125.1, ENSP00000432083.1; ENSP00000227378.3, ENSP00000404372.2, ENSP00000437125.1, ENSP00000432083.1; ; ENSP00000433316.1; ENSP00000435154.1; ENSP00000437189.1; ENSP00000436762.1; ENSP00000431641.1; ENSP00000433584.1; ENSP00000434415.1; ENSP00000435908.1; ENSP00000435019.1; ENSP00000434851.1; ENSP00000432884.1; ENSP00000434565.1; ENSP00000436183.1	ENSG00000109971	chr11	123057489	123063230	-	Measles, Influenza A, Longevity regulating pathway - multiple species, MAPK signaling pathway, Endocytosis, Spliceosome, Antigen processing and presentation, Epstein-Barr virus infection, Toxoplasmosis, Legionellosis, Estrogen signaling pathway, Protein processing in endoplasmic reticulum	hsa05162, hsa05164, hsa04213, hsa04010, hsa04144, hsa03040, hsa04612, hsa05169, hsa05145, hsa05134, hsa04915, hsa04141	ubiquitin ligase complex, nucleotide binding, lytic vacuole, RNA splicing, via transesterification reactions, RNA splicing, via transesterification reactions with bulged adenosine as nucleophile, mRNA splicing, via spliceosome, Prp19 complex, regulation of neurotransmitter levels, G-protein coupled receptor binding, phosphatidylserine binding, nucleoside binding, purine nucleoside binding, nuclei…	GO:0000151, GO:0000166, GO:0000323, GO:0000375, GO:0000377, GO:0000398, GO:0000974, GO:0001505, GO:0001664, GO:0001786, GO:0001882, GO:0001883, GO:0003676, GO:0003723, GO:0003823, GO:0003824, GO:0005102, GO:0005488, GO:0005515, GO:0005524, GO:0005543, GO:0005576, GO:0005615, GO:0005622, GO:0005623, GO:0005634, GO:0005654, GO:0005681, GO:0005730, GO:0005737, GO:0005764, GO:0005765, GO:0005768, GO:…	HALLMARK_G2M_CHECKPOINT	IBRAHIM_NRF1_UP, IBRAHIM_NRF2_UP, PRAMOONJAGO_SOX4_TARGETS_DN, LAIHO_COLORECTAL_CANCER_SERRATED_UP, LANG_MYB_FAMILY_TARGETS, LASTOWSKA_NEUROBLASTOMA_COPY_NUMBER_DN, APPIERTO_RESPONSE_TO_FENRETINIDE_UP, HUMMERICH_SKIN_CANCER_PROGRESSION_UP, HERNANDEZ_ABERRANT_MITOSIS_BY_DOCETACEL_2NM_DN, YORDY_RECIPROCAL_REGULATION_BY_ETS1_AND_SP100_DN, ALCALA_APOPTOSIS, CAFFAREL_RESPONSE_TO_THC_DN, CAFFAREL_RESPO…	1642.03	1679.52	1604.54	-0.0658547	0.197573	0.810104	FALSE	1633	1813	1593	1577	1634	1603	1679	1604
ENSG00000131747	TOP2A	protein_coding	DNA topoisomerase 2-alpha; DNA topoisomerase 2-alpha; DNA topoisomerase 2-alpha; DNA topoisomerase 2-alpha; DNA topoisomerase 2-alpha; DNA topoisomerase 2-alpha; DNA topoisomerase 2-alpha; DNA topoisomerase 2-alpha; DNA topoisomerase 2-alpha; DNA topoisomerase 2; DNA topoisomerase II alpha; DNA topoisomerase II alpha	TOP2A, TOP2; TOP2A, TOP2; TOP2A, TOP2; TOP2A, TOP2; TOP2A, TOP2; TOP2A, TOP2; TOP2A, TOP2; TOP2A, TOP2; TOP2A, TOP2; TOP2A; TOP2A; TOP2A	P11388; B2RTS1; Q71UN1; Q71UQ5; Q9HB24; Q9HB25; Q9HB26; Q9UP44; Q9UQP9; A0A4D6UXC9; J3QR57; J3KTB7	TOP2A_HUMAN; TOP2A_HUMAN; TOP2A_HUMAN; TOP2A_HUMAN; TOP2A_HUMAN; TOP2A_HUMAN; TOP2A_HUMAN; TOP2A_HUMAN; TOP2A_HUMAN; A0A4D6UXC9_HUMAN; J3QR57_HUMAN; J3KTB7_HUMAN	ENST00000423485.6; ENST00000423485.6; ENST00000423485.6; ENST00000423485.6; ENST00000423485.6; ENST00000423485.6; ENST00000423485.6; ENST00000423485.6; ENST00000423485.6; ENST00000577541.1; ENST00000581055.1	ENSP00000411532.1; ENSP00000411532.1; ENSP00000411532.1; ENSP00000411532.1; ENSP00000411532.1; ENSP00000411532.1; ENSP00000411532.1; ENSP00000411532.1; ENSP00000411532.1; ENSP00000464055.1; ENSP00000462908.1	ENSG00000131747	chr17	40388525	40417896	-	Platinum drug resistance	hsa01524	reproduction, cell cycle checkpoint, nucleotide binding, nuclear chromosome, mitotic cell cycle, nuclear division, magnesium ion binding, resolution of meiotic recombination intermediates, condensed chromosome, sister chromatid segregation, nucleoside binding, purine nucleoside binding, hematopoietic progenitor cell differentiation, immune system process, immune system development, nucleic acid b…	GO:0000003, GO:0000075, GO:0000166, GO:0000228, GO:0000278, GO:0000280, GO:0000287, GO:0000712, GO:0000793, GO:0000819, GO:0001882, GO:0001883, GO:0002244, GO:0002376, GO:0002520, GO:0003676, GO:0003677, GO:0003682, GO:0003723, GO:0003824, GO:0003916, GO:0003918, GO:0005080, GO:0005488, GO:0005515, GO:0005524, GO:0005622, GO:0005623, GO:0005634, GO:0005654, GO:0005694, GO:0005730, GO:0005737, GO:…	HALLMARK_MITOTIC_SPINDLE, HALLMARK_G2M_CHECKPOINT, HALLMARK_APOPTOSIS, HALLMARK_ESTROGEN_RESPONSE_LATE, HALLMARK_E2F_TARGETS, HALLMARK_PEROXISOME	BLANCO_MELO_BRONCHIAL_EPITHELIAL_CELLS_INFLUENZA_A_DEL_NS1_INFECTION_DN, GRAHAM_CML_QUIESCENT_VS_CML_DIVIDING_DN, HAHTOLA_MYCOSIS_FUNGOIDES_SKIN_DN, CHIARADONNA_NEOPLASTIC_TRANSFORMATION_KRAS_UP, CHIN_BREAST_CANCER_COPY_NUMBER_UP, LASTOWSKA_NEUROBLASTOMA_COPY_NUMBER_UP, NAKAMURA_LUNG_CANCER, JAZAG_TGFB1_SIGNALING_DN, INAMURA_LUNG_CANCER_SCC_UP, NIKOLSKY_BREAST_CANCER_17Q11_Q21_AMPLICON, SMITH_LIV…	1640.29	1635.47	1645.12	0.0084765	0.838708	0.99775	FALSE	1621	1689	1597	1646	1667	1622	1635	1645
ENSG00000080345	RIF1	protein_coding	Telomere-associated protein RIF1; Telomere-associated protein RIF1; Telomere-associated protein RIF1; Telomere-associated protein RIF1; Telomere-associated protein RIF1; Telomere-associated protein RIF1; Telomere-associated protein RIF1; Telomere-associated protein RIF1; Telomere-associated protein RIF1; Telomere-associated protein RIF1; Telomere-associated protein RIF1; Telomere-associated prote…	RIF1; RIF1; RIF1; RIF1; RIF1; RIF1; RIF1; RIF1; RIF1; RIF1; RIF1; RIF1; RIF1; RIF1, LRIF1, C1orf103; RIF1, LRIF1, C1orf103; RIF1, LRIF1, C1orf103; RIF1, LRIF1, C1orf103; RIF1, LRIF1, C1orf103; RIF1, LRIF1, C1orf103; RIF1, INSL6; RIF1, INSL6; RIF1, INSL6; RIF1; RIF1	Q5UIP0; A6NC27; C9JBR1; Q5H9R3; Q5UIP2; Q66YK6; Q6PRU2; Q8TE94; Q99772; Q9H830; Q9H9B9; Q9NVP5; Q9Y4R4; Q5T3J3; Q86XS4; Q8N3B6; Q96HT4; Q9NUM5; Q9NV32; Q9Y581; A0AVS0; Q9NS16; H7C2B5; H7BZN3	RIF1_HUMAN; RIF1_HUMAN; RIF1_HUMAN; RIF1_HUMAN; RIF1_HUMAN; RIF1_HUMAN; RIF1_HUMAN; RIF1_HUMAN; RIF1_HUMAN; RIF1_HUMAN; RIF1_HUMAN; RIF1_HUMAN; RIF1_HUMAN; LRIF1_HUMAN; LRIF1_HUMAN; LRIF1_HUMAN; LRIF1_HUMAN; LRIF1_HUMAN; LRIF1_HUMAN; INSL6_HUMAN; INSL6_HUMAN; INSL6_HUMAN; H7C2B5_HUMAN; H7BZN3_HUMAN	ENST00000243326.9, ENST00000428287.6, ENST00000430328.6, ENST00000444746.7, ENST00000453091.6; ENST00000243326.9, ENST00000428287.6, ENST00000430328.6, ENST00000444746.7, ENST00000453091.6; ENST00000243326.9, ENST00000428287.6, ENST00000430328.6, ENST00000444746.7, ENST00000453091.6; ENST00000243326.9, ENST00000428287.6, ENST00000430328.6, ENST00000444746.7, ENST00000453091.6; ENST00000243326.9, …	ENSP00000243326.4, ENSP00000415691.2, ENSP00000416123.2, ENSP00000390181.2, ENSP00000414615.2; ENSP00000243326.4, ENSP00000415691.2, ENSP00000416123.2, ENSP00000390181.2, ENSP00000414615.2; ENSP00000243326.4, ENSP00000415691.2, ENSP00000416123.2, ENSP00000390181.2, ENSP00000414615.2; ENSP00000243326.4, ENSP00000415691.2, ENSP00000416123.2, ENSP00000390181.2, ENSP00000414615.2; ENSP00000243326.4, …	ENSG00000080345	chr2	151409883	151508013	+	Signaling pathways regulating pluripotency of stem cells	hsa04550	non-recombinational repair, chromosome, telomeric region, female pronucleus, male pronucleus, intracellular, cell, nucleus, nucleoplasm, chromosome, cytoplasm, spindle, cytoskeleton, plasma membrane, nucleobase-containing compound metabolic process, DNA metabolic process, DNA repair, regulation of DNA repair, double-strand break repair, double-strand break repair via nonhomologous end joining, ce…	GO:0000726, GO:0000781, GO:0001939, GO:0001940, GO:0005622, GO:0005623, GO:0005634, GO:0005654, GO:0005694, GO:0005737, GO:0005819, GO:0005856, GO:0005886, GO:0006139, GO:0006259, GO:0006281, GO:0006282, GO:0006302, GO:0006303, GO:0006725, GO:0006807, GO:0006950, GO:0006974, GO:0007049, GO:0008152, GO:0009893, GO:0009987, GO:0010604, GO:0015630, GO:0016020, GO:0019219, GO:0019222, GO:0019827, GO:…		BLANCO_MELO_BETA_INTERFERON_TREATED_BRONCHIAL_EPITHELIAL_CELLS_UP, THUM_SYSTOLIC_HEART_FAILURE_DN, GAUSSMANN_MLL_AF4_FUSION_TARGETS_A_UP, GHO_ATF5_TARGETS_UP, LEIN_CEREBELLUM_MARKERS, CHICAS_RB1_TARGETS_LOW_SERUM, RATTENBACHER_BOUND_BY_CELF1, FISCHER_DREAM_TARGETS, REACTOME_DNA_DOUBLE_STRAND_BREAK_REPAIR, REACTOME_NONHOMOLOGOUS_END_JOINING_NHEJ, REACTOME_DNA_REPAIR, WP_ATM_SIGNALING_IN_DEVELOPMEN…	1626.52	1533.08	1719.95	0.16583	0.000279552	0.0125367	FALSE	1534	1543	1522	1706	1779	1675	1533	1720
ENSG00000205339	IPO7	protein_coding	Importin-7; Importin-7; Importin-7; Importin-7; Importin-7; Importin-7; Alternative protein IPO7; Importin 7; Importin 7	IPO7, RANBP7; IPO7, RANBP7; IPO7, RANBP7; IPO7, RANBP7; IPO7, RANBP7; IPO7, RANBP7; IPO7; IPO7; IPO7	O95373; A6NNM5; B2R786; Q1RMF7; Q9H177; Q9NTE3; L8E8A9; E9PLJ0; E9PLB2	IPO7_HUMAN; IPO7_HUMAN; IPO7_HUMAN; IPO7_HUMAN; IPO7_HUMAN; IPO7_HUMAN; L8E8A9_HUMAN; E9PLJ0_HUMAN; E9PLB2_HUMAN	ENST00000379719.8; ENST00000379719.8; ENST00000379719.8; ENST00000379719.8; ENST00000379719.8; ENST00000379719.8; ENST00000533233.1, ENST00000630083.1; ENST00000527431.1	ENSP00000369042.3; ENSP00000369042.3; ENSP00000369042.3; ENSP00000369042.3; ENSP00000369042.3; ENSP00000369042.3; ENSP00000433313.1, ENSP00000486575.1; ENSP00000435235.1	ENSG00000205339	chr11	9384652	9448127	+			immune system process, transporter activity, binding, protein binding, intracellular, cell, nucleus, nuclear envelope, nuclear pore, nucleoplasm, cytoplasm, cytosol, protein targeting, protein import into nucleus, transport, intracellular protein transport, nucleocytoplasmic transport, response to stress, defense response, immune response, cell communication, signal transduction, protein localiza…	GO:0002376, GO:0005215, GO:0005488, GO:0005515, GO:0005622, GO:0005623, GO:0005634, GO:0005635, GO:0005643, GO:0005654, GO:0005737, GO:0005829, GO:0006605, GO:0006606, GO:0006810, GO:0006886, GO:0006913, GO:0006950, GO:0006952, GO:0006955, GO:0007154, GO:0007165, GO:0008104, GO:0008536, GO:0008565, GO:0009987, GO:0012505, GO:0015031, GO:0016020, GO:0016032, GO:0017016, GO:0017038, GO:0019899, GO:…	HALLMARK_E2F_TARGETS	UDAYAKUMAR_MED1_TARGETS_UP, JAATINEN_HEMATOPOIETIC_STEM_CELL_UP, HAHTOLA_MYCOSIS_FUNGOIDES_CD4_DN, SEIDEN_ONCOGENESIS_BY_MET, WOOD_EBV_EBNA1_TARGETS_DN, CAFFAREL_RESPONSE_TO_THC_UP, CAFFAREL_RESPONSE_TO_THC_8HR_5_UP, GOLDRATH_HOMEOSTATIC_PROLIFERATION, ZHAN_MULTIPLE_MYELOMA_HP_UP, DE_YY1_TARGETS_DN, BRUECKNER_TARGETS_OF_MIRLET7A3_UP, JINESH_BLEBBISHIELD_VS_LIVE_CONTROL_DN, SENGUPTA_NASOPHARYNGEAL…	1623.6	1660.2	1587	-0.0650085	0.162275	0.75962	FALSE	1613	1708	1660	1623	1560	1578	1660	1587
ENSG00000170759	KIF5B	protein_coding	Kinesin-1 heavy chain; Kinesin-1 heavy chain; Kinesin-1 heavy chain; Kinesin-like protein; Kinesin-like protein; Kinesin-like protein	KIF5B, KNS, KNS1; KIF5B, KNS, KNS1; KIF5B, KNS, KNS1; KIF5B; KIF5B; KIF5B	P33176; A0AVB2; Q5VZ85; Q66K46; Q2TA90; Q6P164	KINH_HUMAN; KINH_HUMAN; KINH_HUMAN; Q66K46_HUMAN; Q2TA90_HUMAN; Q6P164_HUMAN	ENST00000302418.5; ENST00000302418.5; ENST00000302418.5; ;	ENSP00000307078.4; ENSP00000307078.4; ENSP00000307078.4; ;	ENSG00000170759	chr10	32009015	32056425	-	Endocytosis, Dopaminergic synapse	hsa04144, hsa04728	nucleotide binding, cell morphogenesis, cell morphogenesis involved in differentiation, nucleoside binding, purine nucleoside binding, motor activity, microtubule motor activity, catalytic activity, binding, protein binding, ATP binding, intracellular, cell, cytoplasm, microtubule organizing center, cytoskeleton, kinesin complex, microtubule, microtubule associated complex, cilium, transport, ion…	GO:0000166, GO:0000902, GO:0000904, GO:0001882, GO:0001883, GO:0003774, GO:0003777, GO:0003824, GO:0005488, GO:0005515, GO:0005524, GO:0005622, GO:0005623, GO:0005737, GO:0005815, GO:0005856, GO:0005871, GO:0005874, GO:0005875, GO:0005929, GO:0006810, GO:0006811, GO:0006812, GO:0006813, GO:0006928, GO:0006935, GO:0006996, GO:0007009, GO:0007017, GO:0007018, GO:0007028, GO:0007154, GO:0007267, GO:…	HALLMARK_MITOTIC_SPINDLE, HALLMARK_G2M_CHECKPOINT, HALLMARK_UNFOLDED_PROTEIN_RESPONSE	IBRAHIM_NRF1_UP, IBRAHIM_NRF2_UP, GINESTIER_BREAST_CANCER_20Q13_AMPLIFICATION_UP, WOOD_EBV_EBNA1_TARGETS_DN, ONDER_CDH1_TARGETS_1_DN, KENNY_CTNNB1_TARGETS_DN, SESTO_RESPONSE_TO_UV_C2, JIANG_AGING_HYPOTHALAMUS_DN, JI_RESPONSE_TO_FSH_DN, WELCSH_BRCA1_TARGETS_UP, LEE_CALORIE_RESTRICTION_NEOCORTEX_DN, HOWLIN_CITED1_TARGETS_1_UP, LEIN_PONS_MARKERS, STEARMAN_LUNG_CANCER_EARLY_VS_LATE_UP, BREDEMEYER_RAG…	1616.07	1646.88	1585.26	-0.0549842	0.27258	0.877991	FALSE	1587	1765	1589	1579	1581	1596	1647	1585
ENSG00000038382	TRIO	protein_coding	Triple functional domain protein; Triple functional domain protein; Triple functional domain protein; Triple functional domain protein; Triple functional domain protein; Triple functional domain protein; Triple functional domain protein; non-specific serine/threonine protein kinase; non-specific serine/threonine protein kinase; Trio Rho guanine nucleotide exchange factor; Trio Rho guanine nucleot…	TRIO; TRIO; TRIO; TRIO; TRIO; TRIO; TRIO; TRIO; TRIO; TRIO; TRIO; TRIO; TRIO; TRIO; TRIO	O75962; D3DTD1; Q13458; Q59EQ7; Q6PJC9; Q6ZN05; Q8IWK8; A0A2X0SFJ0; E7EPJ7; E7EWP2; A0A994J7G8; A0A1W2PRD7; A0A8V8TNC6; F5H228; A0A8V8TLX5	TRIO_HUMAN; TRIO_HUMAN; TRIO_HUMAN; TRIO_HUMAN; TRIO_HUMAN; TRIO_HUMAN; TRIO_HUMAN; A0A2X0SFJ0_HUMAN; E7EPJ7_HUMAN; E7EWP2_HUMAN; A0A994J7G8_HUMAN; A0A1W2PRD7_HUMAN; A0A8V8TNC6_HUMAN; F5H228_HUMAN; A0A8V8TLX5_HUMAN	ENST00000344204.9; ENST00000344204.9; ENST00000344204.9; ENST00000344204.9; ENST00000344204.9; ENST00000344204.9; ENST00000344204.9; ENST00000513206.5; ENST00000512070.6; ENST00000704488.1; ENST00000639876.2; ENST00000698542.1; ENST00000509967.6; ENST00000698541.1	ENSP00000339299.4; ENSP00000339299.4; ENSP00000339299.4; ENSP00000339299.4; ENSP00000339299.4; ENSP00000339299.4; ENSP00000339299.4; ENSP00000426342.2; ENSP00000421555.2; ENSP00000515916.1; ENSP00000492184.2; ENSP00000513787.1; ENSP00000445592.1; ENSP00000513786.1	ENSG00000038382	chr5	14143342	14532128	+			nucleotide binding, nucleoside binding, purine nucleoside binding, catalytic activity, protein kinase activity, protein serine/threonine kinase activity, guanyl-nucleotide exchange factor activity, Ras guanyl-nucleotide exchange factor activity, Rho guanyl-nucleotide exchange factor activity, binding, protein binding, ATP binding, intracellular, cell, cytoplasm, cytosol, cellular protein modifica…	GO:0000166, GO:0001882, GO:0001883, GO:0003824, GO:0004672, GO:0004674, GO:0005085, GO:0005088, GO:0005089, GO:0005488, GO:0005515, GO:0005524, GO:0005622, GO:0005623, GO:0005737, GO:0005829, GO:0006464, GO:0006468, GO:0006793, GO:0006796, GO:0006915, GO:0007154, GO:0007165, GO:0007166, GO:0007167, GO:0007185, GO:0007264, GO:0007265, GO:0007266, GO:0008152, GO:0008219, GO:0009966, GO:0009987, GO:…	HALLMARK_MITOTIC_SPINDLE	CHARAFE_BREAST_CANCER_BASAL_VS_MESENCHYMAL_DN, PETRETTO_HEART_MASS_QTL_CIS_UP, JEON_SMAD6_TARGETS_UP, ROSS_ACUTE_MYELOID_LEUKEMIA_CBF, ASTON_MAJOR_DEPRESSIVE_DISORDER_DN, HALMOS_CEBPA_TARGETS_DN, KAAB_FAILED_HEART_ATRIUM_UP, LIN_MELANOMA_COPY_NUMBER_UP, IWANAGA_CARCINOGENESIS_BY_KRAS_DN, FIRESTEIN_PROLIFERATION, HOSHIDA_LIVER_CANCER_SURVIVAL_UP, YAGI_AML_WITH_T_8_21_TRANSLOCATION, CHANDRAN_METAST…	1599.21	1633.9	1564.53	-0.0625454	0.172633	0.77486	FALSE	1587	1668	1647	1553	1557	1584	1634	1564
ENSG00000174197	MGA	protein_coding	MAX gene-associated protein; MAX gene-associated protein; MAX gene-associated protein; MAX gene-associated protein; MAX gene-associated protein; MAX gene-associated protein; MAX gene-associated protein; MAX gene-associated protein; Maltase-glucoamylase; Maltase-glucoamylase; Maltase-glucoamylase; Maltase-glucoamylase; Maltase-glucoamylase; MAX dimerization protein MGA; MAX dimerization protein MG…	MGA, KIAA0518, MAD5; MGA, KIAA0518, MAD5; MGA, KIAA0518, MAD5; MGA, KIAA0518, MAD5; MGA, KIAA0518, MAD5; MGA, KIAA0518, MAD5; MGA, KIAA0518, MAD5; MGA, KIAA0518, MAD5; MGA, MGAM, MGAML; MGA, MGAM, MGAML; MGA, MGAM, MGAML; MGA, MGAM, MGAML; MGA, MGAM, MGAML; MGA; MGA; MGA; MGA; MGA; MGA	Q8IWI9; B9EGR5; E7ENI0; F5H7K2; Q9H8R3; Q9H9N7; Q9UG69; Q9Y4E9; O43451; E7ER45; Q0VAX6; Q75ME7; Q86UM5; A0A8C8P5L8; H3BP52; A0A994J6L2; A0A994J443; A0A994J4J1; H3BU53	MGAP_HUMAN; MGAP_HUMAN; MGAP_HUMAN; MGAP_HUMAN; MGAP_HUMAN; MGAP_HUMAN; MGAP_HUMAN; MGAP_HUMAN; MGA_HUMAN; MGA_HUMAN; MGA_HUMAN; MGA_HUMAN; MGA_HUMAN; A0A8C8P5L8_HUMAN; H3BP52_HUMAN; A0A994J6L2_HUMAN; A0A994J443_HUMAN; A0A994J4J1_HUMAN; H3BU53_HUMAN	ENST00000219905.13, ENST00000566586.6; ENST00000219905.13, ENST00000566586.6; ENST00000219905.13, ENST00000566586.6; ENST00000219905.13, ENST00000566586.6; ENST00000219905.13, ENST00000566586.6; ENST00000219905.13, ENST00000566586.6; ENST00000219905.13, ENST00000566586.6; ENST00000219905.13, ENST00000566586.6; ENST00000475668.6, ENST00000549489.6, ENST00000620571.1; ENST00000475668.6, ENST0000054…	ENSP00000219905.7, ENSP00000456141.1; ENSP00000219905.7, ENSP00000456141.1; ENSP00000219905.7, ENSP00000456141.1; ENSP00000219905.7, ENSP00000456141.1; ENSP00000219905.7, ENSP00000456141.1; ENSP00000219905.7, ENSP00000456141.1; ENSP00000219905.7, ENSP00000456141.1; ENSP00000219905.7, ENSP00000456141.1; ENSP00000417515.2, ENSP00000447378.2, ENSP00000482292.1; ENSP00000417515.2, ENSP00000447378.2, …	ENSG00000174197	chr15	41621134	41773081	+			nucleic acid binding transcription factor activity, nucleic acid binding, DNA binding, transcription factor activity, sequence-specific DNA binding, binding, protein binding, intracellular, cell, nucleus, nucleoplasm, cytoplasm, nucleobase-containing compound metabolic process, transcription, DNA-templated, regulation of transcription, DNA-templated, cellular aromatic compound metabolic process, …	GO:0001071, GO:0003676, GO:0003677, GO:0003700, GO:0005488, GO:0005515, GO:0005622, GO:0005623, GO:0005634, GO:0005654, GO:0005737, GO:0006139, GO:0006351, GO:0006355, GO:0006725, GO:0006807, GO:0008152, GO:0009058, GO:0009059, GO:0009889, GO:0009987, GO:0010467, GO:0010468, GO:0010556, GO:0016070, GO:0018130, GO:0019219, GO:0019222, GO:0019438, GO:0031323, GO:0031326, GO:0031974, GO:0031981, GO:…		RICKMAN_METASTASIS_UP, JEPSEN_SMRT_TARGETS, ACEVEDO_LIVER_CANCER_WITH_H3K27ME3_UP, GABRIELY_MIR21_TARGETS, REACTOME_RNA_POLYMERASE_II_TRANSCRIPTION, REACTOME_TRANSCRIPTIONAL_REGULATION_BY_E2F6, WP_PATHWAYS_AFFECTED_IN_ADENOID_CYSTIC_CARCINOMA, GRAESSMANN_APOPTOSIS_BY_DOXORUBICIN_DN, GRAESSMANN_RESPONSE_TO_MC_AND_DOXORUBICIN_DN, IVANOVA_HEMATOPOIESIS_STEM_CELL_LONG_TERM, BLALOCK_ALZHEIMERS_DISEASE…	1584.16	1580.67	1587.66	0.00636874	0.893095	0.997932	FALSE	1582	1561	1599	1590	1591	1581	1580	1587
ENSG00000010292	NCAPD2	protein_coding	Condensin complex subunit 1; Condensin complex subunit 1; Condensin complex subunit 1; Non-SMC condensin I complex subunit D2; Non-SMC condensin I complex subunit D2; NCAPD2 protein; Non-SMC condensin I complex subunit D2	NCAPD2, CAPD2, CNAP1, KIAA0159; NCAPD2, CAPD2, CNAP1, KIAA0159; NCAPD2, CAPD2, CNAP1, KIAA0159; NCAPD2; NCAPD2; NCAPD2; NCAPD2	Q15021; D3DUR4; Q8N6U3; E7EN77; F5H431; A0PJ76; F5GZK7	CND1_HUMAN; CND1_HUMAN; CND1_HUMAN; E7EN77_HUMAN; F5H431_HUMAN; A0PJ76_HUMAN; F5GZK7_HUMAN	ENST00000315579.10; ENST00000315579.10; ENST00000315579.10; ENST00000382457.8; ENST00000539084.5; ENST00000539714.5	ENSP00000325017.5; ENSP00000325017.5; ENSP00000325017.5; ENSP00000371895.4; ENSP00000438495.1; ENSP00000444377.1	ENSG00000010292	chr12	6493356	6531955	+			reproduction, mitotic sister chromatid segregation, nuclear chromosome, mitotic cell cycle, nuclear division, chromosome, centromeric region, condensed chromosome, centromeric region, condensed chromosome, condensed nuclear chromosome, condensin complex, condensin core heterodimer, nuclear condensin complex, sister chromatid segregation, chromatin binding, binding, protein binding, intracellular,…	GO:0000003, GO:0000070, GO:0000228, GO:0000278, GO:0000280, GO:0000775, GO:0000779, GO:0000793, GO:0000794, GO:0000796, GO:0000797, GO:0000799, GO:0000819, GO:0003682, GO:0005488, GO:0005515, GO:0005622, GO:0005623, GO:0005634, GO:0005654, GO:0005694, GO:0005737, GO:0005829, GO:0006323, GO:0006996, GO:0007049, GO:0007059, GO:0007067, GO:0007076, GO:0009987, GO:0010032, GO:0016020, GO:0016043, GO:…	HALLMARK_E2F_TARGETS	SESTO_RESPONSE_TO_UV_C7, VANTVEER_BREAST_CANCER_ESR1_DN, FISCHER_DREAM_TARGETS, FLORIO_NEOCORTEX_BASAL_RADIAL_GLIA_DN, DESERT_STEM_CELL_HEPATOCELLULAR_CARCINOMA_SUBCLASS_UP, MEBARKI_HCC_PROGENITOR_FZD8CRD_UP, REACTOME_CELL_CYCLE, REACTOME_CONDENSATION_OF_PROMETAPHASE_CHROMOSOMES, REACTOME_MITOTIC_PROMETAPHASE, REACTOME_M_PHASE, REACTOME_CELL_CYCLE_MITOTIC, KINSEY_TARGETS_OF_EWSR1_FLII_FUSION_UP, …	1575.45	1597.83	1553.07	-0.0409708	0.453963	0.959414	FALSE	1558	1741	1495	1511	1589	1559	1598	1553
ENSG00000138095	LRPPRC	protein_coding	Leucine-rich PPR motif-containing protein, mitochondrial; Leucine-rich PPR motif-containing protein, mitochondrial; Leucine-rich PPR motif-containing protein, mitochondrial; Leucine-rich PPR motif-containing protein, mitochondrial; Leucine-rich PPR motif-containing protein, mitochondrial; Leucine-rich PPR motif-containing protein, mitochondrial; Leucine-rich PPR motif-containing protein, mitochon…	LRPPRC, LRP130; LRPPRC, LRP130; LRPPRC, LRP130; LRPPRC, LRP130; LRPPRC, LRP130; LRPPRC, LRP130; LRPPRC, LRP130; LRPPRC, LRP130; LRPPRC, hCG_16810; LRPPRC; LRPPRC; LRPPRC; LRPPRC; LRPPRC; LRPPRC; LRPPRC; LRPPRC; LRPPRC; LRPPRC; LRPPRC; LRPPRC; LRPPRC; LRPPRC; LRPPRC; LRPPRC; LRPPRC; LRPPRC; LRPPRC; LRPPRC; LRPPRC; LRPPRC; LRPPRC; LRPPRC; LRPPRC; LRPPRC; LRPPRC; LRPPRC; LRPPRC; LRPPRC; LRPPRC; LRPP…	P42704; A0PJE3; A8K1V1; Q53PC0; Q53QN7; Q6ZUD8; Q7Z7A6; Q96D84; E5KNY5; A0A804HI23; A0A804HLJ6; A0A804HJD8; A0A804HLL8; A0A804HLK8; H7C3W8; A0A804HI44; A0A804HJG8; A0A804HJA1; A0A804HJI0; A0A804HKK7; A0A804HKX6; A0A804HI14; A0A804HIV5; A0A804HIQ7; A0A804HI40; A0A804HHY9; A0A804HIG4; A0A804HJH8; A0A804HK02; A0A804HKJ0; A0A804HK30; A0A804HLG8; A0A804HKI2; A0A804HKX0; A0A804HIN4; A0A804HJZ1; A0A804H…	LPPRC_HUMAN; LPPRC_HUMAN; LPPRC_HUMAN; LPPRC_HUMAN; LPPRC_HUMAN; LPPRC_HUMAN; LPPRC_HUMAN; LPPRC_HUMAN; E5KNY5_HUMAN; A0A804HI23_HUMAN; A0A804HLJ6_HUMAN; A0A804HJD8_HUMAN; A0A804HLL8_HUMAN; A0A804HLK8_HUMAN; H7C3W8_HUMAN; A0A804HI44_HUMAN; A0A804HJG8_HUMAN; A0A804HJA1_HUMAN; A0A804HJI0_HUMAN; A0A804HKK7_HUMAN; A0A804HKX6_HUMAN; A0A804HI14_HUMAN; A0A804HIV5_HUMAN; A0A804HIQ7_HUMAN; A0A804HI40_HUMA…	ENST00000260665.12; ENST00000260665.12; ENST00000260665.12; ENST00000260665.12; ENST00000260665.12; ENST00000260665.12; ENST00000260665.12; ENST00000260665.12; ENST00000684383.1; ENST00000684306.1; ENST00000682303.1, ENST00000683346.1, ENST00000683796.1, ENST00000684619.1; ENST00000682696.1; ENST00000684397.1; ENST00000419884.6; ENST00000683236.1; ENST00000682295.1; ENST00000683002.1; ENST0000068…	ENSP00000260665.7; ENSP00000260665.7; ENSP00000260665.7; ENSP00000260665.7; ENSP00000260665.7; ENSP00000260665.7; ENSP00000260665.7; ENSP00000260665.7; ENSP00000506863.1; ENSP00000508384.1; ENSP00000508325.1, ENSP00000507458.1, ENSP00000508221.1, ENSP00000508088.1; ENSP00000508411.1; ENSP00000508400.1; ENSP00000414207.2; ENSP00000506891.1; ENSP00000507499.1; ENSP00000507415.1; ENSP00000507512.1; …	ENSG00000138095	chr2	43886224	43996226	-			nuclear chromosome, condensed chromosome, condensed nuclear chromosome, mitochondrial RNA catabolic process, mitochondrial RNA metabolic process, regulation of mitochondrial RNA catabolic process, negative regulation of mitochondrial RNA catabolic process, nucleic acid binding, DNA binding, single-stranded DNA binding, RNA binding, binding, protein binding, intracellular, cell, nucleus, nuclear e…	GO:0000228, GO:0000793, GO:0000794, GO:0000957, GO:0000959, GO:0000960, GO:0000961, GO:0003676, GO:0003677, GO:0003697, GO:0003723, GO:0005488, GO:0005515, GO:0005622, GO:0005623, GO:0005634, GO:0005635, GO:0005637, GO:0005640, GO:0005654, GO:0005694, GO:0005737, GO:0005739, GO:0005759, GO:0005856, GO:0005874, GO:0006139, GO:0006351, GO:0006355, GO:0006401, GO:0006403, GO:0006412, GO:0006417, GO:…	HALLMARK_MITOTIC_SPINDLE, HALLMARK_OXIDATIVE_PHOSPHORYLATION	HOUNKPE_HOUSEKEEPING_GENES, KIM_MYC_AMPLIFICATION_TARGETS_UP, LIAO_METASTASIS, SHIPP_DLBCL_CURED_VS_FATAL_DN, BACOLOD_RESISTANCE_TO_ALKYLATING_AGENTS_DN, ROESSLER_LIVER_CANCER_METASTASIS_DN, EPPERT_PROGENITOR, REACTOME_THE_CITRIC_ACID_TCA_CYCLE_AND_RESPIRATORY_ELECTRON_TRANSPORT, REACTOME_RESPIRATORY_ELECTRON_TRANSPORT_ATP_SYNTHESIS_BY_CHEMIOSMOTIC_COUPLING_AND_HEAT_PRODUCTION_BY_UNCOUPLING_PROTE…	1570.08	1582.48	1557.69	-0.0227645	0.637896	0.982967	FALSE	1579	1633	1536	1578	1541	1555	1582	1558
ENSG00000125107	CNOT1	protein_coding	CCR4-NOT transcription complex subunit 1; CCR4-NOT transcription complex subunit 1; CCR4-NOT transcription complex subunit 1; CCR4-NOT transcription complex subunit 1; CCR4-NOT transcription complex subunit 1; CCR4-NOT transcription complex subunit 1; CCR4-NOT transcription complex subunit 1; CCR4-NOT transcription complex subunit 1; CCR4-NOT transcription complex subunit 1; CCR4-NOT transcriptio…	CNOT1, CDC39, KIAA1007, NOT1, AD-005; CNOT1, CDC39, KIAA1007, NOT1, AD-005; CNOT1, CDC39, KIAA1007, NOT1, AD-005; CNOT1, CDC39, KIAA1007, NOT1, AD-005; CNOT1, CDC39, KIAA1007, NOT1, AD-005; CNOT1, CDC39, KIAA1007, NOT1, AD-005; CNOT1, CDC39, KIAA1007, NOT1, AD-005; CNOT1, CDC39, KIAA1007, NOT1, AD-005; CNOT1, CDC39, KIAA1007, NOT1, AD-005; CNOT1; CNOT1; CNOT1; CNOT1; CNOT1; CNOT1; CNOT1; CNOT1; C…	A5YKK6; Q68DX7; Q7Z3K2; Q8IWB8; Q8TB53; Q9BVZ6; Q9UFR8; Q9UI27; Q9Y2L0; H3BU44; H3BT18; H3BPF1; A0A088AWQ2; A0A0E3D6M3; A0A0U1RVI1; H3BUY8; H3BTH2; H3BVC9; H3BMZ2; H3BNB1; H3BR89; H3BMH0	CNOT1_HUMAN; CNOT1_HUMAN; CNOT1_HUMAN; CNOT1_HUMAN; CNOT1_HUMAN; CNOT1_HUMAN; CNOT1_HUMAN; CNOT1_HUMAN; CNOT1_HUMAN; H3BU44_HUMAN; H3BT18_HUMAN; H3BPF1_HUMAN; H3BPF1_HUMAN; H3BPF1_HUMAN; H3BPF1_HUMAN; H3BPF1_HUMAN; H3BTH2_HUMAN; H3BVC9_HUMAN; H3BMZ2_HUMAN; H3BNB1_HUMAN; H3BR89_HUMAN; H3BMH0_HUMAN	ENST00000317147.10, ENST00000441024.6, ENST00000567188.5, ENST00000569240.5; ENST00000317147.10, ENST00000441024.6, ENST00000567188.5, ENST00000569240.5; ENST00000317147.10, ENST00000441024.6, ENST00000567188.5, ENST00000569240.5; ENST00000317147.10, ENST00000441024.6, ENST00000567188.5, ENST00000569240.5; ENST00000317147.10, ENST00000441024.6, ENST00000567188.5, ENST00000569240.5; ENST0000031714…	ENSP00000320949.5, ENSP00000413113.2, ENSP00000456649.1, ENSP00000455635.1; ENSP00000320949.5, ENSP00000413113.2, ENSP00000456649.1, ENSP00000455635.1; ENSP00000320949.5, ENSP00000413113.2, ENSP00000456649.1, ENSP00000455635.1; ENSP00000320949.5, ENSP00000413113.2, ENSP00000456649.1, ENSP00000455635.1; ENSP00000320949.5, ENSP00000413113.2, ENSP00000456649.1, ENSP00000455635.1; ENSP00000320949.5, …	ENSG00000125107	chr16	58519951	58629885	-	RNA degradation	hsa03018	cell cycle checkpoint, DNA damage checkpoint, G1/S transition of mitotic cell cycle, negative regulation of transcription from RNA polymerase II promoter, 3'-5'-exoribonuclease activity, mitotic cell cycle, nuclear-transcribed mRNA catabolic process, deadenylation-dependent decay, nuclear-transcribed mRNA poly(A) tail shortening, cytoplasmic mRNA processing body, nuclear-transcribed mRNA cataboli…	GO:0000075, GO:0000077, GO:0000082, GO:0000122, GO:0000175, GO:0000278, GO:0000288, GO:0000289, GO:0000932, GO:0000956, GO:0003676, GO:0003723, GO:0003824, GO:0004518, GO:0004527, GO:0004532, GO:0004535, GO:0004540, GO:0005102, GO:0005198, GO:0005488, GO:0005515, GO:0005576, GO:0005615, GO:0005622, GO:0005623, GO:0005634, GO:0005737, GO:0005777, GO:0005778, GO:0005829, GO:0006139, GO:0006351, GO:…		WATANABE_RECTAL_CANCER_RADIOTHERAPY_RESPONSIVE_UP, ROYLANCE_BREAST_CANCER_16Q_COPY_NUMBER_UP, THILLAINADESAN_ZNF217_TARGETS_UP, FISCHER_DREAM_TARGETS, REACTOME_TRANSCRIPTIONAL_REGULATION_BY_TP53, REACTOME_DEADENYLATION_DEPENDENT_MRNA_DECAY, REACTOME_DEADENYLATION_OF_MRNA, REACTOME_TP53_REGULATES_TRANSCRIPTION_OF_CELL_CYCLE_GENES, REACTOME_TP53_REGULATES_TRANSCRIPTION_OF_ADDITIONAL_CELL_CYCLE_GENE…	1568.8	1657.45	1480.15	-0.16312	0.000327903	0.0144109	FALSE	1635	1661	1677	1459	1498	1484	1657	1480
ENSG00000110321	EIF4G2	protein_coding	Eukaryotic translation initiation factor 4 gamma 2; Eukaryotic translation initiation factor 4 gamma 2; Eukaryotic translation initiation factor 4 gamma 2; Eukaryotic translation initiation factor 4 gamma 2; Eukaryotic translation initiation factor 4 gamma 2; Eukaryotic translation initiation factor 4 gamma 2; Eukaryotic translation initiation factor 4 gamma 2; Eukaryotic translation initiation f…	EIF4G2, DAP5, OK/SW-cl.75; EIF4G2, DAP5, OK/SW-cl.75; EIF4G2, DAP5, OK/SW-cl.75; EIF4G2, DAP5, OK/SW-cl.75; EIF4G2, DAP5, OK/SW-cl.75; EIF4G2, DAP5, OK/SW-cl.75; EIF4G2, DAP5, OK/SW-cl.75; EIF4G2, DAP5, OK/SW-cl.75; EIF4G2, DAP5, OK/SW-cl.75; EIF4G2, DAP5, OK/SW-cl.75; EIF4G2, DAP5, OK/SW-cl.75; EIF4G2, hCG_1991788; EIF4G2; EIF4G2; EIF4G2; EIF4G2; EIF4G2; EIF4G2; EIF4G2; EIF4G2; EIF4G2; EIF4G2; E…	P78344; O60877; P78404; Q0VH00; Q0VH01; Q2NKW9; Q49A79; Q53EU1; Q58EZ2; Q8NI71; Q96C16; D3DQV9; H0Y3P2; H0YEW3; H0YE87; H0YD99; H0YEI7; H0YEN8; H0YDC0; H0YE44; H0YCF8; H0YCH5; Q2TU89; H0YD77; E9PKF8; H0YE22; H0YEC5	IF4G2_HUMAN; IF4G2_HUMAN; IF4G2_HUMAN; IF4G2_HUMAN; IF4G2_HUMAN; IF4G2_HUMAN; IF4G2_HUMAN; IF4G2_HUMAN; IF4G2_HUMAN; IF4G2_HUMAN; IF4G2_HUMAN; D3DQV9_HUMAN; H0Y3P2_HUMAN; H0YEW3_HUMAN; H0YE87_HUMAN; H0YD99_HUMAN; H0YEI7_HUMAN; H0YEN8_HUMAN; H0YDC0_HUMAN; H0YE44_HUMAN; H0YCF8_HUMAN; H0YCH5_HUMAN; Q2TU89_HUMAN; H0YD77_HUMAN; E9PKF8_HUMAN; H0YE22_HUMAN; H0YEC5_HUMAN	ENST00000339995.11, ENST00000396525.7, ENST00000525681.6, ENST00000526148.6; ENST00000339995.11, ENST00000396525.7, ENST00000525681.6, ENST00000526148.6; ENST00000339995.11, ENST00000396525.7, ENST00000525681.6, ENST00000526148.6; ENST00000339995.11, ENST00000396525.7, ENST00000525681.6, ENST00000526148.6; ENST00000339995.11, ENST00000396525.7, ENST00000525681.6, ENST00000526148.6; ENST0000033999…	ENSP00000340281.6, ENSP00000379778.3, ENSP00000433371.2, ENSP00000433664.2; ENSP00000340281.6, ENSP00000379778.3, ENSP00000433371.2, ENSP00000433664.2; ENSP00000340281.6, ENSP00000379778.3, ENSP00000433371.2, ENSP00000433664.2; ENSP00000340281.6, ENSP00000379778.3, ENSP00000433371.2, ENSP00000433664.2; ENSP00000340281.6, ENSP00000379778.3, ENSP00000433371.2, ENSP00000433664.2; ENSP00000340281.6, …	ENSG00000110321	chr11	10797050	10808940	-	RNA transport, Viral myocarditis	hsa03013, hsa05416	nucleic acid binding, RNA binding, translation initiation factor activity, binding, protein binding, intracellular, cell, cytoplasm, cytosol, translation, translational initiation, regulation of translation, regulation of translational initiation, peptide metabolic process, nitrogen compound metabolic process, cell cycle, cell cycle arrest, translation factor activity, RNA binding, metabolic proc…	GO:0003676, GO:0003723, GO:0003743, GO:0005488, GO:0005515, GO:0005622, GO:0005623, GO:0005737, GO:0005829, GO:0006412, GO:0006413, GO:0006417, GO:0006446, GO:0006518, GO:0006807, GO:0007049, GO:0007050, GO:0008135, GO:0008152, GO:0008219, GO:0009058, GO:0009059, GO:0009889, GO:0009987, GO:0010467, GO:0010468, GO:0010556, GO:0010608, GO:0016020, GO:0016281, GO:0019222, GO:0019538, GO:0022402, GO:…	HALLMARK_MYC_TARGETS_V1	HOUNKPE_HOUSEKEEPING_GENES, IBRAHIM_NRF1_UP, IBRAHIM_NRF2_UP, THEILGAARD_NEUTROPHIL_AT_SKIN_WOUND_DN, MUNSHI_MULTIPLE_MYELOMA_UP, JOSEPH_RESPONSE_TO_SODIUM_BUTYRATE_DN, SESTO_RESPONSE_TO_UV_C0, GHO_ATF5_TARGETS_UP, LEE_METASTASIS_AND_ALTERNATIVE_SPLICING_DN, CARD_MIR302A_TARGETS, BIOCARTA_IRES_PATHWAY, REACTOME_ANTIVIRAL_MECHANISM_BY_IFN_STIMULATED_GENES, REACTOME_CYTOKINE_SIGNALING_IN_IMMUNE_SYS…	1558.51	1561.95	1555.07	-0.00636281	0.914564	0.997932	FALSE	1554	1648	1484	1548	1579	1537	1562	1554
ENSG00000149948	HMGA2	protein_coding	High mobility group protein HMGI-C; High mobility group protein HMGI-C; High mobility group protein HMGI-C; High mobility group protein HMGI-C; High mobility group protein HMGI-C; High mobility group protein HMGI-C; High mobility group protein HMGI-C; High mobility group protein HMGI-C; HMGA2e, HMGA2e'; High mobility group AT-hook 2; High mobility group AT-hook 2; High mobility group AT-hook 2; H…	HMGA2, HMGIC; HMGA2, HMGIC; HMGA2, HMGIC; HMGA2, HMGIC; HMGA2, HMGIC; HMGA2, HMGIC; HMGA2, HMGIC; HMGA2, HMGIC; HMGA2; HMGA2; HMGA2; HMGA2; HMGA2	P52926; E7EP85; E7EWA2; Q1M182; Q1M185; Q1M186; Q1M187; Q1M188; Q1M183; F5H2U8; F5H6H0; F5H2A4; H0YFY4	HMGA2_HUMAN; HMGA2_HUMAN; HMGA2_HUMAN; HMGA2_HUMAN; HMGA2_HUMAN; HMGA2_HUMAN; HMGA2_HUMAN; HMGA2_HUMAN; Q1M183_HUMAN; F5H2U8_HUMAN; F5H6H0_HUMAN; F5H2A4_HUMAN; H0YFY4_HUMAN	ENST00000354636.7, ENST00000393578.7, ENST00000403681.7, ENST00000425208.6, ENST00000537275.5, ENST00000537429.5; ENST00000354636.7, ENST00000393578.7, ENST00000403681.7, ENST00000425208.6, ENST00000537275.5, ENST00000537429.5; ENST00000354636.7, ENST00000393578.7, ENST00000403681.7, ENST00000425208.6, ENST00000537275.5, ENST00000537429.5; ENST00000354636.7, ENST00000393578.7, ENST00000403681.7, …	ENSP00000346658.3, ENSP00000377206.3, ENSP00000384026.2, ENSP00000407306.2, ENSP00000437747.1, ENSP00000443372.1; ENSP00000346658.3, ENSP00000377206.3, ENSP00000384026.2, ENSP00000407306.2, ENSP00000437747.1, ENSP00000443372.1; ENSP00000346658.3, ENSP00000377206.3, ENSP00000384026.2, ENSP00000407306.2, ENSP00000437747.1, ENSP00000443372.1; ENSP00000346658.3, ENSP00000377206.3, ENSP00000384026.2, …	ENSG00000149948	chr12	65824460	65966291	+	Transcriptional misregulation in cancer, MicroRNAs in cancer	hsa05202, hsa05206	cell cycle checkpoint, DNA damage checkpoint, G2/M transition of mitotic cell cycle, negative regulation of transcription from RNA polymerase II promoter, nuclear chromosome, mitotic cell cycle, nuclear division, non-recombinational repair, chromatin, heterochromatin, cell morphogenesis, cell morphogenesis involved in differentiation, regulatory region DNA binding, RNA polymerase II transcription…	GO:0000075, GO:0000077, GO:0000086, GO:0000122, GO:0000228, GO:0000278, GO:0000280, GO:0000726, GO:0000785, GO:0000792, GO:0000902, GO:0000904, GO:0000975, GO:0000981, GO:0000982, GO:0000988, GO:0000989, GO:0001047, GO:0001067, GO:0001071, GO:0001077, GO:0001078, GO:0001227, GO:0001228, GO:0001501, GO:0001704, GO:0001706, GO:0001707, GO:0001837, GO:0002062, GO:0003131, GO:0003676, GO:0003677, GO:…		FOROUTAN_TGFB_EMT_UP, FOROUTAN_PRODRANK_TGFB_EMT_UP, JAATINEN_HEMATOPOIETIC_STEM_CELL_UP, CHIARADONNA_NEOPLASTIC_TRANSFORMATION_KRAS_CDC25_UP, CHIARADONNA_NEOPLASTIC_TRANSFORMATION_KRAS_UP, CHIARADONNA_NEOPLASTIC_TRANSFORMATION_CDC25_UP, KONG_E2F1_TARGETS, RIZ_ERYTHROID_DIFFERENTIATION_6HR, MYLLYKANGAS_AMPLIFICATION_HOT_SPOT_21, KORKOLA_YOLK_SAC_TUMOR, SCHAEFFER_PROSTATE_DEVELOPMENT_12HR_DN, RICK…	1552.71	1567.66	1537.77	-0.0277613	0.56339	0.972879	FALSE	1523	1629	1551	1528	1551	1534	1567	1537
ENSG00000128591	FLNC	protein_coding	Filamin-C; Filamin-C; Filamin-C; Filamin-C; Filamin-C; Filamin-C; Filamin-C; Filamin-C; Filamin C	FLNC, ABPL, FLN2; FLNC, ABPL, FLN2; FLNC, ABPL, FLN2; FLNC, ABPL, FLN2; FLNC, ABPL, FLN2; FLNC, ABPL, FLN2; FLNC, ABPL, FLN2; FLNC, ABPL, FLN2; FLNC	Q14315; B2ZZ88; O95303; Q07985; Q9NS12; Q9NYE5; Q9UMR8; Q9Y503; B5AGT3	FLNC_HUMAN; FLNC_HUMAN; FLNC_HUMAN; FLNC_HUMAN; FLNC_HUMAN; FLNC_HUMAN; FLNC_HUMAN; FLNC_HUMAN; B5AGT3_HUMAN	ENST00000325888.13, ENST00000346177.6; ENST00000325888.13, ENST00000346177.6; ENST00000325888.13, ENST00000346177.6; ENST00000325888.13, ENST00000346177.6; ENST00000325888.13, ENST00000346177.6; ENST00000325888.13, ENST00000346177.6; ENST00000325888.13, ENST00000346177.6; ENST00000325888.13, ENST00000346177.6;	ENSP00000327145.8, ENSP00000344002.6; ENSP00000327145.8, ENSP00000344002.6; ENSP00000327145.8, ENSP00000344002.6; ENSP00000327145.8, ENSP00000344002.6; ENSP00000327145.8, ENSP00000344002.6; ENSP00000327145.8, ENSP00000344002.6; ENSP00000327145.8, ENSP00000344002.6; ENSP00000327145.8, ENSP00000344002.6;	ENSG00000128591	chr7	128830406	128859274	+	Proteoglycans in cancer, MAPK signaling pathway, Salmonella infection, Focal adhesion	hsa05205, hsa04010, hsa05132, hsa04510	actin binding, binding, protein binding, intracellular, cell, cytoplasm, cytosol, cytoskeleton, plasma membrane, adherens junction, cell-substrate adherens junction, focal adhesion, cytoskeletal protein binding, cellular process, membrane, cellular component organization, sarcoplasm, cellular component assembly, myofibril, sarcomere, Z disc, cell junction, cell-substrate junction, cell differenti…	GO:0003779, GO:0005488, GO:0005515, GO:0005622, GO:0005623, GO:0005737, GO:0005829, GO:0005856, GO:0005886, GO:0005912, GO:0005924, GO:0005925, GO:0008092, GO:0009987, GO:0016020, GO:0016043, GO:0016528, GO:0022607, GO:0030016, GO:0030017, GO:0030018, GO:0030054, GO:0030055, GO:0030154, GO:0030506, GO:0031674, GO:0032403, GO:0032502, GO:0034329, GO:0034330, GO:0042383, GO:0042692, GO:0043034, GO:…	HALLMARK_APICAL_JUNCTION	HOOI_ST7_TARGETS_UP, CHARAFE_BREAST_CANCER_BASAL_VS_MESENCHYMAL_DN, WAMUNYOKOLI_OVARIAN_CANCER_LMP_DN, PEREZ_TP53_TARGETS, WANG_HCP_PROSTATE_CANCER, TAGHAVI_NEOPLASTIC_TRANSFORMATION, LEE_AGING_NEOCORTEX_DN, CHEN_LVAD_SUPPORT_OF_FAILING_HEART_UP, HANN_RESISTANCE_TO_BCL2_INHIBITOR_UP, MATTHEWS_AP1_TARGETS, MEISSNER_BRAIN_HCP_WITH_H3K4ME2_AND_H3K27ME3, MEISSNER_NPC_HCP_WITH_H3K4ME2, SASSON_RESPONSE…	1547.52	1492.71	1602.33	0.102163	0.0438161	0.4437	FALSE	1492	1457	1529	1545	1549	1714	1492	1602
ENSG00000139697	SBNO1	protein_coding	Protein strawberry notch homolog 1; Protein strawberry notch homolog 1; Protein strawberry notch homolog 1; Protein strawberry notch homolog 1; Protein strawberry notch homolog 1	SBNO1, MOP3; SBNO1, MOP3; SBNO1, MOP3; SBNO1, MOP3; SBNO1, MOP3	A3KN83; Q05C06; Q3ZTS3; Q9H3T8; Q9NVB2	SBNO1_HUMAN; SBNO1_HUMAN; SBNO1_HUMAN; SBNO1_HUMAN; SBNO1_HUMAN	ENST00000267176.8, ENST00000420886.6, ENST00000602398.3; ENST00000267176.8, ENST00000420886.6, ENST00000602398.3; ENST00000267176.8, ENST00000420886.6, ENST00000602398.3; ENST00000267176.8, ENST00000420886.6, ENST00000602398.3; ENST00000267176.8, ENST00000420886.6, ENST00000602398.3	ENSP00000267176.4, ENSP00000387361.2, ENSP00000473665.1; ENSP00000267176.4, ENSP00000387361.2, ENSP00000473665.1; ENSP00000267176.4, ENSP00000387361.2, ENSP00000473665.1; ENSP00000267176.4, ENSP00000387361.2, ENSP00000473665.1; ENSP00000267176.4, ENSP00000387361.2, ENSP00000473665.1	ENSG00000139697	chr12	123289109	123364847	-			nucleobase-containing compound metabolic process, transcription, DNA-templated, regulation of transcription, DNA-templated, cellular aromatic compound metabolic process, nitrogen compound metabolic process, metabolic process, biosynthetic process, macromolecule biosynthetic process, regulation of biosynthetic process, cellular process, gene expression, regulation of gene expression, regulation of…	GO:0006139, GO:0006351, GO:0006355, GO:0006725, GO:0006807, GO:0008152, GO:0009058, GO:0009059, GO:0009889, GO:0009987, GO:0010467, GO:0010468, GO:0010556, GO:0016070, GO:0018130, GO:0019219, GO:0019222, GO:0019438, GO:0031323, GO:0031326, GO:0032774, GO:0034641, GO:0034645, GO:0034654, GO:0043170, GO:0044237, GO:0044238, GO:0044249, GO:0044260, GO:0044271, GO:0046483, GO:0050789, GO:0050794, GO:…		IBRAHIM_NRF1_UP, LIU_VMYB_TARGETS_UP, LIAO_METASTASIS, BYSTRYKH_HEMATOPOIESIS_STEM_CELL_AND_BRAIN_QTL_TRANS, DORSAM_HOXA9_TARGETS_DN, JAZAERI_BREAST_CANCER_BRCA1_VS_BRCA2_DN, MARIADASON_REGULATED_BY_HISTONE_ACETYLATION_UP, SHARMA_PILOCYTIC_ASTROCYTOMA_LOCATION_UP, KUMAR_PATHOGEN_LOAD_BY_MACROPHAGES, ZHONG_RESPONSE_TO_AZACITIDINE_AND_TSA_UP, NUYTTEN_EZH2_TARGETS_DN, BUYTAERT_PHOTODYNAMIC_THERAPY_S…	1544.08	1554.57	1533.59	-0.0195965	0.679471	0.987824	FALSE	1523	1589	1552	1528	1514	1559	1554	1533
ENSG00000075539	FRYL	protein_coding	Protein furry homolog-like; Protein furry homolog-like; Protein furry homolog-like; Protein furry homolog-like; FRY like transcription coactivator; FRY like transcription coactivator; FRY like transcription coactivator; FRY like transcription coactivator; FRY like transcription coactivator; FRY like transcription coactivator; FRY like transcription coactivator	FRYL, AF4P12, KIAA0826; FRYL, AF4P12, KIAA0826; FRYL, AF4P12, KIAA0826; FRYL, AF4P12, KIAA0826; FRYL; FRYL; FRYL; FRYL; FRYL; FRYL; FRYL	O94915; O95640; Q8WTZ5; Q9NT40; D6R9B9; A0A6E1XQM6; A0A669KB90; F2Z2S2; A0A2C9F2R7; H0Y9X0; A0A286YEZ9	FRYL_HUMAN; FRYL_HUMAN; FRYL_HUMAN; FRYL_HUMAN; D6R9B9_HUMAN; A0A6E1XQM6_HUMAN; A0A669KB90_HUMAN; F2Z2S2_HUMAN; A0A2C9F2R7_HUMAN; H0Y9X0_HUMAN; A0A286YEZ9_HUMAN	ENST00000358350.9; ENST00000358350.9; ENST00000358350.9; ENST00000358350.9; ENST00000505759.1; ENST00000503238.6; ENST00000673760.1; ENST00000507711.5; ENST00000507873.8; ENST00000514617.5; ENST00000641795.1	ENSP00000351113.4; ENSP00000351113.4; ENSP00000351113.4; ENSP00000351113.4; ENSP00000422988.1; ENSP00000426064.2; ENSP00000501160.1; ENSP00000421584.1; ENSP00000422408.4; ENSP00000425344.1; ENSP00000493144.1	ENSG00000075539	chr4	48497357	48780322	-			cell morphogenesis, intracellular, cell, cytoplasm, cell cortex, nucleobase-containing compound metabolic process, transcription, DNA-templated, regulation of transcription, DNA-templated, cellular aromatic compound metabolic process, nitrogen compound metabolic process, organelle organization, cytoskeleton organization, actin filament organization, multicellular organism development, nervous sys…	GO:0000902, GO:0005622, GO:0005623, GO:0005737, GO:0005938, GO:0006139, GO:0006351, GO:0006355, GO:0006725, GO:0006807, GO:0006996, GO:0007010, GO:0007015, GO:0007275, GO:0007399, GO:0008152, GO:0009058, GO:0009059, GO:0009653, GO:0009889, GO:0009987, GO:0010467, GO:0010468, GO:0010556, GO:0016043, GO:0016070, GO:0018130, GO:0019219, GO:0019222, GO:0019438, GO:0022008, GO:0030029, GO:0030030, GO:…		DAVICIONI_MOLECULAR_ARMS_VS_ERMS_UP, LASTOWSKA_NEUROBLASTOMA_COPY_NUMBER_DN, PEREZ_TP63_TARGETS, PASQUALUCCI_LYMPHOMA_BY_GC_STAGE_DN, BILD_CTNNB1_ONCOGENIC_SIGNATURE, POS_RESPONSE_TO_HISTAMINE_UP, SAGIV_CD24_TARGETS_UP, KASLER_HDAC7_TARGETS_1_UP, RATTENBACHER_BOUND_BY_CELF1, HOLLERN_ADENOMYOEPITHELIAL_BREAST_TUMOR, RODRIGUES_THYROID_CARCINOMA_POORLY_DIFFERENTIATED_UP, GRAESSMANN_APOPTOSIS_BY_DOXO…	1541.98	1574.9	1509.05	-0.0615772	0.186252	0.796255	FALSE	1554	1534	1637	1503	1543	1482	1575	1509
ENSG00000104738	MCM4	protein_coding	DNA replication licensing factor MCM4; DNA replication licensing factor MCM4; DNA replication licensing factor MCM4; DNA replication licensing factor MCM4; DNA replication licensing factor MCM4; DNA replication licensing factor MCM4; DNA replication licensing factor MCM4; DNA replication licensing factor MCM4; DNA replication licensing factor MCM4; DNA helicase; Minichromosome maintenance protein…	MCM4, CDC21; MCM4, CDC21; MCM4, CDC21; MCM4; MCM4; MCM4; MCM4; MCM4; MCM4; MCM4; MCM4; MCM4; MCM4; MCM4; MCM4; MCM4	P33991; Q8NEH1; Q99658; A0A8V8TKP2; A0A3B3IS57; A0A3B3IT92; A0A3B3IU45; E5RG31; A0A3B3ITP6; A0A3B3IRR8; A4FS09; A0A3B3IS88; E5RG53; E5RHP5; E5RFR3; A0A3B3ISC1	MCM4_HUMAN; MCM4_HUMAN; MCM4_HUMAN; A0A8V8TKP2_HUMAN; A0A3B3IS57_HUMAN; A0A3B3IT92_HUMAN; A0A3B3IU45_HUMAN; E5RG31_HUMAN; A0A3B3ITP6_HUMAN; A0A3B3IRR8_HUMAN; A4FS09_HUMAN; A0A3B3IS88_HUMAN; E5RG53_HUMAN; E5RHP5_HUMAN; E5RFR3_HUMAN; A0A3B3ISC1_HUMAN	ENST00000262105.6, ENST00000649973.1; ENST00000262105.6, ENST00000649973.1; ENST00000262105.6, ENST00000649973.1; ENST00000697122.1; ENST00000650216.1; ENST00000649838.1; ENST00000649919.1; ENST00000520637.2; ENST00000648407.1; ENST00000648554.1; ENST00000648519.1; ENST00000524086.5; ENST00000518382.1; ENST00000518221.5; ENST00000647877.1	ENSP00000262105.2, ENSP00000496964.1; ENSP00000262105.2, ENSP00000496964.1; ENSP00000262105.2, ENSP00000496964.1; ENSP00000513122.1; ENSP00000497093.1; ENSP00000497648.1; ENSP00000498202.1; ENSP00000427875.2; ENSP00000497881.1; ENSP00000496985.1; ENSP00000497176.1; ENSP00000427829.1; ENSP00000430864.2; ENSP00000430329.1; ENSP00000497251.1	ENSG00000104738	chr8	47960185	47978160	+	Cell cycle, DNA replication	hsa04110, hsa03030	G1/S transition of mitotic cell cycle, nucleotide binding, nuclear chromosome, mitotic cell cycle, chromosome, telomeric region, nuclear chromosome, telomeric region, nucleoside binding, purine nucleoside binding, nucleic acid binding, DNA binding, DNA helicase activity, single-stranded DNA binding, catalytic activity, ATP-dependent DNA helicase activity, helicase activity, binding, protein bindi…	GO:0000082, GO:0000166, GO:0000228, GO:0000278, GO:0000781, GO:0000784, GO:0001882, GO:0001883, GO:0003676, GO:0003677, GO:0003678, GO:0003697, GO:0003824, GO:0004003, GO:0004386, GO:0005488, GO:0005515, GO:0005524, GO:0005622, GO:0005623, GO:0005634, GO:0005654, GO:0005694, GO:0006139, GO:0006259, GO:0006260, GO:0006261, GO:0006268, GO:0006270, GO:0006725, GO:0006807, GO:0006996, GO:0007049, GO:…	HALLMARK_MTORC1_SIGNALING, HALLMARK_E2F_TARGETS, HALLMARK_MYC_TARGETS_V1, HALLMARK_MYC_TARGETS_V2	BLANCO_MELO_BRONCHIAL_EPITHELIAL_CELLS_INFLUENZA_A_DEL_NS1_INFECTION_DN, DEURIG_T_CELL_PROLYMPHOCYTIC_LEUKEMIA_UP, DARWICHE_PAPILLOMA_PROGRESSION_RISK, RIZ_ERYTHROID_DIFFERENTIATION_HBZ, ONDER_CDH1_TARGETS_1_DN, ALCALAY_AML_BY_NPM1_LOCALIZATION_DN, WEIGEL_OXIDATIVE_STRESS_RESPONSE, SMID_BREAST_CANCER_BASAL_UP, FERRANDO_HOX11_NEIGHBORS, CHICAS_RB1_TARGETS_LOW_SERUM, FISCHER_DREAM_TARGETS, PID_CMYB…	1539.38	1600.42	1478.34	-0.114405	0.0271728	0.331482	FALSE	1536	1725	1540	1511	1457	1467	1600	1478
ENSG00000118482	PHF3	protein_coding	PHD finger protein 3; PHD finger protein 3; PHD finger protein 3; PHD finger protein 3; PHD finger protein 3; PHD finger protein 3; PHD finger protein 3; PHD finger protein 3; PHD finger protein 3; PHD finger protein 3; PHD finger protein 3; PHD finger protein 3; PHD finger protein 3; PHD finger protein 3; PHD finger protein 3	PHF3, KIAA0244; PHF3, KIAA0244; PHF3, KIAA0244; PHF3, KIAA0244; PHF3, KIAA0244; PHF3, KIAA0244; PHF3, KIAA0244; PHF3; PHF3; PHF3; PHF3; PHF3; PHF3; PHF3; PHF3	Q92576; A3KFI8; Q14CR5; Q5CZI1; Q5T1T6; Q9NQ16; Q9UI45; D6REP0; D6RBF0; D6R9X2; H0Y8L0; E9PE34; A0A1B0GX99; E7ER40; E7EVH3	PHF3_HUMAN; PHF3_HUMAN; PHF3_HUMAN; PHF3_HUMAN; PHF3_HUMAN; PHF3_HUMAN; PHF3_HUMAN; D6REP0_HUMAN; D6RBF0_HUMAN; D6R9X2_HUMAN; H0Y8L0_HUMAN; E9PE34_HUMAN; A0A1B0GX99_HUMAN; E7ER40_HUMAN; E7EVH3_HUMAN	ENST00000262043.8, ENST00000393387.5; ENST00000262043.8, ENST00000393387.5; ENST00000262043.8, ENST00000393387.5; ENST00000262043.8, ENST00000393387.5; ENST00000262043.8, ENST00000393387.5; ENST00000262043.8, ENST00000393387.5; ENST00000262043.8, ENST00000393387.5; ENST00000509876.5; ENST00000514822.1; ENST00000509330.5; ENST00000505138.1; ENST00000481385.6; ENST00000494284.6; ENST00000515594.5; …	ENSP00000262043.4, ENSP00000377048.1; ENSP00000262043.4, ENSP00000377048.1; ENSP00000262043.4, ENSP00000377048.1; ENSP00000262043.4, ENSP00000377048.1; ENSP00000262043.4, ENSP00000377048.1; ENSP00000262043.4, ENSP00000377048.1; ENSP00000262043.4, ENSP00000377048.1; ENSP00000424994.1; ENSP00000424197.1; ENSP00000422841.1; ENSP00000421417.1; ENSP00000425227.1; ENSP00000424078.1; ENSP00000425338.1; …	ENSG00000118482	chr6	63635802	63779336	+			binding, nucleobase-containing compound metabolic process, transcription, DNA-templated, cellular aromatic compound metabolic process, nitrogen compound metabolic process, multicellular organism development, metabolic process, zinc ion binding, biosynthetic process, macromolecule biosynthetic process, cellular process, gene expression, RNA metabolic process, heterocycle biosynthetic process, arom…	GO:0005488, GO:0006139, GO:0006351, GO:0006725, GO:0006807, GO:0007275, GO:0008152, GO:0008270, GO:0009058, GO:0009059, GO:0009987, GO:0010467, GO:0016070, GO:0018130, GO:0019438, GO:0032501, GO:0032502, GO:0032774, GO:0034641, GO:0034645, GO:0034654, GO:0043167, GO:0043169, GO:0043170, GO:0044237, GO:0044238, GO:0044249, GO:0044260, GO:0044271, GO:0044699, GO:0044707, GO:0044767, GO:0046483, GO:…	HALLMARK_UV_RESPONSE_DN	LINDGREN_BLADDER_CANCER_CLUSTER_1_UP, HATADA_METHYLATED_IN_LUNG_CANCER_UP, BENPORATH_EED_TARGETS, HADDAD_T_LYMPHOCYTE_AND_NK_PROGENITOR_UP, GENTILE_UV_RESPONSE_CLUSTER_D2, KYNG_DNA_DAMAGE_BY_GAMMA_AND_UV_RADIATION, KYNG_DNA_DAMAGE_UP, HOSHIDA_LIVER_CANCER_SUBCLASS_S2, PARENT_MTOR_SIGNALING_UP, NAKAMURA_TUMOR_ZONE_PERIPHERAL_VS_CENTRAL_DN, KIM_WT1_TARGETS_DN, GRAESSMANN_APOPTOSIS_BY_DOXORUBICIN_DN…	1538.08	1507.87	1568.3	0.0566559	0.222613	0.838862	FALSE	1475	1577	1472	1555	1587	1563	1508	1568
ENSG00000140575	IQGAP1	protein_coding	Ras GTPase-activating-like protein IQGAP1; Ras GTPase-activating-like protein IQGAP1; IQ motif containing GTPase activating protein 1; IQGAP1 protein; IQGAP1 protein; IQ motif containing GTPase activating protein 1; IQ motif containing GTPase activating protein 1; IQ motif containing GTPase activating protein 1; IQ motif containing GTPase activating protein 1; IQGAP1 protein; IQ motif containing …	IQGAP1, KIAA0051; IQGAP1, KIAA0051; IQGAP1; IQGAP1; IQGAP1; IQGAP1; IQGAP1; IQGAP1; IQGAP1; IQGAP1; IQGAP1	P46940; A7MBM3; A0A087X225; Q5FWG8; Q05DN7; A0A087WWP1; H0YKA5; A4QPB0; A0A0J9YXZ5; Q6P1N4; H0YLE8	IQGA1_HUMAN; IQGA1_HUMAN; A0A087X225_HUMAN; Q5FWG8_HUMAN; Q05DN7_HUMAN; A0A087WWP1_HUMAN; H0YKA5_HUMAN; A4QPB0_HUMAN; A0A0J9YXZ5_HUMAN; Q6P1N4_HUMAN; H0YLE8_HUMAN	ENST00000268182.10; ENST00000268182.10; ENST00000559809.2; ; ENST00000560373.1; ENST00000560418.1; ENST00000633485.1; ENST00000560738.1	ENSP00000268182.5; ENSP00000268182.5; ENSP00000484647.1; ; ENSP00000480393.1; ENSP00000452723.1; ENSP00000488618.1; ENSP00000453181.1	ENSG00000140575	chr15	90388242	90502239	+	Proteoglycans in cancer, Regulation of actin cytoskeleton, Adherens junction	hsa05205, hsa04810, hsa04520	cell morphogenesis, urogenital system development, ruffle, cytokine production, regulation of cytokine production, kidney development, regulation of protein phosphorylation, positive regulation of protein phosphorylation, epithelial cell development, enzyme inhibitor activity, GTPase inhibitor activity, GTPase activator activity, binding, calcium ion binding, protein binding, calmodulin binding, …	GO:0000902, GO:0001655, GO:0001726, GO:0001816, GO:0001817, GO:0001822, GO:0001932, GO:0001934, GO:0002064, GO:0004857, GO:0005095, GO:0005096, GO:0005488, GO:0005509, GO:0005515, GO:0005516, GO:0005543, GO:0005547, GO:0005576, GO:0005622, GO:0005623, GO:0005737, GO:0005829, GO:0005856, GO:0005874, GO:0005884, GO:0005886, GO:0005911, GO:0005912, GO:0005924, GO:0005925, GO:0006464, GO:0006468, GO:…		LAIHO_COLORECTAL_CANCER_SERRATED_UP, WANG_LMO4_TARGETS_DN, MULLIGHAN_MLL_SIGNATURE_2_UP, HAHTOLA_SEZARY_SYNDROM_UP, LANG_MYB_FAMILY_TARGETS, WOOD_EBV_EBNA1_TARGETS_DN, FALVELLA_SMOKERS_WITH_LUNG_CANCER, MARTIN_VIRAL_GPCR_SIGNALING_UP, KIM_GERMINAL_CENTER_T_HELPER_UP, BYSTRYKH_HEMATOPOIESIS_STEM_CELL_AND_BRAIN_QTL_CIS, GUO_HEX_TARGETS_UP, THEILGAARD_NEUTROPHIL_AT_SKIN_WOUND_DN, WELCSH_BRCA1_TARGET…	1534.93	1481.59	1588.27	0.100242	0.0323855	0.372312	FALSE	1443	1539	1463	1554	1605	1605	1481	1588
ENSG00000152332	UHMK1	protein_coding	Serine/threonine-protein kinase Kist; Serine/threonine-protein kinase Kist; Serine/threonine-protein kinase Kist; Serine/threonine-protein kinase Kist; Serine/threonine-protein kinase Kist	UHMK1, KIS, KIST; UHMK1, KIS, KIST; UHMK1, KIS, KIST; UHMK1, KIS, KIST; UHMK1, KIS, KIST	Q8TAS1; A0A0A6YYC2; A8K8K4; G3V1M1; Q96C22	UHMK1_HUMAN; UHMK1_HUMAN; UHMK1_HUMAN; UHMK1_HUMAN; UHMK1_HUMAN	ENST00000489294.2, ENST00000538489.5, ENST00000545294.5; ENST00000489294.2, ENST00000538489.5, ENST00000545294.5; ENST00000489294.2, ENST00000538489.5, ENST00000545294.5; ENST00000489294.2, ENST00000538489.5, ENST00000545294.5; ENST00000489294.2, ENST00000538489.5, ENST00000545294.5	ENSP00000420270.1, ENSP00000446416.1, ENSP00000441226.1; ENSP00000420270.1, ENSP00000446416.1, ENSP00000441226.1; ENSP00000420270.1, ENSP00000446416.1, ENSP00000441226.1; ENSP00000420270.1, ENSP00000446416.1, ENSP00000441226.1; ENSP00000420270.1, ENSP00000446416.1, ENSP00000441226.1	ENSG00000152332	chr1	162497251	162529631	+			nucleotide binding, nuclear-transcribed mRNA catabolic process, nonsense-mediated decay, RNA splicing, via transesterification reactions, RNA splicing, via transesterification reactions with bulged adenosine as nucleophile, alternative mRNA splicing, via spliceosome, regulation of alternative mRNA splicing, via spliceosome, mRNA splicing, via spliceosome, nuclear-transcribed mRNA catabolic proces…	GO:0000166, GO:0000184, GO:0000375, GO:0000377, GO:0000380, GO:0000381, GO:0000398, GO:0000956, GO:0001882, GO:0001883, GO:0003676, GO:0003723, GO:0003729, GO:0003824, GO:0004672, GO:0004674, GO:0005488, GO:0005515, GO:0005524, GO:0005622, GO:0005623, GO:0005634, GO:0005737, GO:0006139, GO:0006396, GO:0006397, GO:0006401, GO:0006402, GO:0006412, GO:0006413, GO:0006417, GO:0006446, GO:0006464, GO:…		GINESTIER_BREAST_CANCER_20Q13_AMPLIFICATION_UP, MCCLUNG_DELTA_FOSB_TARGETS_8WK, RIGGI_EWING_SARCOMA_PROGENITOR_UP, LINSLEY_MIR16_TARGETS, REACTOME_ESR_MEDIATED_SIGNALING, REACTOME_SIGNALING_BY_NUCLEAR_RECEPTORS, REACTOME_EXTRA_NUCLEAR_ESTROGEN_SIGNALING, REACTOME_ESTROGEN_DEPENDENT_NUCLEAR_EVENTS_DOWNSTREAM_OF_ESR_MEMBRANE_SIGNALING, GARY_CD5_TARGETS_UP, OSMAN_BLADDER_CANCER_UP, TAKEDA_TARGETS_OF…	1534.67	1617	1452.33	-0.154848	0.000866722	0.0305078	FALSE	1647	1609	1595	1490	1434	1433	1617	1452
ENSG00000137337	MDC1	protein_coding	Mediator of DNA damage checkpoint protein 1; Mediator of DNA damage checkpoint protein 1; Mediator of DNA damage checkpoint protein 1; Mediator of DNA damage checkpoint protein 1; Mediator of DNA damage checkpoint protein 1; Mediator of DNA damage checkpoint protein 1; Mediator of DNA damage checkpoint protein 1; Mediator of DNA damage checkpoint protein 1; Mediator of DNA damage checkpoint prote…	MDC1, KIAA0170, NFBD1; MDC1, KIAA0170, NFBD1; MDC1, KIAA0170, NFBD1; MDC1, KIAA0170, NFBD1; MDC1, KIAA0170, NFBD1; MDC1, KIAA0170, NFBD1; MDC1, KIAA0170, NFBD1; MDC1, KIAA0170, NFBD1; MDC1, KIAA0170, NFBD1; MDC1, KIAA0170, NFBD1; MDC1, KIAA0170, NFBD1; MDC1, KIAA0170, NFBD1; MDC1, KIAA0170, NFBD1; MDC1, KIAA0170, NFBD1; MDC1, KIAA0170, NFBD1; MDC1; MDC1; MDC1; MDC1; MDC1; MDC1; MDC1; MDC1; MDC1; …	Q14676; A2AB04; A2BF04; A2RRA8; A7YY86; B0S8A2; Q0EFC2; Q2L6H7; Q2TAZ4; Q5JP55; Q5JP56; Q5ST83; Q68CQ3; Q86Z06; Q96QC2; L8E828; A0A291LM07; A1Z5I9; A1Z5I8; A0A291LM21; A1Z5I6; A1Z5I7; H0Y6Z8; A0A087X0R2; A2AB07; A2AB05; A2AB06	MDC1_HUMAN; MDC1_HUMAN; MDC1_HUMAN; MDC1_HUMAN; MDC1_HUMAN; MDC1_HUMAN; MDC1_HUMAN; MDC1_HUMAN; MDC1_HUMAN; MDC1_HUMAN; MDC1_HUMAN; MDC1_HUMAN; MDC1_HUMAN; MDC1_HUMAN; MDC1_HUMAN; L8E828_HUMAN; A0A291LM07_HUMAN; A1Z5I9_HUMAN; A1Z5I8_HUMAN; A0A291LM21_HUMAN; A1Z5I6_HUMAN; A1Z5I7_HUMAN; H0Y6Z8_HUMAN; A0A087X0R2_HUMAN; A2AB07_HUMAN; A2AB05_HUMAN; A2AB06_HUMAN	ENST00000376406.8, ENST00000383566.8, ENST00000420019.6, ENST00000420320.6, ENST00000427406.6, ENST00000435664.6, ENST00000440369.6, ENST00000449153.6; ENST00000376406.8, ENST00000383566.8, ENST00000420019.6, ENST00000420320.6, ENST00000427406.6, ENST00000435664.6, ENST00000440369.6, ENST00000449153.6; ENST00000376406.8, ENST00000383566.8, ENST00000420019.6, ENST00000420320.6, ENST00000427406.6, …	ENSP00000365588.3, ENSP00000373060.4, ENSP00000396484.2, ENSP00000416511.2, ENSP00000387429.2, ENSP00000404318.2, ENSP00000415212.2, ENSP00000409167.2; ENSP00000365588.3, ENSP00000373060.4, ENSP00000396484.2, ENSP00000416511.2, ENSP00000387429.2, ENSP00000404318.2, ENSP00000415212.2, ENSP00000409167.2; ENSP00000365588.3, ENSP00000373060.4, ENSP00000396484.2, ENSP00000416511.2, ENSP00000387429.2, …	ENSG00000137337	chr6	30699807	30717447	-			cell cycle checkpoint, DNA damage checkpoint, mitotic cell cycle, non-recombinational repair, binding, protein binding, intracellular, cell, nucleus, nucleoplasm, chromosome, adherens junction, cell-substrate adherens junction, focal adhesion, nucleobase-containing compound metabolic process, DNA metabolic process, DNA repair, double-strand break repair, double-strand break repair via nonhomologo…	GO:0000075, GO:0000077, GO:0000278, GO:0000726, GO:0005488, GO:0005515, GO:0005622, GO:0005623, GO:0005634, GO:0005654, GO:0005694, GO:0005912, GO:0005924, GO:0005925, GO:0006139, GO:0006259, GO:0006281, GO:0006302, GO:0006303, GO:0006464, GO:0006725, GO:0006807, GO:0006950, GO:0006974, GO:0007049, GO:0007093, GO:0007346, GO:0008022, GO:0008152, GO:0009987, GO:0016925, GO:0018193, GO:0018205, GO:…		BLANCO_MELO_COVID19_SARS_COV_2_POS_PATIENT_LUNG_TISSUE_DN, DAVICIONI_MOLECULAR_ARMS_VS_ERMS_UP, COLLIS_PRKDC_REGULATORS, ASTON_MAJOR_DEPRESSIVE_DISORDER_DN, CROMER_METASTASIS_UP, KAYO_AGING_MUSCLE_UP, SMID_BREAST_CANCER_RELAPSE_IN_BONE_DN, SMID_BREAST_CANCER_BASAL_UP, FISCHER_DREAM_TARGETS, REACTOME_CELL_CYCLE, REACTOME_SUMOYLATION, REACTOME_SUMOYLATION_OF_DNA_DAMAGE_RESPONSE_AND_REPAIR_PROTEINS,…	1516.26	1555.29	1477.22	-0.0742515	0.137965	0.724961	FALSE	1493	1644	1529	1470	1445	1517	1555	1477
ENSG00000107581	EIF3A	protein_coding	Eukaryotic translation initiation factor 3 subunit A; Eukaryotic translation initiation factor 3 subunit A; Eukaryotic translation initiation factor 3 subunit A; Eukaryotic translation initiation factor 3 subunit A; Eukaryotic translation initiation factor 3 subunit A; Eukaryotic translation initiation factor 3 subunit A; Eukaryotic translation initiation factor 6; Eukaryotic translation initiati…	EIF3A, EIF3S10, KIAA0139; EIF3A, EIF3S10, KIAA0139; EIF3A, EIF3S10, KIAA0139; EIF3A, EIF3S10, KIAA0139; EIF3A, EIF3S10, KIAA0139; EIF3A, EIF3S10, KIAA0139; EIF3A, EIF6, ITGB4BP, OK/SW-cl.27; EIF3A, EIF6, ITGB4BP, OK/SW-cl.27; EIF3A, EIF6, ITGB4BP, OK/SW-cl.27; EIF3A, EIF6, ITGB4BP, OK/SW-cl.27; EIF3A, EIF3S10; EIF3A, EIF3S10; EIF3A, eIF3a, EIF3S10; EIF3A; EIF3A; EIF3A; EIF3A	Q14152; B1AMV5; B4DYS1; F5H335; O00653; Q15778; P56537; B7ZBG9; Q6IBN8; Q96TD5; Q24JU4; Q6ZNE1; J9R021; Q05BS0; Q3B770; Q6P1R0; Q7Z5T5	EIF3A_HUMAN; EIF3A_HUMAN; EIF3A_HUMAN; EIF3A_HUMAN; EIF3A_HUMAN; EIF3A_HUMAN; IF6_HUMAN; IF6_HUMAN; IF6_HUMAN; IF6_HUMAN; Q24JU4_HUMAN; Q6ZNE1_HUMAN; J9R021_HUMAN; Q05BS0_HUMAN; Q3B770_HUMAN; Q6P1R0_HUMAN; Q7Z5T5_HUMAN	ENST00000369144.8, ENST00000541549.2; ENST00000369144.8, ENST00000541549.2; ENST00000369144.8, ENST00000541549.2; ENST00000369144.8, ENST00000541549.2; ENST00000369144.8, ENST00000541549.2; ENST00000369144.8, ENST00000541549.2; ENST00000374436.7, ENST00000374443.7, ENST00000374450.8, ENST00000675032.1; ENST00000374436.7, ENST00000374443.7, ENST00000374450.8, ENST00000675032.1; ENST00000374436.7, …	ENSP00000358140.3, ENSP00000438178.2; ENSP00000358140.3, ENSP00000438178.2; ENSP00000358140.3, ENSP00000438178.2; ENSP00000358140.3, ENSP00000438178.2; ENSP00000358140.3, ENSP00000438178.2; ENSP00000358140.3, ENSP00000438178.2; ENSP00000363559.3, ENSP00000363566.3, ENSP00000363574.3, ENSP00000502429.1; ENSP00000363559.3, ENSP00000363566.3, ENSP00000363574.3, ENSP00000502429.1; ENSP00000363559.3, …	ENSG00000107581	chr10	119033670	119080823	-	RNA transport	hsa03013	formation of translation preinitiation complex, formation of cytoplasmic translation initiation complex, cytoplasmic translation, cytoplasmic translational initiation, cap-independent translational initiation, IRES-dependent translational initiation, nucleic acid binding, RNA binding, translation initiation factor activity, structural molecule activity, binding, protein binding, intracellular, ce…	GO:0001731, GO:0001732, GO:0002181, GO:0002183, GO:0002190, GO:0002192, GO:0003676, GO:0003723, GO:0003743, GO:0005198, GO:0005488, GO:0005515, GO:0005622, GO:0005623, GO:0005634, GO:0005730, GO:0005737, GO:0005829, GO:0005852, GO:0006412, GO:0006413, GO:0006417, GO:0006446, GO:0006518, GO:0006807, GO:0008135, GO:0008152, GO:0009058, GO:0009059, GO:0009889, GO:0009987, GO:0010467, GO:0010468, GO:…	HALLMARK_ALLOGRAFT_REJECTION	HOUNKPE_HOUSEKEEPING_GENES, WANG_LMO4_TARGETS_DN, UDAYAKUMAR_MED1_TARGETS_UP, SCHAEFFER_PROSTATE_DEVELOPMENT_AND_CANCER_BOX4_DN, SCHAEFFER_SOX9_TARGETS_IN_PROSTATE_DEVELOPMENT_DN, MILI_PSEUDOPODIA_CHEMOTAXIS_UP, CHANDRAN_METASTASIS_DN, FIGUEROA_AML_METHYLATION_CLUSTER_3_DN, FISCHER_DREAM_TARGETS, GRYDER_PAX3FOXO1_ENHANCERS_IN_TADS, BIOCARTA_IRES_PATHWAY, REACTOME_EUKARYOTIC_TRANSLATION_INITIATION…	1512.52	1496.93	1528.11	0.0297276	0.57256	0.973212	FALSE	1428	1663	1400	1506	1538	1541	1497	1528
ENSG00000120802	TMPO	protein_coding	Lamina-associated polypeptide 2, isoform alpha; Lamina-associated polypeptide 2, isoform alpha; Lamina-associated polypeptide 2, isoform alpha; Lamina-associated polypeptide 2, isoform alpha; Lamina-associated polypeptide 2, isoform alpha; Lamina-associated polypeptide 2, isoforms beta/gamma; Lamina-associated polypeptide 2, isoforms beta/gamma; Lamina-associated polypeptide 2, isoforms beta/gamm…	TMPO, LAP2; TMPO, LAP2; TMPO, LAP2; TMPO, LAP2; TMPO, LAP2; TMPO, LAP2; TMPO, LAP2; TMPO, LAP2; TMPO, hCG_2015322; TMPO	P42166; P08918; P08919; Q14860; Q16295; P42167; A2T926; Q14861; G5E972; H0YJH7	LAP2A_HUMAN; LAP2A_HUMAN; LAP2A_HUMAN; LAP2A_HUMAN; LAP2A_HUMAN; LAP2B_HUMAN; LAP2B_HUMAN; LAP2B_HUMAN; G5E972_HUMAN; H0YJH7_HUMAN	ENST00000266732.8; ENST00000266732.8; ENST00000266732.8; ENST00000266732.8; ENST00000266732.8; ENST00000261210.9, ENST00000393053.6, ENST00000556029.6; ENST00000261210.9, ENST00000393053.6, ENST00000556029.6; ENST00000261210.9, ENST00000393053.6, ENST00000556029.6; ENST00000343315.9; ENST00000556678.1	ENSP00000266732.4; ENSP00000266732.4; ENSP00000266732.4; ENSP00000266732.4; ENSP00000266732.4; ENSP00000261210.5, ENSP00000376773.2, ENSP00000450627.1; ENSP00000261210.5, ENSP00000376773.2, ENSP00000450627.1; ENSP00000261210.5, ENSP00000376773.2, ENSP00000450627.1; ENSP00000340251.5; ENSP00000451552.1	ENSG00000120802	chr12	98515579	98550351	+			nucleic acid binding, DNA binding, binding, protein binding, lamin binding, intracellular, cell, nucleus, nuclear envelope, nuclear inner membrane, cytoplasm, endomembrane system, membrane, integral component of membrane, organelle inner membrane, organelle membrane, intrinsic component of membrane, nuclear membrane, organelle envelope, envelope, organelle, membrane-bounded organelle, intracellul…	GO:0003676, GO:0003677, GO:0005488, GO:0005515, GO:0005521, GO:0005622, GO:0005623, GO:0005634, GO:0005635, GO:0005637, GO:0005737, GO:0012505, GO:0016020, GO:0016021, GO:0019866, GO:0031090, GO:0031224, GO:0031965, GO:0031967, GO:0031975, GO:0043226, GO:0043227, GO:0043229, GO:0043231, GO:0044422, GO:0044424, GO:0044425, GO:0044428, GO:0044446, GO:0044464, GO:0097159, GO:1901363	HALLMARK_G2M_CHECKPOINT, HALLMARK_E2F_TARGETS	LIU_VMYB_TARGETS_UP, MULLIGHAN_MLL_SIGNATURE_2_UP, MULLIGHAN_NPM1_SIGNATURE_3_UP, UDAYAKUMAR_MED1_TARGETS_UP, VANHARANTA_UTERINE_FIBROID_WITH_7Q_DELETION_UP, RIZ_ERYTHROID_DIFFERENTIATION_HBZ, RIZ_ERYTHROID_DIFFERENTIATION_HEMGN, RICKMAN_TUMOR_DIFFERENTIATED_WELL_VS_POORLY_UP, ONDER_CDH1_TARGETS_1_DN, BYSTROEM_CORRELATED_WITH_IL5_DN, WELCSH_BRCA1_TARGETS_UP, MARIADASON_RESPONSE_TO_BUTYRATE_SULIND…	1509.19	1533.2	1485.18	-0.0458771	0.352952	0.929004	FALSE	1478	1593	1528	1521	1490	1445	1533	1485
ENSG00000167522	ANKRD11	protein_coding	Ankyrin repeat domain-containing protein 11; Ankyrin repeat domain-containing protein 11; Ankyrin repeat domain-containing protein 11; Ankyrin repeat domain 11 isoform A, Ankyrin repeat domain containing 11; Ankyrin repeat domain containing 11; Alternative protein ANKRD11; ANKRD11 protein; ANKRD11 protein; Truncated ankyrin repeat domain 11; Ankyrin repeat domain containing 11; Ankyrin repeat dom…	ANKRD11, ANCO1; ANKRD11, ANCO1; ANKRD11, ANCO1; ANKRD11; ANKRD11; ANKRD11; ANKRD11; ANKRD11; ANKRD11; ANKRD11; ANKRD11; ANKRD11; ANKRD11; ANKRD11; ANKRD11; ANKRD11; ANKRD11; ANKRD11; ANKRD11; ANKRD11; ANKRD11	Q6UB99; Q6NTG1; Q6QMF8; X5D778; A0A2R8Y438; L0R6C4; Q8IVY9; Q6PEL2; A0A345W8A6; H0Y3E3; A0A2R8YE94; H0Y2U4; A0A2R8Y728; A0A2R8Y5V1; A0A0K2FGV1; H3BNU4; A0A0K2FGM8; A0A2R8Y7Z1; A0A2R8Y4T9; A0A2R8YE03; A0A2R8YEI0	ANR11_HUMAN; ANR11_HUMAN; ANR11_HUMAN; X5D778_HUMAN; A0A2R8Y438_HUMAN; L0R6C4_HUMAN; Q8IVY9_HUMAN; Q6PEL2_HUMAN; A0A345W8A6_HUMAN; H0Y3E3_HUMAN; A0A2R8YE94_HUMAN; H0Y2U4_HUMAN; A0A2R8Y728_HUMAN; A0A2R8Y5V1_HUMAN; A0A0K2FGV1_HUMAN; H3BNU4_HUMAN; A0A0K2FGM8_HUMAN; A0A2R8Y7Z1_HUMAN; A0A2R8Y4T9_HUMAN; A0A2R8YE03_HUMAN; A0A2R8YEI0_HUMAN	ENST00000301030.10, ENST00000378330.7, ENST00000642600.1; ENST00000301030.10, ENST00000378330.7, ENST00000642600.1; ENST00000301030.10, ENST00000378330.7, ENST00000642600.1; ENST00000644285.1; ENST00000642443.1; ; ; ENST00000378332.7; ENST00000647213.1; ENST00000330736.10, ENST00000562275.6, ENST00000643964.1; ENST00000645664.1; ENST00000645278.1; ENST00000563291.1, ENST00000566858.5, ENST0000056…	ENSP00000301030.4, ENSP00000367581.2, ENSP00000495226.1; ENSP00000301030.4, ENSP00000367581.2, ENSP00000495226.1; ENSP00000301030.4, ENSP00000367581.2, ENSP00000495226.1; ENSP00000496476.1; ENSP00000493644.1; ; ; ENSP00000367583.2; ENSP00000495399.1; ENSP00000330815.5, ENSP00000454550.1, ENSP00000495181.1; ENSP00000495975.1; ENSP00000494850.1; ENSP00000455008.1, ENSP00000495743.1, ENSP00000496367…	ENSG00000167522	chr16	89267630	89490561	-			skeletal system development, in utero embryonic development, tissue homeostasis, intracellular, cell, nucleus, nucleoplasm, cytoplasm, plasma membrane, multicellular organism development, anatomical structure morphogenesis, embryo development, embryo development ending in birth or egg hatching, organ morphogenesis, body morphogenesis, membrane, membrane-enclosed lumen, nuclear lumen, multicellula…	GO:0001501, GO:0001701, GO:0001894, GO:0005622, GO:0005623, GO:0005634, GO:0005654, GO:0005737, GO:0005886, GO:0007275, GO:0009653, GO:0009790, GO:0009792, GO:0009887, GO:0010171, GO:0016020, GO:0031974, GO:0031981, GO:0032501, GO:0032502, GO:0035264, GO:0040007, GO:0042475, GO:0042476, GO:0042592, GO:0043009, GO:0043226, GO:0043227, GO:0043229, GO:0043231, GO:0043233, GO:0044422, GO:0044424, GO:…		GARGALOVIC_RESPONSE_TO_OXIDIZED_PHOSPHOLIPIDS_GREEN_DN, RHEIN_ALL_GLUCOCORTICOID_THERAPY_UP, CHIN_BREAST_CANCER_COPY_NUMBER_DN, MARTIN_INTERACT_WITH_HDAC, SHI_SPARC_TARGETS_UP, SCHAEFFER_SOX9_TARGETS_IN_PROSTATE_DEVELOPMENT_DN, BENPORATH_SUZ12_TARGETS, STARK_PREFRONTAL_CORTEX_22Q11_DELETION_UP, NIKOLSKY_BREAST_CANCER_16Q24_AMPLICON, KIM_GERMINAL_CENTER_T_HELPER_UP, SANSOM_APC_TARGETS, KYNG_DNA_DA…	1504.73	1627.98	1381.49	-0.236704	6.33812e-06	0.000535676	FALSE	1541	1757	1586	1359	1422	1364	1628	1381
ENSG00000185567	AHNAK2	protein_coding	Protein AHNAK2; Protein AHNAK2; Protein AHNAK2; Protein AHNAK2; Protein AHNAK2; Protein AHNAK2; Protein AHNAK2; Protein AHNAK2; Protein AHNAK2; Protein AHNAK2	AHNAK2, C14orf78, KIAA2019; AHNAK2, C14orf78, KIAA2019; AHNAK2, C14orf78, KIAA2019; AHNAK2, C14orf78, KIAA2019; AHNAK2, C14orf78, KIAA2019; AHNAK2, C14orf78, KIAA2019; AHNAK2, C14orf78, KIAA2019; AHNAK2, C14orf78, KIAA2019; AHNAK2, C14orf78, KIAA2019; AHNAK2, C14orf78, KIAA2019	Q8IVF2; Q5BKX7; Q7Z343; Q7Z358; Q7Z394; Q7Z3G0; Q86WQ6; Q8IYY1; Q8N3G4; Q96EX9	AHNK2_HUMAN; AHNK2_HUMAN; AHNK2_HUMAN; AHNK2_HUMAN; AHNK2_HUMAN; AHNK2_HUMAN; AHNK2_HUMAN; AHNK2_HUMAN; AHNK2_HUMAN; AHNK2_HUMAN	ENST00000333244.6, ENST00000557457.1; ENST00000333244.6, ENST00000557457.1; ENST00000333244.6, ENST00000557457.1; ENST00000333244.6, ENST00000557457.1; ENST00000333244.6, ENST00000557457.1; ENST00000333244.6, ENST00000557457.1; ENST00000333244.6, ENST00000557457.1; ENST00000333244.6, ENST00000557457.1; ENST00000333244.6, ENST00000557457.1; ENST00000333244.6, ENST00000557457.1	ENSP00000353114.4, ENSP00000450998.1; ENSP00000353114.4, ENSP00000450998.1; ENSP00000353114.4, ENSP00000450998.1; ENSP00000353114.4, ENSP00000450998.1; ENSP00000353114.4, ENSP00000450998.1; ENSP00000353114.4, ENSP00000450998.1; ENSP00000353114.4, ENSP00000450998.1; ENSP00000353114.4, ENSP00000450998.1; ENSP00000353114.4, ENSP00000450998.1; ENSP00000353114.4, ENSP00000450998.1	ENSG00000185567	chr14	104937244	104978374	-			binding, protein binding, intracellular, cell, nucleus, cytoplasm, plasma membrane, vesicle membrane, membrane, cytoplasmic, membrane-bounded vesicle, myofibril, sarcomere, Z disc, T-tubule, cytoplasmic vesicle membrane, organelle membrane, cytoplasmic vesicle, I band, vesicle, membrane-bounded vesicle, sarcolemma, costamere, organelle, membrane-bounded organelle, non-membrane-bounded organelle, …	GO:0005488, GO:0005515, GO:0005622, GO:0005623, GO:0005634, GO:0005737, GO:0005886, GO:0012506, GO:0016020, GO:0016023, GO:0030016, GO:0030017, GO:0030018, GO:0030315, GO:0030659, GO:0031090, GO:0031410, GO:0031674, GO:0031982, GO:0031988, GO:0042383, GO:0043034, GO:0043226, GO:0043227, GO:0043228, GO:0043229, GO:0043231, GO:0043232, GO:0043292, GO:0044422, GO:0044424, GO:0044425, GO:0044433, GO:…		SENGUPTA_NASOPHARYNGEAL_CARCINOMA_WITH_LMP1_DN, PEREZ_TP53_TARGETS, RICKMAN_TUMOR_DIFFERENTIATED_WELL_VS_POORLY_DN, LEIN_PONS_MARKERS, KANG_CISPLATIN_RESISTANCE_UP, COATES_MACROPHAGE_M1_VS_M2_DN, CHANDRAN_METASTASIS_DN, LU_EZH2_TARGETS_UP, HOELZEL_NF1_TARGETS_UP, FIGUEROA_AML_METHYLATION_CLUSTER_1_DN, FIGUEROA_AML_METHYLATION_CLUSTER_3_DN, FIGUEROA_AML_METHYLATION_CLUSTER_6_DN, KOHOUTEK_CCNT1_TAR…	1497.73	1239.29	1756.16	0.502566	1.30504e-09	3.12225e-07	FALSE	1285	1246	1187	1588	1791	1890	1239	1756
ENSG00000171634	BPTF	protein_coding	Nucleosome-remodeling factor subunit BPTF; Nucleosome-remodeling factor subunit BPTF; Nucleosome-remodeling factor subunit BPTF; Nucleosome-remodeling factor subunit BPTF; Bromodomain PHD finger transcription factor; Bromodomain PHD finger transcription factor; Bromodomain PHD finger transcription factor; Bromodomain PHD finger transcription factor; Bromodomain PHD finger transcription factor; Br…	BPTF, FAC1, FALZ; BPTF, FAC1, FALZ; BPTF, FAC1, FALZ; BPTF, FAC1, FALZ; BPTF; BPTF; BPTF; BPTF; BPTF; BPTF; BPTF; BPTF; BPTF; BPTF; BPTF	Q12830; Q6NX67; Q7Z7D6; Q9UIG2; E9PE19; J3QQK4; F5GXF5; A0A2R8Y7Q1; E7ETD6; F5H176; J3KSK9; J3KSY0; J3QLW4; Q86TN2; J3QQQ8	BPTF_HUMAN; BPTF_HUMAN; BPTF_HUMAN; BPTF_HUMAN; E9PE19_HUMAN; J3QQK4_HUMAN; F5GXF5_HUMAN; A0A2R8Y7Q1_HUMAN; E7ETD6_HUMAN; F5H176_HUMAN; J3KSK9_HUMAN; J3KSY0_HUMAN; J3QLW4_HUMAN; Q86TN2_HUMAN; J3QQQ8_HUMAN	ENST00000306378.11, ENST00000321892.8; ENST00000306378.11, ENST00000321892.8; ENST00000306378.11, ENST00000321892.8; ENST00000306378.11, ENST00000321892.8; ENST00000342579.8; ENST00000582467.2; ENST00000544778.6; ENST00000644067.1; ENST00000424123.7; ENST00000544491.2; ENST00000580465.5; ENST00000577837.1; ENST00000583990.1; ENST00000581258.5	ENSP00000307208.6, ENSP00000315454.4; ENSP00000307208.6, ENSP00000315454.4; ENSP00000307208.6, ENSP00000315454.4; ENSP00000307208.6, ENSP00000315454.4; ENSP00000343837.5; ENSP00000463776.2; ENSP00000440854.2; ENSP00000496182.2; ENSP00000388405.3; ENSP00000443949.2; ENSP00000462535.1; ENSP00000462703.1; ENSP00000463736.1; ENSP00000463845.1	ENSG00000171634	chr17	67825503	67984378	+			reproduction, negative regulation of transcription from RNA polymerase II promoter, in utero embryonic development, placenta development, embryonic placenta development, regionalization, developmental process involved in reproduction, nucleic acid binding, DNA binding, catalytic activity, binding, protein binding, extracellular region, intracellular, cell, nucleus, nucleoplasm, cytoplasm, nucleob…	GO:0000003, GO:0000122, GO:0001701, GO:0001890, GO:0001892, GO:0003002, GO:0003006, GO:0003676, GO:0003677, GO:0003824, GO:0005488, GO:0005515, GO:0005576, GO:0005622, GO:0005623, GO:0005634, GO:0005654, GO:0005737, GO:0006139, GO:0006325, GO:0006338, GO:0006351, GO:0006355, GO:0006357, GO:0006366, GO:0006725, GO:0006807, GO:0006950, GO:0006996, GO:0007275, GO:0007389, GO:0007399, GO:0007417, GO:…		LASTOWSKA_NEUROBLASTOMA_COPY_NUMBER_UP, NIKOLSKY_BREAST_CANCER_17Q21_Q25_AMPLICON, ULE_SPLICING_VIA_NOVA2, IVANOVA_HEMATOPOIESIS_STEM_CELL_SHORT_TERM, BONCI_TARGETS_OF_MIR15A_AND_MIR16_1, CHANDRAN_METASTASIS_UP, WP_16P112_PROXIMAL_DELETION_SYNDROME, WP_ENDODERM_DIFFERENTIATION, NAKAMURA_TUMOR_ZONE_PERIPHERAL_VS_CENTRAL_DN, BASAKI_YBX1_TARGETS_DN, OSWALD_HEMATOPOIETIC_STEM_CELL_IN_COLLAGEN_GEL_DN,…	1492.63	1471.93	1513.34	0.0399959	0.403236	0.948233	FALSE	1463	1508	1444	1465	1567	1507	1471	1513
ENSG00000082898	XPO1	protein_coding	Exportin-1; Exportin-1; Exportin-1; Exportin-1; Exportin-1; Exportin-1; Exportin-1; Exportin 1; Exportin 1; Exportin 1; Exportin 1; Exportin 1; Exportin 1; Exportin 1; Exportin 1; Exportin 1; Exportin 1; Exportin 1; Exportin 1; Exportin 1; Exportin 1; Exportin 1; Exportin 1; Exportin 1; Exportin 1; Exportin 1; Exportin 1; Exportin 1; Exportin 1	XPO1, CRM1; XPO1, CRM1; XPO1, CRM1; XPO1, CRM1; XPO1, CRM1; XPO1, CRM1; XPO1, CRM1; XPO1; XPO1; XPO1; XPO1; XPO1; XPO1; XPO1; XPO1; XPO1; XPO1; XPO1; XPO1; XPO1; XPO1; XPO1; XPO1; XPO1; XPO1; XPO1; XPO1; XPO1; XPO1	O14980; A6NL14; A8K1K5; D6W5E2; Q63HP8; Q68CP3; Q99433; A0A7I2V2Y6; A0A7I2V461; A0A7I2V6B9; A0A7I2V2S3; A0A7I2V3W6; A0A7I2V488; A0A7I2V2H0; A0A7I2V531; A0A7P0Z4B7; A0A7I2V396; C9IYM2; F8WF71; A0A7I2V3P3; A0A7I2V4A3; A0A7I2YQX3; C9JKM9; A0A7I2YQP1; A0A7I2V3N0; A0A7I2V2C5; A0A7I2V3J1; C9J673; A0A7I2YQV4	XPO1_HUMAN; XPO1_HUMAN; XPO1_HUMAN; XPO1_HUMAN; XPO1_HUMAN; XPO1_HUMAN; XPO1_HUMAN; A0A7I2V2Y6_HUMAN; A0A7I2V461_HUMAN; A0A7I2V6B9_HUMAN; A0A7I2V2S3_HUMAN; A0A7I2V3W6_HUMAN; A0A7I2V488_HUMAN; A0A7I2V2H0_HUMAN; A0A7I2V531_HUMAN; A0A7P0Z4B7_HUMAN; A0A7I2V396_HUMAN; C9IYM2_HUMAN; F8WF71_HUMAN; A0A7I2V3P3_HUMAN; A0A7I2V4A3_HUMAN; A0A7I2YQX3_HUMAN; C9JKM9_HUMAN; A0A7I2YQP1_HUMAN; A0A7I2V3N0_HUMAN; A0A…	ENST00000401558.7, ENST00000404992.6, ENST00000406957.5, ENST00000676553.1, ENST00000676667.1, ENST00000677150.1, ENST00000677239.1, ENST00000677417.1, ENST00000677813.1, ENST00000677814.1, ENST00000677928.1, ENST00000677933.1, ENST00000678182.1, ENST00000678790.1; ENST00000401558.7, ENST00000404992.6, ENST00000406957.5, ENST00000676553.1, ENST00000676667.1, ENST00000677150.1, ENST00000677239.1, …	ENSP00000384863.2, ENSP00000385942.2, ENSP00000385559.1, ENSP00000504247.1, ENSP00000503809.1, ENSP00000503167.1, ENSP00000504087.1, ENSP00000503572.1, ENSP00000504543.1, ENSP00000504848.1, ENSP00000504198.1, ENSP00000503482.1, ENSP00000504594.1, ENSP00000503419.1; ENSP00000384863.2, ENSP00000385942.2, ENSP00000385559.1, ENSP00000504247.1, ENSP00000503809.1, ENSP00000503167.1, ENSP00000504087.1, …	ENSG00000082898	chr2	61476032	61538741	-	Influenza A, HTLV-I infection, Ribosome biogenesis in eukaryotes, RNA transport, Epstein-Barr virus infection	hsa05164, hsa05166, hsa03008, hsa03013, hsa05169	ribosomal subunit export from nucleus, ribosomal large subunit export from nucleus, ribosomal small subunit export from nucleus, negative regulation of transcription from RNA polymerase II promoter, microtubule cytoskeleton organization, chromosome, centromeric region, kinetochore, sister chromatid segregation, nucleic acid binding, RNA binding, transporter activity, nucleocytoplasmic transporter…	GO:0000054, GO:0000055, GO:0000056, GO:0000122, GO:0000226, GO:0000775, GO:0000776, GO:0000819, GO:0003676, GO:0003723, GO:0005215, GO:0005487, GO:0005488, GO:0005515, GO:0005622, GO:0005623, GO:0005634, GO:0005635, GO:0005642, GO:0005654, GO:0005694, GO:0005730, GO:0005737, GO:0005829, GO:0006139, GO:0006351, GO:0006355, GO:0006357, GO:0006366, GO:0006403, GO:0006611, GO:0006725, GO:0006807, GO:…	HALLMARK_G2M_CHECKPOINT, HALLMARK_E2F_TARGETS, HALLMARK_MYC_TARGETS_V1	GARGALOVIC_RESPONSE_TO_OXIDIZED_PHOSPHOLIPIDS_YELLOW_UP, WAMUNYOKOLI_OVARIAN_CANCER_LMP_DN, ALCALA_APOPTOSIS, RICKMAN_TUMOR_DIFFERENTIATED_WELL_VS_POORLY_UP, MORI_SMALL_PRE_BII_LYMPHOCYTE_DN, YAGI_AML_RELAPSE_PROGNOSIS, CROMER_METASTASIS_UP, FAELT_B_CLL_WITH_VH_REARRANGEMENTS_DN, YAGI_AML_SURVIVAL, SESTO_RESPONSE_TO_UV_C2, BURTON_ADIPOGENESIS_7, BURTON_ADIPOGENESIS_PEAK_AT_8HR, HOFFMANN_SMALL_PRE…	1489.71	1508.85	1470.56	-0.0370534	0.429814	0.954193	FALSE	1514	1531	1482	1473	1474	1465	1509	1470
ENSG00000101596	SMCHD1	protein_coding	Structural maintenance of chromosomes flexible hinge domain-containing protein 1; Structural maintenance of chromosomes flexible hinge domain-containing protein 1; Structural maintenance of chromosomes flexible hinge domain-containing protein 1; Structural maintenance of chromosomes flexible hinge domain-containing protein 1; Structural maintenance of chromosomes flexible hinge domain-containing …	SMCHD1, KIAA0650; SMCHD1, KIAA0650; SMCHD1, KIAA0650; SMCHD1, KIAA0650; SMCHD1, KIAA0650; SMCHD1, KIAA0650; SMCHD1; SMCHD1; SMCHD1; SMCHD1; SMCHD1; SMCHD1; SMCHD1; SMCHD1; SMCHD1	A6NHR9; O75141; Q6AHX6; Q6ZTQ8; Q9H6Q2; Q9UG39; L0R6P7; A0A8I5KQZ7; J3KRK8; J3QSH1; A0A2R8YE92; A0A8I5KW02; A0A2R8YCU7; J3KTL8; A0A8I5KRS9	SMHD1_HUMAN; SMHD1_HUMAN; SMHD1_HUMAN; SMHD1_HUMAN; SMHD1_HUMAN; SMHD1_HUMAN; L0R6P7_HUMAN; A0A8I5KQZ7_HUMAN; J3KRK8_HUMAN; J3QSH1_HUMAN; A0A2R8YE92_HUMAN; A0A8I5KW02_HUMAN; A0A2R8YCU7_HUMAN; J3KTL8_HUMAN; A0A8I5KRS9_HUMAN	ENST00000320876.11; ENST00000320876.11; ENST00000320876.11; ENST00000320876.11; ENST00000320876.11; ENST00000320876.11; ENST00000686763.1; ENST00000585229.1; ENST00000584897.5; ENST00000645355.1; ENST00000686864.1; ENST00000642953.1; ENST00000577880.5; ENST00000688342.1	ENSP00000326603.7; ENSP00000326603.7; ENSP00000326603.7; ENSP00000326603.7; ENSP00000326603.7; ENSP00000326603.7; ENSP00000510263.1; ENSP00000462050.1; ENSP00000464684.1; ENSP00000495392.1; ENSP00000509148.1; ENSP00000493989.1; ENSP00000463049.1; ENSP00000508422.1	ENSG00000101596	chr18	2655726	2805017	+			nucleotide binding, nuclear chromosome, chromosome, telomeric region, nuclear chromosome, telomeric region, sex chromosome, X chromosome, Barr body, nucleoside binding, purine nucleoside binding, binding, ATP binding, intracellular, cell, nucleus, chromosome, organelle organization, dosage compensation, metabolic process, dosage compensation by inactivation of X chromosome, cellular process, gene…	GO:0000166, GO:0000228, GO:0000781, GO:0000784, GO:0000803, GO:0000805, GO:0001740, GO:0001882, GO:0001883, GO:0005488, GO:0005524, GO:0005622, GO:0005623, GO:0005634, GO:0005694, GO:0006996, GO:0007549, GO:0008152, GO:0009048, GO:0009987, GO:0010467, GO:0010468, GO:0016043, GO:0017076, GO:0019222, GO:0030554, GO:0031974, GO:0031981, GO:0032549, GO:0032550, GO:0032553, GO:0032555, GO:0032559, GO:…		BLANCO_MELO_COVID19_SARS_COV_2_INFECTION_A594_ACE2_EXPRESSING_CELLS_UP, THUM_SYSTOLIC_HEART_FAILURE_DN, RICKMAN_TUMOR_DIFFERENTIATED_WELL_VS_POORLY_UP, NOUZOVA_METHYLATED_IN_APL, KONDO_PROSTATE_CANCER_HCP_WITH_H3K27ME3, CHEOK_RESPONSE_TO_MERCAPTOPURINE_AND_HD_MTX_DN, FISCHER_DREAM_TARGETS, ONKEN_UVEAL_MELANOMA_UP, SENGUPTA_NASOPHARYNGEAL_CARCINOMA_WITH_LMP1_UP, CHARAFE_BREAST_CANCER_LUMINAL_VS_BA…	1487.48	1485.86	1489.1	0.00314668	0.931384	0.997932	FALSE	1487	1517	1453	1561	1484	1422	1485	1489
ENSG00000084234	APLP2	protein_coding	Amyloid beta precursor like protein 2; Amyloid beta precursor like protein 2; Amyloid beta precursor like protein 2; Amyloid beta precursor like protein 2; Amyloid beta precursor like protein 2; Amyloid beta precursor like protein 2; Amyloid beta precursor like protein 2; Amyloid beta precursor like protein 2; Amyloid beta precursor like protein 2; Amyloid beta precursor like protein 2; Amyloid b…	APLP2, APPL2; APLP2, APPL2; APLP2, APPL2; APLP2, APPL2; APLP2, APPL2; APLP2, APPL2; APLP2, APPL2; APLP2, APPL2; APLP2, APPL2; APLP2; APLP2; APLP2; APLP2; APLP2	Q06481; B3KXX9; H7BXI4; Q13861; Q14594; Q14662; Q71U10; Q7M4L3; Q9BT36; E9PQS3; E9PSC7; L8E7K0; E9PPD0; Q9UED0	APLP2_HUMAN; APLP2_HUMAN; APLP2_HUMAN; APLP2_HUMAN; APLP2_HUMAN; APLP2_HUMAN; APLP2_HUMAN; APLP2_HUMAN; APLP2_HUMAN; E9PQS3_HUMAN; E9PSC7_HUMAN; L8E7K0_HUMAN; E9PPD0_HUMAN; Q9UED0_HUMAN	ENST00000263574.9, ENST00000278756.7, ENST00000338167.10, ENST00000345598.9, ENST00000528499.5, ENST00000650012.1; ENST00000263574.9, ENST00000278756.7, ENST00000338167.10, ENST00000345598.9, ENST00000528499.5, ENST00000650012.1; ENST00000263574.9, ENST00000278756.7, ENST00000338167.10, ENST00000345598.9, ENST00000528499.5, ENST00000650012.1; ENST00000263574.9, ENST00000278756.7, ENST00000338167.…	ENSP00000263574.5, ENSP00000278756.7, ENSP00000345444.5, ENSP00000263575.6, ENSP00000435914.1, ENSP00000497691.1; ENSP00000263574.5, ENSP00000278756.7, ENSP00000345444.5, ENSP00000263575.6, ENSP00000435914.1, ENSP00000497691.1; ENSP00000263574.5, ENSP00000278756.7, ENSP00000345444.5, ENSP00000263575.6, ENSP00000435914.1, ENSP00000497691.1; ENSP00000263574.5, ENSP00000278756.7, ENSP00000345444.5, …	ENSG00000084234	chr11	130068147	130144811	+			platelet degranulation, nucleic acid binding, DNA binding, enzyme inhibitor activity, endopeptidase inhibitor activity, serine-type endopeptidase inhibitor activity, binding, protein binding, glycosaminoglycan binding, extracellular region, intracellular, cell, nucleus, cytoplasm, plasma membrane, proteolysis, transport, exocytosis, cell communication, signal transduction, G-protein coupled recep…	GO:0002576, GO:0003676, GO:0003677, GO:0004857, GO:0004866, GO:0004867, GO:0005488, GO:0005515, GO:0005539, GO:0005576, GO:0005622, GO:0005623, GO:0005634, GO:0005737, GO:0005886, GO:0006508, GO:0006810, GO:0006887, GO:0007154, GO:0007165, GO:0007186, GO:0008152, GO:0008201, GO:0009892, GO:0009987, GO:0010466, GO:0010605, GO:0010951, GO:0012505, GO:0012506, GO:0016020, GO:0016021, GO:0016023, GO:…	HALLMARK_ADIPOGENESIS	BLANCO_MELO_COVID19_SARS_COV_2_INFECTION_A594_ACE2_EXPRESSING_CELLS_RUXOLITINIB_DN, TURASHVILI_BREAST_LOBULAR_CARCINOMA_VS_DUCTAL_NORMAL_DN, TURASHVILI_BREAST_LOBULAR_CARCINOMA_VS_LOBULAR_NORMAL_UP, TONKS_TARGETS_OF_RUNX1_RUNX1T1_FUSION_MONOCYTE_UP, LUI_THYROID_CANCER_PAX8_PPARG_UP, LASTOWSKA_NEUROBLASTOMA_COPY_NUMBER_DN, LUI_THYROID_CANCER_CLUSTER_1, LIANG_HEMATOPOIESIS_STEM_CELL_NUMBER_LARGE_VS…	1483.89	1471.63	1496.15	0.0238273	0.635064	0.982837	FALSE	1412	1598	1405	1447	1518	1524	1471	1496
ENSG00000204469	PRRC2A	protein_coding	Protein PRRC2A; Protein PRRC2A; Protein PRRC2A; Protein PRRC2A; Protein PRRC2A; Protein PRRC2A; Protein PRRC2A; Protein PRRC2A; Protein PRRC2A; Protein PRRC2A; Protein PRRC2A; Protein PRRC2A; Protein PRRC2A; Protein PRRC2A; Protein PRRC2A; Protein PRRC2A; Protein PRRC2A; Alternative protein PRRC2A	PRRC2A, BAT2, G2; PRRC2A, BAT2, G2; PRRC2A, BAT2, G2; PRRC2A, BAT2, G2; PRRC2A, BAT2, G2; PRRC2A, BAT2, G2; PRRC2A, BAT2, G2; PRRC2A, BAT2, G2; PRRC2A, BAT2, G2; PRRC2A, BAT2, G2; PRRC2A, BAT2, G2; PRRC2A, BAT2, G2; PRRC2A, BAT2, G2; PRRC2A, BAT2, G2; PRRC2A, BAT2, G2; PRRC2A, BAT2, G2; PRRC2A, BAT2, G2; PRRC2A	P48634; B0UX77; B0UZE9; B0UZL3; O95875; Q05BK4; Q4LE37; Q5SQ29; Q5SQ30; Q5ST84; Q5STX6; Q5STX7; Q68DW9; Q6P9P7; Q6PIN1; Q8MGQ9; Q96QC6; L8EBD0	PRC2A_HUMAN; PRC2A_HUMAN; PRC2A_HUMAN; PRC2A_HUMAN; PRC2A_HUMAN; PRC2A_HUMAN; PRC2A_HUMAN; PRC2A_HUMAN; PRC2A_HUMAN; PRC2A_HUMAN; PRC2A_HUMAN; PRC2A_HUMAN; PRC2A_HUMAN; PRC2A_HUMAN; PRC2A_HUMAN; PRC2A_HUMAN; PRC2A_HUMAN; L8EBD0_HUMAN	ENST00000376007.8, ENST00000376033.3, ENST00000383455.2, ENST00000383464.8, ENST00000414956.1, ENST00000416335.1, ENST00000422962.1, ENST00000428775.1, ENST00000430737.6, ENST00000432252.1, ENST00000435971.6, ENST00000439762.6, ENST00000454306.6, ENST00000458561.6; ENST00000376007.8, ENST00000376033.3, ENST00000383455.2, ENST00000383464.8, ENST00000414956.1, ENST00000416335.1, ENST00000422962.1, …	ENSP00000365175.4, ENSP00000365201.2, ENSP00000372947.2, ENSP00000372956.4, ENSP00000404619.1, ENSP00000415182.1, ENSP00000415363.1, ENSP00000387910.1, ENSP00000413977.2, ENSP00000408226.1, ENSP00000409444.2, ENSP00000400540.2, ENSP00000387477.2, ENSP00000396812.2; ENSP00000365175.4, ENSP00000365201.2, ENSP00000372947.2, ENSP00000372956.4, ENSP00000404619.1, ENSP00000415182.1, ENSP00000415363.1, …	ENSG00000204469	chr6	31620715	31637771	+			nucleic acid binding, RNA binding, binding, protein binding, extracellular region, intracellular, cell, nucleus, cytoplasm, membrane, vesicle, membrane-bounded vesicle, organelle, membrane-bounded organelle, intracellular organelle, extracellular organelle, intracellular membrane-bounded organelle, extracellular region part, intracellular part, cell part, poly(A) RNA binding, extracellular exosom…	GO:0003676, GO:0003723, GO:0005488, GO:0005515, GO:0005576, GO:0005622, GO:0005623, GO:0005634, GO:0005737, GO:0016020, GO:0031982, GO:0031988, GO:0043226, GO:0043227, GO:0043229, GO:0043230, GO:0043231, GO:0044421, GO:0044424, GO:0044464, GO:0044822, GO:0070062, GO:0097159, GO:1901363, GO:1903561		LAIHO_COLORECTAL_CANCER_SERRATED_DN, GINESTIER_BREAST_CANCER_ZNF217_AMPLIFIED_DN, GINESTIER_BREAST_CANCER_20Q13_AMPLIFICATION_DN, LIAO_METASTASIS, FAELT_B_CLL_WITH_VH3_21_UP, MIKKELSEN_ES_ICP_WITH_H3K4ME3, MIKKELSEN_NPC_ICP_WITH_H3K4ME3, GARY_CD5_TARGETS_UP, HUTTMANN_B_CLL_POOR_SURVIVAL_UP, MOHANKUMAR_HOXA1_TARGETS_UP, SPIELMAN_LYMPHOBLAST_EUROPEAN_VS_ASIAN_UP, SMITH_TERT_TARGETS_UP, LENAOUR_DEND…	1481.13	1544.19	1418.07	-0.122843	0.00966669	0.171899	FALSE	1515	1593	1524	1395	1430	1429	1544	1418
ENSG00000185697	MYBL1	protein_coding	Myb-related protein A; Myb-related protein A; Myb-related protein A; V-myb myeloblastosis viral oncogene homolog (Avian)-like 1; MYB proto-oncogene like 1	MYBL1, AMYB; MYBL1, AMYB; MYBL1, AMYB; MYBL1; MYBL1	P10243; E7EW29; Q495F9; Q495G0; E7EWZ1	MYBA_HUMAN; MYBA_HUMAN; MYBA_HUMAN; Q495G0_HUMAN; E7EWZ1_HUMAN	ENST00000522677.8, ENST00000524176.2; ENST00000522677.8, ENST00000524176.2; ENST00000522677.8, ENST00000524176.2; ENST00000517885.5	ENSP00000429633.2, ENSP00000428011.2; ENSP00000429633.2, ENSP00000428011.2; ENSP00000429633.2, ENSP00000428011.2; ENSP00000428265.1	ENSG00000185697	chr8	66562175	66614247	-	HTLV-I infection	hsa05166	regulatory region DNA binding, transcription regulatory region sequence-specific DNA binding, RNA polymerase II regulatory region sequence-specific DNA binding, RNA polymerase II core promoter proximal region sequence-specific DNA binding, RNA polymerase II transcription factor activity, sequence-specific DNA binding, transcription factor activity, RNA polymerase II core promoter proximal region …	GO:0000975, GO:0000976, GO:0000977, GO:0000978, GO:0000981, GO:0000982, GO:0000987, GO:0001012, GO:0001067, GO:0001071, GO:0001077, GO:0001159, GO:0001228, GO:0003676, GO:0003677, GO:0003690, GO:0003700, GO:0005488, GO:0005622, GO:0005623, GO:0005634, GO:0006139, GO:0006351, GO:0006355, GO:0006357, GO:0006366, GO:0006725, GO:0006807, GO:0008152, GO:0009058, GO:0009059, GO:0009889, GO:0009891, GO:…	HALLMARK_ESTROGEN_RESPONSE_EARLY	HOLLMANN_APOPTOSIS_VIA_CD40_UP, SENGUPTA_NASOPHARYNGEAL_CARCINOMA_WITH_LMP1_DN, HUTTMANN_B_CLL_POOR_SURVIVAL_DN, HAHTOLA_SEZARY_SYNDROM_DN, RIZ_ERYTHROID_DIFFERENTIATION_6HR, CHIARETTI_ACUTE_LYMPHOBLASTIC_LEUKEMIA_ZAP70, ACEVEDO_LIVER_CANCER_WITH_H3K9ME3_DN, SMID_BREAST_CANCER_BASAL_UP, BUCKANOVICH_T_LYMPHOCYTE_HOMING_ON_TUMOR_DN, VANTVEER_BREAST_CANCER_BRCA1_UP, ZHAN_LATE_DIFFERENTIATION_GENES_D…	1480.47	1532.39	1428.54	-0.101181	0.0427946	0.439682	FALSE	1479	1581	1537	1455	1360	1471	1532	1428
ENSG00000166598	HSP90B1	protein_coding	Endoplasmin; Endoplasmin; Epididymis luminal protein 35, Epididymis secretory sperm binding protein Li 125m, Heat shock protein 90kDa beta (Grp94), member 1, isoform CRA_b; Heat shock protein 90 beta family member 1; Heat shock protein 90 beta family member 1; Heat shock protein 90 beta family member 1; Heat shock protein 90 beta family member 1; Heat shock protein 90 beta family member 1; HSP90B…	HSP90B1, GRP94, TRA1; HSP90B1, GRP94, TRA1; HSP90B1, HEL-S-125m, HEL35, hCG_21864; HSP90B1; HSP90B1; HSP90B1; HSP90B1; HSP90B1; HSP90B1; HSP90B1; HSP90B1; HSP90B1; HSP90B1; HSP90B1; HSP90B1; HSP90B1; HSP90B1; HSP90B1; HSP90B1; HSP90B1	P14625; Q96A97; V9HWP2; A0A7P0T917; H0YIV0; A0A087WT78; A0A7P0T823; A0A7P0TAY2; Q96GW1; A0A7P0TAE1; A0A7P0TBC2; A0A7P0TAT8; A0A7P0TAG4; A0A7P0T8C8; A0A7P0Z4B4; A0A7P0TAC2; F8W026; A0A7P0T885; A0A7P0T8R3; A0A7P0Z405	ENPL_HUMAN; ENPL_HUMAN; V9HWP2_HUMAN; A0A7P0T917_HUMAN; H0YIV0_HUMAN; A0A087WT78_HUMAN; A0A7P0T823_HUMAN; A0A7P0TAY2_HUMAN; Q96GW1_HUMAN; A0A7P0TAE1_HUMAN; A0A7P0TBC2_HUMAN; A0A7P0TAT8_HUMAN; A0A7P0TAG4_HUMAN; A0A7P0T8C8_HUMAN; A0A7P0Z4B4_HUMAN; A0A7P0TAC2_HUMAN; F8W026_HUMAN; A0A7P0T885_HUMAN; A0A7P0T8R3_HUMAN; A0A7P0Z405_HUMAN	ENST00000299767.10; ENST00000299767.10; ENST00000679861.1, ENST00000680316.1; ENST00000550595.2; ENST00000614327.2; ENST00000681949.1; ENST00000680391.1; ENST00000680762.1; ENST00000680899.1; ENST00000681861.1; ENST00000680370.1; ENST00000681941.1; ENST00000679538.1; ENST00000681174.1; ENST00000549334.5; ENST00000680663.1; ENST00000681172.1; ENST00000681698.1	ENSP00000299767.4; ENSP00000299767.4; ENSP00000505440.1, ENSP00000505046.1; ENSP00000450215.2; ENSP00000477660.2; ENSP00000504951.1; ENSP00000506292.1; ENSP00000506150.1; ENSP00000506602.1; ENSP00000506419.1; ENSP00000506084.1; ENSP00000505039.1; ENSP00000505687.1; ENSP00000506032.1; ENSP00000446748.1; ENSP00000505000.1; ENSP00000505280.1; ENSP00000504931.1	ENSG00000166598	chr12	103930107	103953931	+	PI3K-Akt signaling pathway, Pathways in cancer, NOD-like receptor signaling pathway, Estrogen signaling pathway, Thyroid hormone synthesis, Protein processing in endoplasmic reticulum, Prostate cancer	hsa04151, hsa05200, hsa04621, hsa04915, hsa04918, hsa04141, hsa05215	nucleotide binding, response to hypoxia, nucleoside binding, purine nucleoside binding, activation of innate immune response, pattern recognition receptor signaling pathway, toll-like receptor signaling pathway, activation of immune response, immune system process, regulation of immune system process, positive regulation of immune system process, immune response-activating signal transduction, in…	GO:0000166, GO:0001666, GO:0001882, GO:0001883, GO:0002218, GO:0002221, GO:0002224, GO:0002253, GO:0002376, GO:0002682, GO:0002684, GO:0002757, GO:0002758, GO:0002764, GO:0003676, GO:0003723, GO:0005102, GO:0005488, GO:0005509, GO:0005515, GO:0005524, GO:0005576, GO:0005622, GO:0005623, GO:0005634, GO:0005737, GO:0005783, GO:0005788, GO:0005789, GO:0005829, GO:0005886, GO:0005912, GO:0005924, GO:…	HALLMARK_UNFOLDED_PROTEIN_RESPONSE, HALLMARK_PI3K_AKT_MTOR_SIGNALING, HALLMARK_MTORC1_SIGNALING	HOUNKPE_HOUSEKEEPING_GENES, IBRAHIM_NRF2_UP, THUM_SYSTOLIC_HEART_FAILURE_DN, HOEBEKE_LYMPHOID_STEM_CELL_DN, CHIARADONNA_NEOPLASTIC_TRANSFORMATION_CDC25_UP, MORI_EMU_MYC_LYMPHOMA_BY_ONSET_TIME_DN, TARTE_PLASMA_CELL_VS_B_LYMPHOCYTE_UP, MUNSHI_MULTIPLE_MYELOMA_UP, DE_YY1_TARGETS_DN, ZHANG_BREAST_CANCER_PROGENITORS_DN, CHAUHAN_RESPONSE_TO_METHOXYESTRADIOL_DN, SHAFFER_IRF4_TARGETS_IN_MYELOMA_VS_MATURE…	1474.83	1509.12	1440.53	-0.0670605	0.226612	0.843526	FALSE	1464	1652	1412	1419	1465	1438	1509	1440
ENSG00000135318	NT5E	protein_coding	5'-nucleotidase; 5'-nucleotidase; 5'-nucleotidase; 5'-nucleotidase; 5'-nucleotidase; 5'-nucleotidase; 5'-nucleotidase; 5'-nucleotidase; 5'-nucleotidase	NT5E, NT5, NTE; NT5E, NT5, NTE; NT5E, NT5, NTE; NT5E, NT5, NTE; NT5E, hCG_401111; NT5E; NT5E; NT5E, hCG_401111; NT5E	P21589; B3KQI8; O75520; Q5W116; Q96B60; H0Y3X5; H0Y7R7; Q53Z63; Q6NZX3	5NTD_HUMAN; 5NTD_HUMAN; 5NTD_HUMAN; 5NTD_HUMAN; Q96B60_HUMAN; H0Y3X5_HUMAN; H0Y7R7_HUMAN; Q53Z63_HUMAN; Q6NZX3_HUMAN	ENST00000257770.8, ENST00000369651.7; ENST00000257770.8, ENST00000369651.7; ENST00000257770.8, ENST00000369651.7; ENST00000257770.8, ENST00000369651.7; ENST00000369646.7; ENST00000437581.1; ENST00000416334.5;	ENSP00000257770.3, ENSP00000358665.3; ENSP00000257770.3, ENSP00000358665.3; ENSP00000257770.3, ENSP00000358665.3; ENSP00000257770.3, ENSP00000358665.3; ENSP00000358660.3; ENSP00000387630.1; ENSP00000414674.1;	ENSG00000135318	chr6	85449584	85495791	+	Pyrimidine metabolism, Metabolic pathways, Purine metabolism, Nicotinate and nicotinamide metabolism	hsa00240, hsa01100, hsa00230, hsa00760	nucleotide binding, catalytic activity, binding, iron ion binding, extracellular region, intracellular, cell, cytoplasm, plasma membrane, nucleobase-containing compound metabolic process, purine nucleoside catabolic process, purine nucleotide metabolic process, purine nucleotide biosynthetic process, purine nucleotide catabolic process, AMP catabolic process, pyrimidine nucleoside metabolic proce…	GO:0000166, GO:0003824, GO:0005488, GO:0005506, GO:0005576, GO:0005622, GO:0005623, GO:0005737, GO:0005886, GO:0006139, GO:0006152, GO:0006163, GO:0006164, GO:0006195, GO:0006196, GO:0006213, GO:0006259, GO:0006629, GO:0006725, GO:0006753, GO:0006793, GO:0006796, GO:0006807, GO:0006950, GO:0006952, GO:0006954, GO:0007155, GO:0007159, GO:0007275, GO:0007399, GO:0007417, GO:0007420, GO:0008152, GO:…	HALLMARK_EPITHELIAL_MESENCHYMAL_TRANSITION, HALLMARK_GLYCOLYSIS, HALLMARK_IL2_STAT5_SIGNALING	FOROUTAN_TGFB_EMT_UP, FOROUTAN_PRODRANK_TGFB_EMT_UP, FOROUTAN_INTEGRATED_TGFB_EMT_UP, BLANCO_MELO_HUMAN_PARAINFLUENZA_VIRUS_3_INFECTION_A594_CELLS_UP, BLANCO_MELO_RESPIRATORY_SYNCYTIAL_VIRUS_INFECTION_A594_CELLS_UP, BLANCO_MELO_BETA_INTERFERON_TREATED_BRONCHIAL_EPITHELIAL_CELLS_UP, GOZGIT_ESR1_TARGETS_UP, LINDGREN_BLADDER_CANCER_CLUSTER_3_DN, BEGUM_TARGETS_OF_PAX3_FOXO1_FUSION_UP, HERNANDEZ_ABERR…	1474.45	1440.2	1508.7	0.0669926	0.151839	0.744326	FALSE	1414	1484	1423	1499	1528	1499	1440	1508
ENSG00000197694	SPTAN1	protein_coding	Spectrin alpha chain, non-erythrocytic 1; Spectrin alpha chain, non-erythrocytic 1; Spectrin alpha chain, non-erythrocytic 1; Spectrin alpha chain, non-erythrocytic 1; Spectrin alpha chain, non-erythrocytic 1; Spectrin alpha chain, non-erythrocytic 1; Spectrin alpha chain, non-erythrocytic 1; Spectrin alpha chain, non-erythrocytic 1; Spectrin alpha chain, non-erythrocytic 1; Spectrin alpha, non-e…	SPTAN1, NEAS, SPTA2; SPTAN1, NEAS, SPTA2; SPTAN1, NEAS, SPTA2; SPTAN1, NEAS, SPTA2; SPTAN1, NEAS, SPTA2; SPTAN1, NEAS, SPTA2; SPTAN1, NEAS, SPTA2; SPTAN1, NEAS, SPTA2; SPTAN1, NEAS, SPTA2; SPTAN1; SPTAN1; SPTAN1; SPTAN1; SPTAN1; SPTAN1; SPTAN1; SPTAN1; SPTAN1; SPTAN1; SPTAN1; SPTAN1; SPTAN1; SPTAN1; SPTAN1; SPTAN1; SPTAN1	Q13813; Q13186; Q15324; Q16606; Q59EF1; Q5VXV5; Q5VXV6; Q7Z6M5; Q9P0V0; A0A994J4G5; A0A0D9SF54; A0A994J498; A0A0D9SFF6; A0A0D9SGF6; A0A994J6W3; A0A1B0GTD1; A0A1B0GV13; A0A1B0GW19; A0A1B0GWE2; Q14917; A0A994J7B0; A0A1B0GTB7; A0A994J6W6; A0A1B0GUH3; A0A5F9ZHC3; A0A0D9SFH4	SPTN1_HUMAN; SPTN1_HUMAN; SPTN1_HUMAN; SPTN1_HUMAN; SPTN1_HUMAN; SPTN1_HUMAN; SPTN1_HUMAN; SPTN1_HUMAN; SPTN1_HUMAN; A0A994J4G5_HUMAN; A0A0D9SF54_HUMAN; A0A994J498_HUMAN; A0A0D9SFF6_HUMAN; A0A0D9SGF6_HUMAN; A0A994J6W3_HUMAN; A0A1B0GTD1_HUMAN; A0A1B0GV13_HUMAN; A0A1B0GW19_HUMAN; A0A1B0GWE2_HUMAN; Q14917_HUMAN; A0A994J7B0_HUMAN; A0A1B0GTB7_HUMAN; A0A994J6W6_HUMAN; A0A1B0GUH3_HUMAN; A0A5F9ZHC3_HUMAN…	ENST00000358161.9, ENST00000372731.8, ENST00000372739.7, ENST00000706487.1; ENST00000358161.9, ENST00000372731.8, ENST00000372739.7, ENST00000706487.1; ENST00000358161.9, ENST00000372731.8, ENST00000372739.7, ENST00000706487.1; ENST00000358161.9, ENST00000372731.8, ENST00000372739.7, ENST00000706487.1; ENST00000358161.9, ENST00000372731.8, ENST00000372739.7, ENST00000706487.1; ENST00000358161.9, …	ENSP00000350882.6, ENSP00000361816.4, ENSP00000361824.4, ENSP00000516412.1; ENSP00000350882.6, ENSP00000361816.4, ENSP00000361824.4, ENSP00000516412.1; ENSP00000350882.6, ENSP00000361816.4, ENSP00000361824.4, ENSP00000516412.1; ENSP00000350882.6, ENSP00000361816.4, ENSP00000361824.4, ENSP00000516412.1; ENSP00000350882.6, ENSP00000361816.4, ENSP00000361824.4, ENSP00000516412.1; ENSP00000350882.6, …	ENSG00000197694	chr9	128552558	128633662	+	Tight junction, Apoptosis	hsa04530, hsa04210	SNARE binding, MAPK cascade, cell morphogenesis, cell morphogenesis involved in differentiation, actin binding, guanyl-nucleotide exchange factor activity, Ras guanyl-nucleotide exchange factor activity, structural molecule activity, structural constituent of cytoskeleton, binding, calcium ion binding, protein binding, calmodulin binding, extracellular region, intracellular, cell, cytoplasm, cyto…	GO:0000149, GO:0000165, GO:0000902, GO:0000904, GO:0003779, GO:0005085, GO:0005088, GO:0005198, GO:0005200, GO:0005488, GO:0005509, GO:0005515, GO:0005516, GO:0005576, GO:0005622, GO:0005623, GO:0005737, GO:0005829, GO:0005856, GO:0005886, GO:0005938, GO:0006461, GO:0006464, GO:0006468, GO:0006793, GO:0006796, GO:0006810, GO:0006888, GO:0006928, GO:0006935, GO:0006996, GO:0007010, GO:0007015, GO:…	HALLMARK_MITOTIC_SPINDLE, HALLMARK_APOPTOSIS, HALLMARK_MYOGENESIS	TAKEDA_TARGETS_OF_NUP98_HOXA9_FUSION_6HR_DN, MULLIGHAN_NPM1_MUTATED_SIGNATURE_1_DN, MULLIGHAN_NPM1_SIGNATURE_3_DN, TONKS_TARGETS_OF_RUNX1_RUNX1T1_FUSION_MONOCYTE_UP, TONKS_TARGETS_OF_RUNX1_RUNX1T1_FUSION_ERYTHROCYTE_UP, LANDIS_ERBB2_BREAST_TUMORS_324_UP, BARRIER_CANCER_RELAPSE_NORMAL_SAMPLE_DN, SCHLOSSER_SERUM_RESPONSE_UP, WANG_HCP_PROSTATE_CANCER, LEE_LIVER_CANCER_MYC_E2F1_UP, LEE_LIVER_CANCER_E…	1465.52	1476.43	1454.61	-0.0214626	0.658297	0.982967	FALSE	1487	1512	1431	1440	1457	1467	1476	1454
ENSG00000067225	PKM	protein_coding	Pyruvate kinase PKM; Pyruvate kinase PKM; Pyruvate kinase PKM; Pyruvate kinase PKM; Pyruvate kinase PKM; Pyruvate kinase PKM; Pyruvate kinase PKM; Pyruvate kinase PKM; Pyruvate kinase PKM; Pyruvate kinase PKM; Pyruvate kinase PKM; Pyruvate kinase PKM; Pyruvate kinase; Pyruvate kinase; Pyruvate kinase; Pyruvate kinase; pyruvate kinase; pyruvate kinase; pyruvate kinase; Pyruvate kinase; Pyruvate ki…	PKM, OIP3, PK2, PK3, PKM2; PKM, OIP3, PK2, PK3, PKM2; PKM, OIP3, PK2, PK3, PKM2; PKM, OIP3, PK2, PK3, PKM2; PKM, OIP3, PK2, PK3, PKM2; PKM, OIP3, PK2, PK3, PKM2; PKM, OIP3, PK2, PK3, PKM2; PKM, OIP3, PK2, PK3, PKM2; PKM, OIP3, PK2, PK3, PKM2; PKM, OIP3, PK2, PK3, PKM2; PKM, OIP3, PK2, PK3, PKM2; PKM, OIP3, PK2, PK3, PKM2; PKM; PKM; PKM, PKM2, hCG_2005199; PKM; PKM; PKM; PKM; PKM; PKM; PKM; PKM; P…	P14618; A6NFK3; B2R5N8; B3KRY0; B4DFX8; B4DUU6; P14786; Q53GK4; Q96E76; Q9BWB5; Q9UCV6; Q9UPF2; A0A8V8TNX9; H3BTN5; A0A804F6T5; A0A804F729; H3BT25; H3BU13; H3BUW1; A0A8V8TMM5; H3BQ34; H3BTJ2; B4DNK4; H3BQZ3; H3BN34	KPYM_HUMAN; KPYM_HUMAN; KPYM_HUMAN; KPYM_HUMAN; KPYM_HUMAN; KPYM_HUMAN; KPYM_HUMAN; KPYM_HUMAN; KPYM_HUMAN; KPYM_HUMAN; KPYM_HUMAN; KPYM_HUMAN; A0A8V8TNX9_HUMAN; H3BTN5_HUMAN; A0A804F6T5_HUMAN; A0A804F729_HUMAN; H3BT25_HUMAN; H3BU13_HUMAN; H3BUW1_HUMAN; A0A8V8TMM5_HUMAN; H3BQ34_HUMAN; H3BTJ2_HUMAN; B4DNK4_HUMAN; H3BQZ3_HUMAN; H3BN34_HUMAN	ENST00000319622.10, ENST00000335181.10, ENST00000568459.5; ENST00000319622.10, ENST00000335181.10, ENST00000568459.5; ENST00000319622.10, ENST00000335181.10, ENST00000568459.5; ENST00000319622.10, ENST00000335181.10, ENST00000568459.5; ENST00000319622.10, ENST00000335181.10, ENST00000568459.5; ENST00000319622.10, ENST00000335181.10, ENST00000568459.5; ENST00000319622.10, ENST00000335181.10, ENST0…	ENSP00000320171.6, ENSP00000334983.5, ENSP00000456970.1; ENSP00000320171.6, ENSP00000334983.5, ENSP00000456970.1; ENSP00000320171.6, ENSP00000334983.5, ENSP00000456970.1; ENSP00000320171.6, ENSP00000334983.5, ENSP00000456970.1; ENSP00000320171.6, ENSP00000334983.5, ENSP00000456970.1; ENSP00000320171.6, ENSP00000334983.5, ENSP00000456970.1; ENSP00000320171.6, ENSP00000334983.5, ENSP00000456970.1; …	ENSG00000067225	chr15	72199029	72231819	-	Metabolic pathways, Type II diabetes mellitus, Purine metabolism, Carbon metabolism, Biosynthesis of amino acids, Glycolysis / Gluconeogenesis, Pyruvate metabolism, Glucagon signaling pathway, Central carbon metabolism in cancer, Viral carcinogenesis	hsa01100, hsa04930, hsa00230, hsa01200, hsa01230, hsa00010, hsa00620, hsa04922, hsa05230, hsa05203	nucleotide binding, magnesium ion binding, response to hypoxia, nucleoside binding, purine nucleoside binding, liver development, nucleic acid binding, RNA binding, antigen binding, catalytic activity, pyruvate kinase activity, binding, protein binding, ATP binding, extracellular region, intracellular, cell, nucleus, cytoplasm, mitochondrion, cytosol, plasma membrane, cilium, carbohydrate metabol…	GO:0000166, GO:0000287, GO:0001666, GO:0001882, GO:0001883, GO:0001889, GO:0003676, GO:0003723, GO:0003823, GO:0003824, GO:0004743, GO:0005488, GO:0005515, GO:0005524, GO:0005576, GO:0005622, GO:0005623, GO:0005634, GO:0005737, GO:0005739, GO:0005829, GO:0005886, GO:0005929, GO:0005975, GO:0005996, GO:0006006, GO:0006007, GO:0006082, GO:0006090, GO:0006091, GO:0006096, GO:0006139, GO:0006163, GO:…	HALLMARK_GLYCOLYSIS	IBRAHIM_NRF1_UP, THUM_SYSTOLIC_HEART_FAILURE_DN, AKL_HTLV1_INFECTION_UP, MULLIGHAN_MLL_SIGNATURE_1_UP, MULLIGHAN_MLL_SIGNATURE_2_UP, BARRIER_CANCER_RELAPSE_TUMOR_SAMPLE_DN, RODRIGUES_NTN1_AND_DCC_TARGETS, SCHLOSSER_SERUM_RESPONSE_AUGMENTED_BY_MYC, LIAO_METASTASIS, GNATENKO_PLATELET_SIGNATURE, CHEN_LUNG_CANCER_SURVIVAL, ZHAN_V2_LATE_DIFFERENTIATION_GENES, MODY_HIPPOCAMPUS_POSTNATAL, CHIBA_RESPONSE…	1460.17	1505.15	1415.2	-0.0888491	0.0758925	0.562918	FALSE	1482	1582	1451	1372	1454	1419	1505	1415
ENSG00000108654	DDX5	protein_coding	Probable ATP-dependent RNA helicase DDX5; Probable ATP-dependent RNA helicase DDX5; Probable ATP-dependent RNA helicase DDX5; Probable ATP-dependent RNA helicase DDX5; Probable ATP-dependent RNA helicase DDX5; Probable ATP-dependent RNA helicase DDX5; Probable ATP-dependent RNA helicase DDX5; Probable ATP-dependent RNA helicase DDX5; Probable ATP-dependent RNA helicase DDX5; RNA helicase; RNA hel…	DDX5, G17P1, HELR, HLR1; DDX5, G17P1, HELR, HLR1; DDX5, G17P1, HELR, HLR1; DDX5, G17P1, HELR, HLR1; DDX5, G17P1, HELR, HLR1; DDX5, G17P1, HELR, HLR1; DDX5, G17P1, HELR, HLR1; DDX5; DDX5; DDX5; DDX5; DDX5; DDX5; DDX5; DDX5; DDX5; DDX5; DDX5; DDX5; DDX5; DDX5; DDX5; DDX5; DDX5; DDX5; DDX5	P17844; B4DLW8; B5BU21; D3DU32; E7ETL9; O75681; Q53Y61; A0A0G2JLI4; J3KTA4; J3KTQ4; J3QRQ7; B5BUE6; A0A7I2V507; A0A7I2V2S0; X6RLV5; J3QS79; K7EKV0; J3QR02; J3QKN9; J3QS97; J3QSF1; J3KRZ1; J3QRN5; A0A7I2V5F5; J3QR62; J3QLG9	DDX5_HUMAN; DDX5_HUMAN; DDX5_HUMAN; DDX5_HUMAN; DDX5_HUMAN; DDX5_HUMAN; DDX5_HUMAN; A0A0G2JLI4_HUMAN; J3KTA4_HUMAN; J3KTQ4_HUMAN; J3QRQ7_HUMAN; B5BUE6_HUMAN; A0A7I2V507_HUMAN; A0A7I2V2S0_HUMAN; X6RLV5_HUMAN; J3QS79_HUMAN; K7EKV0_HUMAN; J3QR02_HUMAN; J3QKN9_HUMAN; J3QS97_HUMAN; J3QSF1_HUMAN; J3KRZ1_HUMAN; J3QRN5_HUMAN; A0A7I2V5F5_HUMAN; J3QR62_HUMAN; J3QLG9_HUMAN	ENST00000225792.10, ENST00000450599.7, ENST00000577922.6, ENST00000585111.2, ENST00000676785.1; ENST00000225792.10, ENST00000450599.7, ENST00000577922.6, ENST00000585111.2, ENST00000676785.1; ENST00000225792.10, ENST00000450599.7, ENST00000577922.6, ENST00000585111.2, ENST00000676785.1; ENST00000225792.10, ENST00000450599.7, ENST00000577922.6, ENST00000585111.2, ENST00000676785.1; ENST00000225792…	ENSP00000225792.5, ENSP00000403085.3, ENSP00000464337.2, ENSP00000463168.2, ENSP00000504794.1; ENSP00000225792.5, ENSP00000403085.3, ENSP00000464337.2, ENSP00000463168.2, ENSP00000504794.1; ENSP00000225792.5, ENSP00000403085.3, ENSP00000464337.2, ENSP00000463168.2, ENSP00000504794.1; ENSP00000225792.5, ENSP00000403085.3, ENSP00000464337.2, ENSP00000463168.2, ENSP00000504794.1; ENSP00000225792.5, …	ENSG00000108654	chr17	64498254	64508199	-	Transcriptional misregulation in cancer, Proteoglycans in cancer, Spliceosome	hsa05202, hsa05205, hsa03040	negative regulation of transcription from RNA polymerase II promoter, nucleotide binding, RNA splicing, via transesterification reactions, RNA splicing, via transesterification reactions with bulged adenosine as nucleophile, alternative mRNA splicing, via spliceosome, regulation of alternative mRNA splicing, via spliceosome, mRNA splicing, via spliceosome, transcription factor activity, protein b…	GO:0000122, GO:0000166, GO:0000375, GO:0000377, GO:0000380, GO:0000381, GO:0000398, GO:0000988, GO:0000989, GO:0001503, GO:0001649, GO:0001882, GO:0001883, GO:0003676, GO:0003712, GO:0003713, GO:0003723, GO:0003724, GO:0003824, GO:0004004, GO:0004386, GO:0005102, GO:0005488, GO:0005515, GO:0005516, GO:0005524, GO:0005576, GO:0005622, GO:0005623, GO:0005634, GO:0005654, GO:0005681, GO:0005730, GO:…		WAMUNYOKOLI_OVARIAN_CANCER_LMP_DN, NIKOLSKY_BREAST_CANCER_17Q21_Q25_AMPLICON, FLECHNER_PBL_KIDNEY_TRANSPLANT_OK_VS_DONOR_DN, KENNY_CTNNB1_TARGETS_DN, STONER_ESOPHAGEAL_CARCINOGENESIS_UP, LEE_AGING_MUSCLE_UP, CARD_MIR302A_TARGETS, PURBEY_TARGETS_OF_CTBP1_NOT_SATB1_UP, EPPERT_HSC_R, REACTOME_SUMOYLATION, REACTOME_SUMOYLATION_OF_TRANSCRIPTION_COFACTORS, REACTOME_INFECTIOUS_DISEASE, REACTOME_POST_TRA…	1458.66	1456.52	1460.81	0.00423946	0.907696	0.997932	FALSE	1410	1573	1386	1470	1464	1449	1456	1461
ENSG00000057019	DCBLD2	protein_coding	Discoidin, CUB and LCCL domain-containing protein 2; Discoidin, CUB and LCCL domain-containing protein 2; Discoidin, CUB and LCCL domain-containing protein 2; Discoidin, CUB and LCCL domain-containing protein 2; Discoidin, CUB and LCCL domain-containing protein 2; DCBLD2 protein; Discoidin, CUB and LCCL domain containing 2	DCBLD2, CLCP1, ESDN; DCBLD2, CLCP1, ESDN; DCBLD2, CLCP1, ESDN; DCBLD2, CLCP1, ESDN; DCBLD2, CLCP1, ESDN; DCBLD2; DCBLD2	Q96PD2; B7WNL1; D3DN41; Q8N6M4; Q8TDX2; Q96IX0; C9JIW6	DCBD2_HUMAN; DCBD2_HUMAN; DCBD2_HUMAN; DCBD2_HUMAN; DCBD2_HUMAN; Q96IX0_HUMAN; C9JIW6_HUMAN	ENST00000326840.11, ENST00000326857.9; ENST00000326840.11, ENST00000326857.9; ENST00000326840.11, ENST00000326857.9; ENST00000326840.11, ENST00000326857.9; ENST00000326840.11, ENST00000326857.9; ENST00000449482.1	ENSP00000321573.6, ENSP00000321646.9; ENSP00000321573.6, ENSP00000321646.9; ENSP00000321573.6, ENSP00000321646.9; ENSP00000321573.6, ENSP00000321646.9; ENSP00000321573.6, ENSP00000321646.9; ENSP00000396803.1	ENSG00000057019	chr3	98795941	98901695	-			regulation of cell growth, binding, protein binding, cell, plasma membrane, integral component of plasma membrane, response to stress, cell communication, signal transduction, response to wounding, cell surface, cellular process, membrane, integral component of membrane, cellular component organization, cell growth, signaling, negative regulation of cell growth, intracellular receptor signaling p…	GO:0001558, GO:0005488, GO:0005515, GO:0005623, GO:0005886, GO:0005887, GO:0006950, GO:0007154, GO:0007165, GO:0009611, GO:0009986, GO:0009987, GO:0016020, GO:0016021, GO:0016043, GO:0016049, GO:0023052, GO:0030308, GO:0030522, GO:0031224, GO:0031226, GO:0040007, GO:0040008, GO:0042060, GO:0044425, GO:0044459, GO:0044464, GO:0044699, GO:0044700, GO:0044763, GO:0045926, GO:0048519, GO:0048523, GO:…	HALLMARK_APICAL_SURFACE, HALLMARK_INFLAMMATORY_RESPONSE, HALLMARK_KRAS_SIGNALING_UP	ODONNELL_TFRC_TARGETS_UP, WAMUNYOKOLI_OVARIAN_CANCER_LMP_DN, RODRIGUES_THYROID_CARCINOMA_DN, LINDGREN_BLADDER_CANCER_CLUSTER_2A_DN, ONDER_CDH1_TARGETS_1_DN, HENDRICKS_SMARCA4_TARGETS_UP, BILD_SRC_ONCOGENIC_SIGNATURE, KYNG_WERNER_SYNDROM_AND_NORMAL_AGING_UP, VERHAAK_GLIOBLASTOMA_MESENCHYMAL, HOELZEL_NF1_TARGETS_UP, AZARE_NEOPLASTIC_TRANSFORMATION_BY_STAT3_UP, PURBEY_TARGETS_OF_CTBP1_NOT_SATB1_UP, …	1454.41	1357.28	1551.55	0.192859	4.24161e-05	0.00275293	FALSE	1380	1335	1357	1565	1550	1540	1357	1551
ENSG00000155506	LARP1	protein_coding	La-related protein 1; La-related protein 1; La-related protein 1; La-related protein 1; La-related protein 1; La ribonucleoprotein 1, translational regulator; La ribonucleoprotein 1, translational regulator; La ribonucleoprotein 1, translational regulator; La ribonucleoprotein 1, translational regulator; La ribonucleoprotein 1, translational regulator; La ribonucleoprotein 1, translational regula…	LARP1, KIAA0731, LARP; LARP1, KIAA0731, LARP; LARP1, KIAA0731, LARP; LARP1, KIAA0731, LARP; LARP1, KIAA0731, LARP; LARP1; LARP1; LARP1; LARP1; LARP1; LARP1; LARP1; LARP1; LARP1, hCG_36852; LARP1; LARP1; LARP1; LARP1	Q6PKG0; O94836; Q8N4M2; Q8NB73; Q9UFD7; H0YAX9; H0YBJ5; H0YBM7; E5RHK4; H0YC33; H0YAN4; H0YBR8; A0A8I5KSP1; A0A8I5KWU3; A0A0B4J210; H0YBW1; H0YC73; E5RH50	LARP1_HUMAN; LARP1_HUMAN; LARP1_HUMAN; LARP1_HUMAN; LARP1_HUMAN; H0YAX9_HUMAN; H0YBJ5_HUMAN; H0YBM7_HUMAN; E5RHK4_HUMAN; H0YC33_HUMAN; H0YAN4_HUMAN; H0YBR8_HUMAN; A0A8I5KSP1_HUMAN; A0A8I5KWU3_HUMAN; A0A0B4J210_HUMAN; H0YBW1_HUMAN; H0YC73_HUMAN; E5RH50_HUMAN	ENST00000336314.9, ENST00000518297.6; ENST00000336314.9, ENST00000518297.6; ENST00000336314.9, ENST00000518297.6; ENST00000336314.9, ENST00000518297.6; ENST00000336314.9, ENST00000518297.6; ENST00000521577.1; ENST00000518892.1; ENST00000517616.5; ENST00000519931.5; ENST00000518677.1; ENST00000518194.1; ENST00000522272.1; ENST00000687700.1; ENST00000685946.1, ENST00000690816.1; ENST00000518297; EN…	ENSP00000336721.4, ENSP00000428589.2; ENSP00000336721.4, ENSP00000428589.2; ENSP00000336721.4, ENSP00000428589.2; ENSP00000336721.4, ENSP00000428589.2; ENSP00000336721.4, ENSP00000428589.2; ENSP00000428251.1; ENSP00000429624.1; ENSP00000429852.1; ENSP00000429710.1; ENSP00000430815.1; ENSP00000427731.1; ENSP00000430169.1; ENSP00000508958.1; ENSP00000509794.1, ENSP00000508743.1; ENSP00000428589; EN…	ENSG00000155506	chr5	154682986	154817605	+			RNA cap binding, nucleic acid binding, RNA binding, mRNA binding, mRNA 3'-UTR binding, binding, protein binding, intracellular, cell, nucleus, nucleoplasm, cytoplasm, translation, translational initiation, regulation of translation, peptide metabolic process, nitrogen compound metabolic process, autophagy, cell communication, signal transduction, metabolic process, eukaryotic initiation factor 4E…	GO:0000339, GO:0003676, GO:0003723, GO:0003729, GO:0003730, GO:0005488, GO:0005515, GO:0005622, GO:0005623, GO:0005634, GO:0005654, GO:0005737, GO:0006412, GO:0006413, GO:0006417, GO:0006518, GO:0006807, GO:0006914, GO:0007154, GO:0007165, GO:0008152, GO:0008190, GO:0008283, GO:0008494, GO:0009058, GO:0009059, GO:0009889, GO:0009891, GO:0009893, GO:0009987, GO:0010467, GO:0010468, GO:0010506, GO:…		HOUNKPE_HOUSEKEEPING_GENES, DAVICIONI_TARGETS_OF_PAX_FOXO1_FUSIONS_DN, CHANDRAN_METASTASIS_TOP50_UP, DEURIG_T_CELL_PROLYMPHOCYTIC_LEUKEMIA_UP, GINESTIER_BREAST_CANCER_ZNF217_AMPLIFIED_DN, GINESTIER_BREAST_CANCER_20Q13_AMPLIFICATION_DN, SCHLOSSER_MYC_AND_SERUM_RESPONSE_SYNERGY, DASU_IL6_SIGNALING_SCAR_UP, CHANDRAN_METASTASIS_UP, HOLLEMAN_DAUNORUBICIN_B_ALL_UP, WP_NETWORK_MAP_OF_SARSCOV2_SIGNALING_…	1452.7	1463.97	1441.43	-0.0223743	0.646248	0.982967	FALSE	1440	1484	1468	1382	1432	1510	1464	1441
ENSG00000100201	DDX17	protein_coding	Probable ATP-dependent RNA helicase DDX17; Probable ATP-dependent RNA helicase DDX17; Probable ATP-dependent RNA helicase DDX17; Probable ATP-dependent RNA helicase DDX17; Probable ATP-dependent RNA helicase DDX17; RNA helicase; RNA helicase; DEAD-box helicase 17	DDX17; DDX17; DDX17; DDX17; DDX17; DDX17; DDX17; DDX17	Q92841; B1AHM0; H3BLZ8; Q69YT1; Q6ICD6; A0A5H1ZRQ2; A0A1X7SBZ2; A0A0U1RQJ0	DDX17_HUMAN; DDX17_HUMAN; DDX17_HUMAN; DDX17_HUMAN; DDX17_HUMAN; A0A5H1ZRQ2_HUMAN; A0A1X7SBZ2_HUMAN; A0A0U1RQJ0_HUMAN	ENST00000403230.3; ENST00000403230.3; ENST00000403230.3; ENST00000403230.3; ENST00000403230.3; ENST00000396821.8; ENST00000403230; ENST00000475004.6	ENSP00000385536.2; ENSP00000385536.2; ENSP00000385536.2; ENSP00000385536.2; ENSP00000385536.2; ENSP00000380033.4; ENSP00000385536; ENSP00000489029.1	ENSG00000100201	chr22	38483438	38507660	-			nucleotide binding, transcription factor activity, protein binding, transcription factor activity, transcription factor binding, nucleoside binding, purine nucleoside binding, nucleic acid binding, transcription cofactor activity, transcription coactivator activity, RNA binding, RNA helicase activity, catalytic activity, ATP-dependent RNA helicase activity, helicase activity, receptor binding, bi…	GO:0000166, GO:0000988, GO:0000989, GO:0001882, GO:0001883, GO:0003676, GO:0003712, GO:0003713, GO:0003723, GO:0003724, GO:0003824, GO:0004004, GO:0004386, GO:0005102, GO:0005488, GO:0005515, GO:0005524, GO:0005622, GO:0005623, GO:0005634, GO:0005654, GO:0005730, GO:0006139, GO:0006351, GO:0006355, GO:0006357, GO:0006366, GO:0006396, GO:0006725, GO:0006807, GO:0007154, GO:0007165, GO:0007275, GO:…		HOUNKPE_HOUSEKEEPING_GENES, CHANDRAN_METASTASIS_TOP50_UP, BOGNI_TREATMENT_RELATED_MYELOID_LEUKEMIA_DN, RHEIN_ALL_GLUCOCORTICOID_THERAPY_UP, GRAHAM_NORMAL_QUIESCENT_VS_NORMAL_DIVIDING_UP, WAMUNYOKOLI_OVARIAN_CANCER_GRADES_1_2_DN, LIU_NASOPHARYNGEAL_CARCINOMA, WEI_MIR34A_TARGETS, RICKMAN_TUMOR_DIFFERENTIATED_WELL_VS_POORLY_UP, IIZUKA_LIVER_CANCER_EARLY_RECURRENCE, HADDAD_T_LYMPHOCYTE_AND_NK_PROGENI…	1452.73	1508.64	1396.82	-0.111032	0.0196343	0.27424	FALSE	1472	1546	1507	1380	1408	1403	1508	1397
ENSG00000026508	CD44	protein_coding	CD44 antigen; CD44 antigen; CD44 antigen; CD44 antigen; CD44 antigen; CD44 antigen; CD44 antigen; CD44 antigen; CD44 antigen; CD44 antigen; CD44 antigen; CD44 antigen; CD44 antigen; CD44 antigen; CD44 antigen; CD44 antigen; CD44 antigen; CD44 antigen; CD44 antigen; CD44 antigen; CD44 antigen; CD44 antigen; CD44 antigen; CD44 antigen; CD44 antigen; CD44 antigen; CD44 antigen; CD44 antigen; CD44 an…	CD44, LHR, MDU2, MDU3, MIC4; CD44, LHR, MDU2, MDU3, MIC4; CD44, LHR, MDU2, MDU3, MIC4; CD44, LHR, MDU2, MDU3, MIC4; CD44, LHR, MDU2, MDU3, MIC4; CD44, LHR, MDU2, MDU3, MIC4; CD44, LHR, MDU2, MDU3, MIC4; CD44, LHR, MDU2, MDU3, MIC4; CD44, LHR, MDU2, MDU3, MIC4; CD44, LHR, MDU2, MDU3, MIC4; CD44, LHR, MDU2, MDU3, MIC4; CD44, LHR, MDU2, MDU3, MIC4; CD44, LHR, MDU2, MDU3, MIC4; CD44, LHR, MDU2, MDU3,…	P16070; A5YRN9; B6EAT9; D3DR12; D3DR13; O95370; P22511; Q04858; Q13419; Q13957; Q13958; Q13959; Q13960; Q13961; Q13967; Q13968; Q13980; Q15861; Q16064; Q16065; Q16066; Q16208; Q16522; Q86T72; Q86Z27; Q8N694; Q92493; Q96J24; Q9H5A5; Q9UC28; Q9UC29; Q9UC30; Q9UCB0; Q9UJ36; E9PKC6; H0Y2P0; H0Y5E4; H0YD13; H0YDW7; A0A385KNS5; H0YD17; H0YDX6; H0YCV9; Q86UZ1; H0YEV3; A0A1Z1VXF2; H0YD90; O95659; O95658;…	CD44_HUMAN; CD44_HUMAN; CD44_HUMAN; CD44_HUMAN; CD44_HUMAN; CD44_HUMAN; CD44_HUMAN; CD44_HUMAN; CD44_HUMAN; CD44_HUMAN; CD44_HUMAN; CD44_HUMAN; CD44_HUMAN; CD44_HUMAN; CD44_HUMAN; CD44_HUMAN; CD44_HUMAN; CD44_HUMAN; CD44_HUMAN; CD44_HUMAN; CD44_HUMAN; CD44_HUMAN; CD44_HUMAN; CD44_HUMAN; CD44_HUMAN; CD44_HUMAN; CD44_HUMAN; CD44_HUMAN; CD44_HUMAN; CD44_HUMAN; CD44_HUMAN; CD44_HUMAN; CD44_HUMAN; CD4…	ENST00000263398.11, ENST00000278386.10, ENST00000352818.8, ENST00000415148.6, ENST00000428726.8, ENST00000433892.6, ENST00000434472.6; ENST00000263398.11, ENST00000278386.10, ENST00000352818.8, ENST00000415148.6, ENST00000428726.8, ENST00000433892.6, ENST00000434472.6; ENST00000263398.11, ENST00000278386.10, ENST00000352818.8, ENST00000415148.6, ENST00000428726.8, ENST00000433892.6, ENST000004344…	ENSP00000263398.6, ENSP00000278386.6, ENSP00000309732.6, ENSP00000389830.2, ENSP00000398632.2, ENSP00000392331.2, ENSP00000404447.2; ENSP00000263398.6, ENSP00000278386.6, ENSP00000309732.6, ENSP00000389830.2, ENSP00000398632.2, ENSP00000392331.2, ENSP00000404447.2; ENSP00000263398.6, ENSP00000278386.6, ENSP00000309732.6, ENSP00000389830.2, ENSP00000398632.2, ENSP00000392331.2, ENSP00000404447.2; …	ENSG00000026508	chr11	35138882	35232402	+	Proteoglycans in cancer, Epstein-Barr virus infection, MicroRNAs in cancer, Hematopoietic cell lineage, Shigellosis, ECM-receptor interaction	hsa05205, hsa05169, hsa05206, hsa04640, hsa05131, hsa04512	MAPK cascade, skeletal system development, regulation of protein phosphorylation, positive regulation of protein phosphorylation, immune system process, catalytic activity, hyalurononglucosaminidase activity, hydrolase activity, hydrolyzing O-glycosyl compounds, signal transducer activity, receptor activity, transmembrane signaling receptor activity, cytokine receptor activity, binding, protein b…	GO:0000165, GO:0001501, GO:0001932, GO:0001934, GO:0002376, GO:0003824, GO:0004415, GO:0004553, GO:0004871, GO:0004872, GO:0004888, GO:0004896, GO:0005488, GO:0005515, GO:0005518, GO:0005539, GO:0005540, GO:0005576, GO:0005622, GO:0005623, GO:0005737, GO:0005794, GO:0005886, GO:0005887, GO:0005912, GO:0005924, GO:0005925, GO:0006022, GO:0006026, GO:0006027, GO:0006464, GO:0006468, GO:0006508, GO:…	HALLMARK_TNFA_SIGNALING_VIA_NFKB, HALLMARK_IL6_JAK_STAT3_SIGNALING, HALLMARK_APOPTOSIS, HALLMARK_ESTROGEN_RESPONSE_EARLY, HALLMARK_ESTROGEN_RESPONSE_LATE, HALLMARK_EPITHELIAL_MESENCHYMAL_TRANSITION, HALLMARK_GLYCOLYSIS, HALLMARK_IL2_STAT5_SIGNALING	IBRAHIM_NRF2_UP, WATANABE_RECTAL_CANCER_RADIOTHERAPY_RESPONSIVE_UP, FRASOR_TAMOXIFEN_RESPONSE_UP, DAVICIONI_TARGETS_OF_PAX_FOXO1_FUSIONS_UP, SAMOLS_TARGETS_OF_KHSV_MIRNAS_DN, ODONNELL_TFRC_TARGETS_UP, ODONNELL_TARGETS_OF_MYC_AND_TFRC_UP, SABATES_COLORECTAL_ADENOMA_UP, NAGASHIMA_NRG1_SIGNALING_DN, GRAHAM_CML_DIVIDING_VS_NORMAL_QUIESCENT_DN, RODRIGUES_THYROID_CARCINOMA_DN, LINDGREN_BLADDER_CANCER_C…	1448.72	1487.95	1409.48	-0.0781041	0.0952406	0.615803	FALSE	1478	1496	1490	1399	1422	1408	1488	1409
ENSG00000130396	AFDN	protein_coding	Afadin; Afadin; Afadin; Afadin; Afadin; Afadin; Afadin; Afadin; Afadin; Afadin, adherens junction formation factor; Afadin, adherens junction formation factor; Afadin, adherens junction formation factor; Afadin, adherens junction formation factor; Afadin, adherens junction formation factor; Afadin, adherens junction formation factor; Afadin, adherens junction formation factor; Afadin, adherens ju…	AFDN, AF6, MLLT4; AFDN, AF6, MLLT4; AFDN, AF6, MLLT4; AFDN, AF6, MLLT4; AFDN, AF6, MLLT4; AFDN, AF6, MLLT4; AFDN, AF6, MLLT4; AFDN, AF6, MLLT4; AFDN, AF6, MLLT4; AFDN; AFDN; AFDN; AFDN; AFDN; AFDN; AFDN; AFDN; AFDN; AFDN; AFDN; AFDN	P55196; O75087; O75088; O75089; Q59FP0; Q5TIG6; Q5TIG7; Q9NSN7; Q9NU92; A8MQ02; E9PFY5; F8W9I4; H0Y948; H0Y7R8; A0A804HJ20; H0Y8U8; J3KN01; Q5TIG5; H0Y9I0; H0YA98; H0Y8L4	AFAD_HUMAN; AFAD_HUMAN; AFAD_HUMAN; AFAD_HUMAN; AFAD_HUMAN; AFAD_HUMAN; AFAD_HUMAN; AFAD_HUMAN; AFAD_HUMAN; A8MQ02_HUMAN; E9PFY5_HUMAN; F8W9I4_HUMAN; H0Y948_HUMAN; H0Y7R8_HUMAN; A0A804HJ20_HUMAN; H0Y8U8_HUMAN; J3KN01_HUMAN; Q5TIG5_HUMAN; H0Y9I0_HUMAN; H0YA98_HUMAN; H0Y8L4_HUMAN	ENST00000392108.7, ENST00000392112.5, ENST00000400822.7, ENST00000447894.6; ENST00000392108.7, ENST00000392112.5, ENST00000400822.7, ENST00000447894.6; ENST00000392108.7, ENST00000392112.5, ENST00000400822.7, ENST00000447894.6; ENST00000392108.7, ENST00000392112.5, ENST00000400822.7, ENST00000447894.6; ENST00000392108.7, ENST00000392112.5, ENST00000400822.7, ENST00000447894.6; ENST00000392108.7, …	ENSP00000375956.3, ENSP00000375960.2, ENSP00000383623.3, ENSP00000404595.2; ENSP00000375956.3, ENSP00000375960.2, ENSP00000383623.3, ENSP00000404595.2; ENSP00000375956.3, ENSP00000375960.2, ENSP00000383623.3, ENSP00000404595.2; ENSP00000375956.3, ENSP00000375960.2, ENSP00000383623.3, ENSP00000404595.2; ENSP00000375956.3, ENSP00000375960.2, ENSP00000383623.3, ENSP00000404595.2; ENSP00000375956.3, …	ENSG00000130396	chr6	167826893	167972023	+	cAMP signaling pathway, Tight junction, Leukocyte transendothelial migration, Ras signaling pathway, Rap1 signaling pathway, Adherens junction	hsa04024, hsa04530, hsa04670, hsa04014, hsa04015, hsa04520	endothelial cell development, epithelial cell development, columnar/cuboidal epithelial cell differentiation, endothelium development, binding, protein binding, intracellular, cell, nucleus, nucleoplasm, cytoplasm, cytosol, plasma membrane, cell-cell junction, adherens junction, cell-cell adherens junction, cell communication, cell adhesion, signal transduction, cell-cell signaling, multicellular…	GO:0001885, GO:0002064, GO:0002065, GO:0003158, GO:0005488, GO:0005515, GO:0005622, GO:0005623, GO:0005634, GO:0005654, GO:0005737, GO:0005829, GO:0005886, GO:0005911, GO:0005912, GO:0005913, GO:0007154, GO:0007155, GO:0007165, GO:0007267, GO:0007275, GO:0007399, GO:0007417, GO:0007420, GO:0008022, GO:0008283, GO:0009653, GO:0009887, GO:0009888, GO:0009987, GO:0010001, GO:0014013, GO:0016020, GO:…		WANG_ESOPHAGUS_CANCER_VS_NORMAL_DN, MOREAUX_MULTIPLE_MYELOMA_BY_TACI_UP, HEDENFALK_BREAST_CANCER_BRACX_DN, GRESHOCK_CANCER_COPY_NUMBER_UP, JINESH_BLEBBISHIELD_VS_LIVE_CONTROL_UP, REACTOME_CELL_CELL_COMMUNICATION, REACTOME_ADHERENS_JUNCTIONS_INTERACTIONS, REACTOME_CELL_CELL_JUNCTION_ORGANIZATION, REACTOME_CELL_JUNCTION_ORGANIZATION, WP_RAS_SIGNALING, WP_1Q211_COPY_NUMBER_VARIATION_SYNDROME, WP_VEG…	1444.77	1489.23	1400.32	-0.0887503	0.0783478	0.56927	FALSE	1439	1558	1471	1358	1461	1382	1489	1400
ENSG00000129351	ILF3	protein_coding	Interleukin enhancer-binding factor 3; Interleukin enhancer-binding factor 3; Interleukin enhancer-binding factor 3; Interleukin enhancer-binding factor 3; Interleukin enhancer-binding factor 3; Interleukin enhancer-binding factor 3; Interleukin enhancer-binding factor 3; Interleukin enhancer-binding factor 3; Interleukin enhancer-binding factor 3; Interleukin enhancer-binding factor 3; Interleuk…	ILF3, DRBF, MPHOSPH4, NF90; ILF3, DRBF, MPHOSPH4, NF90; ILF3, DRBF, MPHOSPH4, NF90; ILF3, DRBF, MPHOSPH4, NF90; ILF3, DRBF, MPHOSPH4, NF90; ILF3, DRBF, MPHOSPH4, NF90; ILF3, DRBF, MPHOSPH4, NF90; ILF3, DRBF, MPHOSPH4, NF90; ILF3, DRBF, MPHOSPH4, NF90; ILF3, DRBF, MPHOSPH4, NF90; ILF3, DRBF, MPHOSPH4, NF90; ILF3, DRBF, MPHOSPH4, NF90; ILF3, DRBF, MPHOSPH4, NF90; ILF3, DRBF, MPHOSPH4, NF90; ILF3, D…	Q12906; A8K6F2; G5E9M5; O43409; Q6P1X1; Q86XY7; Q99544; Q99545; Q9BZH4; Q9BZH5; Q9NQ95; Q9NQ96; Q9NQ97; Q9NQ98; Q9NQ99; Q9NQA0; Q9NQA1; Q9NQA2; Q9NRN2; Q9NRN3; Q9NRN4; Q9UMZ9; Q9UN00; Q9UN84; Q9UNA2; K7EKJ9; K7ER69; Q9NXX0; L8E9J1; K7EMZ8; K7EPG3; K7EQ75; K7ELV3; K7EQR9; K7EKY0; K7ENK6; K7ERM6; K7EJ09; K7EM82	ILF3_HUMAN; ILF3_HUMAN; ILF3_HUMAN; ILF3_HUMAN; ILF3_HUMAN; ILF3_HUMAN; ILF3_HUMAN; ILF3_HUMAN; ILF3_HUMAN; ILF3_HUMAN; ILF3_HUMAN; ILF3_HUMAN; ILF3_HUMAN; ILF3_HUMAN; ILF3_HUMAN; ILF3_HUMAN; ILF3_HUMAN; ILF3_HUMAN; ILF3_HUMAN; ILF3_HUMAN; ILF3_HUMAN; ILF3_HUMAN; ILF3_HUMAN; ILF3_HUMAN; ILF3_HUMAN; K7EKJ9_HUMAN; K7ER69_HUMAN; Q9NXX0_HUMAN; L8E9J1_HUMAN; K7EMZ8_HUMAN; K7EPG3_HUMAN; K7EQ75_HUMAN; K…	ENST00000250241.12, ENST00000407004.8, ENST00000588657.6, ENST00000589998.6, ENST00000590261.5, ENST00000592763.5; ENST00000250241.12, ENST00000407004.8, ENST00000588657.6, ENST00000589998.6, ENST00000590261.5, ENST00000592763.5; ENST00000250241.12, ENST00000407004.8, ENST00000588657.6, ENST00000589998.6, ENST00000590261.5, ENST00000592763.5; ENST00000250241.12, ENST00000407004.8, ENST00000588657…	ENSP00000250241.8, ENSP00000384660.2, ENSP00000468181.1, ENSP00000465219.1, ENSP00000468156.1, ENSP00000465515.1; ENSP00000250241.8, ENSP00000384660.2, ENSP00000468181.1, ENSP00000465219.1, ENSP00000468156.1, ENSP00000465515.1; ENSP00000250241.8, ENSP00000384660.2, ENSP00000468181.1, ENSP00000465219.1, ENSP00000468156.1, ENSP00000465515.1; ENSP00000250241.8, ENSP00000384660.2, ENSP00000468181.1, …	ENSG00000129351	chr19	10654304	10692400	+			immune effector process, immune system process, nucleic acid binding, DNA binding, RNA binding, double-stranded RNA binding, binding, protein binding, intracellular, cell, nucleus, nucleoplasm, nucleolus, cytoplasm, mitochondrion, nucleobase-containing compound metabolic process, transcription, DNA-templated, regulation of transcription, DNA-templated, translation, regulation of translation, cell…	GO:0002252, GO:0002376, GO:0003676, GO:0003677, GO:0003723, GO:0003725, GO:0005488, GO:0005515, GO:0005622, GO:0005623, GO:0005634, GO:0005654, GO:0005730, GO:0005737, GO:0005739, GO:0006139, GO:0006351, GO:0006355, GO:0006412, GO:0006417, GO:0006464, GO:0006468, GO:0006518, GO:0006725, GO:0006793, GO:0006796, GO:0006807, GO:0006950, GO:0006952, GO:0008152, GO:0009058, GO:0009059, GO:0009605, GO:…	HALLMARK_G2M_CHECKPOINT, HALLMARK_E2F_TARGETS	HOUNKPE_HOUSEKEEPING_GENES, GINESTIER_BREAST_CANCER_ZNF217_AMPLIFIED_DN, SCHLOSSER_MYC_TARGETS_AND_SERUM_RESPONSE_UP, WOOD_EBV_EBNA1_TARGETS_UP, JAZAG_TGFB1_SIGNALING_UP, MORI_EMU_MYC_LYMPHOMA_BY_ONSET_TIME_UP, ONDER_CDH1_TARGETS_1_DN, KLEIN_PRIMARY_EFFUSION_LYMPHOMA_UP, HADDAD_T_LYMPHOCYTE_AND_NK_PROGENITOR_UP, HOFMANN_CELL_LYMPHOMA_UP, ZHAN_MULTIPLE_MYELOMA_UP, WORSCHECH_TUMOR_REJECTION_DN, WAN…	1443.06	1453.06	1433.05	-0.0200006	0.703067	0.987824	FALSE	1454	1523	1382	1392	1427	1480	1453	1433
ENSG00000133657	ATP13A3	protein_coding	Polyamine-transporting ATPase 13A3; Polyamine-transporting ATPase 13A3; Polyamine-transporting ATPase 13A3; ATPase 13A3; ATPase 13A3	ATP13A3, AFURS1; ATP13A3, AFURS1; ATP13A3, AFURS1; ATP13A3; ATP13A3	Q9H7F0; Q8NC11; Q96KS1; A0A2R8Y635; A0A2R8YDN7	AT133_HUMAN; AT133_HUMAN; AT133_HUMAN; A0A2R8Y635_HUMAN; A0A2R8YDN7_HUMAN	ENST00000439040.6, ENST00000645538.1; ENST00000439040.6, ENST00000645538.1; ENST00000439040.6, ENST00000645538.1; ENST00000645319.2; ENST00000642744.2	ENSP00000416508.1, ENSP00000494471.1; ENSP00000416508.1, ENSP00000494471.1; ENSP00000416508.1, ENSP00000494471.1; ENSP00000494937.2; ENSP00000493923.2	ENSG00000133657	chr3	194402672	194498364	-			nucleotide binding, nucleoside binding, purine nucleoside binding, catalytic activity, transporter activity, binding, ATP binding, intracellular, cell, plasma membrane, integral component of plasma membrane, transport, ion transport, cation transport, cellular ion homeostasis, cellular calcium ion homeostasis, cellular metal ion homeostasis, cation transmembrane transporter activity, cellular pro…	GO:0000166, GO:0001882, GO:0001883, GO:0003824, GO:0005215, GO:0005488, GO:0005524, GO:0005622, GO:0005623, GO:0005886, GO:0005887, GO:0006810, GO:0006811, GO:0006812, GO:0006873, GO:0006874, GO:0006875, GO:0008324, GO:0009987, GO:0015075, GO:0015399, GO:0015405, GO:0016020, GO:0016021, GO:0016462, GO:0016787, GO:0016817, GO:0016818, GO:0016820, GO:0016887, GO:0017076, GO:0017111, GO:0019725, GO:…		BLANCO_MELO_BETA_INTERFERON_TREATED_BRONCHIAL_EPITHELIAL_CELLS_UP, CHIARADONNA_NEOPLASTIC_TRANSFORMATION_CDC25_UP, LUI_THYROID_CANCER_PAX8_PPARG_UP, RASHI_RESPONSE_TO_IONIZING_RADIATION_5, LUI_THYROID_CANCER_CLUSTER_1, ONDER_CDH1_TARGETS_1_DN, CHESLER_BRAIN_HIGHEST_EXPRESSION, SESTO_RESPONSE_TO_UV_C2, SMID_BREAST_CANCER_BASAL_UP, ZHAN_VARIABLE_EARLY_DIFFERENTIATION_GENES_DN, ZWANG_EGF_INTERVAL_UP…	1441.28	1389.26	1493.3	0.104116	0.0393211	0.416268	FALSE	1395	1327	1445	1468	1461	1551	1389	1493
ENSG00000124795	DEK	protein_coding	Protein DEK; Protein DEK; Protein DEK; Protein DEK; Protein DEK; Alternative protein DEK; DEK proto-oncogene; DEK proto-oncogene; DEK proto-oncogene; DEK proto-oncogene; DEK proto-oncogene; DEK proto-oncogene, cDNA FLJ53031, highly similar to Protein DEK; DEK oncogene (DNA binding), isoform CRA_b, DEK proto-oncogene	DEK; DEK; DEK; DEK; DEK; DEK; DEK; DEK; DEK; DEK; DEK; DEK; DEK, hCG_36749	P35659; B2R6K6; B4DN37; Q5TGV4; Q5TGV5; L8EA44; D6R9L5; D6RDA2; H0Y8X0; A0A494C028; A0A494C198; B4DFG0; H0Y993	DEK_HUMAN; DEK_HUMAN; DEK_HUMAN; DEK_HUMAN; DEK_HUMAN; L8EA44_HUMAN; D6R9L5_HUMAN; D6RDA2_HUMAN; H0Y8X0_HUMAN; A0A494C028_HUMAN; A0A494C198_HUMAN; B4DFG0_HUMAN; H0Y993_HUMAN	ENST00000244776.11, ENST00000652576.1, ENST00000652689.1; ENST00000244776.11, ENST00000652576.1, ENST00000652689.1; ENST00000244776.11, ENST00000652576.1, ENST00000652689.1; ENST00000244776.11, ENST00000652576.1, ENST00000652689.1; ENST00000244776.11, ENST00000652576.1, ENST00000652689.1; ENST00000515742.2; ENST00000503715.5; ENST00000515770.2; ENST00000651992.1; ENST00000651624.1; ENST0000050522…	ENSP00000244776.7, ENSP00000498335.1, ENSP00000498653.1; ENSP00000244776.7, ENSP00000498335.1, ENSP00000498653.1; ENSP00000244776.7, ENSP00000498335.1, ENSP00000498653.1; ENSP00000244776.7, ENSP00000498335.1, ENSP00000498653.1; ENSP00000244776.7, ENSP00000498335.1, ENSP00000498653.1; ENSP00000423553.2; ENSP00000425399.1; ENSP00000422380.2; ENSP00000498320.1; ENSP00000498930.1; ENSP00000421165.1; …	ENSG00000124795	chr6	18223860	18264548	-			non-recombinational repair, nucleic acid binding, DNA binding, RNA binding, binding, protein binding, intracellular, cell, nucleus, nucleoplasm, cytoplasm, nucleobase-containing compound metabolic process, DNA metabolic process, DNA repair, regulation of DNA repair, double-strand break repair, double-strand break repair via nonhomologous end joining, chromatin organization, transcription, DNA-tem…	GO:0000726, GO:0003676, GO:0003677, GO:0003723, GO:0005488, GO:0005515, GO:0005622, GO:0005623, GO:0005634, GO:0005654, GO:0005737, GO:0006139, GO:0006259, GO:0006281, GO:0006282, GO:0006302, GO:0006303, GO:0006325, GO:0006351, GO:0006355, GO:0006357, GO:0006366, GO:0006725, GO:0006807, GO:0006950, GO:0006974, GO:0006996, GO:0007154, GO:0007165, GO:0008152, GO:0009058, GO:0009059, GO:0009889, GO:…	HALLMARK_E2F_TARGETS, HALLMARK_MYC_TARGETS_V1	DOANE_BREAST_CANCER_CLASSES_DN, MYLLYKANGAS_AMPLIFICATION_HOT_SPOT_15, GRASEMANN_RETINOBLASTOMA_WITH_6P_AMPLIFICATION, PASQUALUCCI_LYMPHOMA_BY_GC_STAGE_DN, SUNG_METASTASIS_STROMA_DN, NIKOLSKY_BREAST_CANCER_6P24_P22_AMPLICON, KLEIN_PRIMARY_EFFUSION_LYMPHOMA_DN, CROMER_METASTASIS_UP, WELCSH_BRCA1_TARGETS_UP, GRESHOCK_CANCER_COPY_NUMBER_UP, HOSHIDA_LIVER_CANCER_SUBCLASS_S2, GUTIERREZ_WALDENSTROEMS_M…	1434.8	1440.97	1428.64	-0.0123842	0.834111	0.99771	FALSE	1397	1539	1387	1449	1400	1437	1441	1428
ENSG00000242265	PEG10	protein_coding	Retrotransposon-derived protein PEG10; Retrotransposon-derived protein PEG10; Retrotransposon-derived protein PEG10; Retrotransposon-derived protein PEG10; Retrotransposon-derived protein PEG10; Paternally expressed 10; Paternally expressed 10; Paternally expressed 10; Paternally expressed 10	PEG10, EDR, KIAA1051e, MAR2, MART2, MEF3L1, RGAG3; PEG10, EDR, KIAA1051e, MAR2, MART2, MEF3L1, RGAG3; PEG10, EDR, KIAA1051e, MAR2, MART2, MEF3L1, RGAG3; PEG10, EDR, KIAA1051e, MAR2, MART2, MEF3L1, RGAG3; PEG10; PEG10; PEG10; PEG10; PEG10	Q86TG7; B4DSP0; Q96A68; Q9UPV1; A0A087WZG9; A0A087WX23; A0A087WUL4; A0A087WXK2; A0A087WYS2	PEG10_HUMAN; PEG10_HUMAN; PEG10_HUMAN; PEG10_HUMAN; A0A087WZG9_HUMAN; A0A087WX23_HUMAN; A0A087WUL4_HUMAN; A0A087WXK2_HUMAN; A0A087WYS2_HUMAN	ENST00000482108.1, ENST00000488574.5, ENST00000615790.5; ENST00000482108.1, ENST00000488574.5, ENST00000615790.5; ENST00000482108.1, ENST00000488574.5, ENST00000615790.5; ENST00000482108.1, ENST00000488574.5, ENST00000615790.5; ENST00000615790; ENST00000612748.1; ENST00000612941.2; ENST00000617526.4; ENST00000613043.1	ENSP00000417587.1, ENSP00000418944.2, ENSP00000482653.2; ENSP00000417587.1, ENSP00000418944.2, ENSP00000482653.2; ENSP00000417587.1, ENSP00000418944.2, ENSP00000482653.2; ENSP00000417587.1, ENSP00000418944.2, ENSP00000482653.2; ENSP00000482653; ENSP00000480676.1; ENSP00000478744.2; ENSP00000481101.1; ENSP00000482046.1	ENSG00000242265	chr7	94656325	94669695	+			nucleic acid binding, DNA binding, RNA binding, binding, protein binding, intracellular, cell, nucleus, cytoplasm, apoptotic process, cell communication, signal transduction, cell surface receptor signaling pathway, enzyme linked receptor protein signaling pathway, transmembrane receptor protein serine/threonine kinase signaling pathway, transforming growth factor beta receptor signaling pathway,…	GO:0003676, GO:0003677, GO:0003723, GO:0005488, GO:0005515, GO:0005622, GO:0005623, GO:0005634, GO:0005737, GO:0006915, GO:0007154, GO:0007165, GO:0007166, GO:0007167, GO:0007178, GO:0007179, GO:0008219, GO:0008270, GO:0009719, GO:0009966, GO:0009968, GO:0009987, GO:0010033, GO:0010646, GO:0010648, GO:0012501, GO:0017015, GO:0023051, GO:0023052, GO:0023057, GO:0030154, GO:0030512, GO:0032502, GO:…		FOROUTAN_TGFB_EMT_DN, FOROUTAN_PRODRANK_TGFB_EMT_DN, BENITEZ_GBM_PROTEASOME_INHIBITION_RESPONSE, BLANCO_MELO_COVID19_SARS_COV_2_INFECTION_A594_CELLS_DN, HOLLMANN_APOPTOSIS_VIA_CD40_UP, HOOI_ST7_TARGETS_UP, PRAMOONJAGO_SOX4_TARGETS_DN, BILBAN_B_CLL_LPL_UP, DITTMER_PTHLH_TARGETS_UP, MAYBURD_RESPONSE_TO_L663536_DN, GOZGIT_ESR1_TARGETS_UP, PROVENZANI_METASTASIS_UP, VETTER_TARGETS_OF_PRKCA_AND_ETS1_UP…	1428.54	1437.36	1419.72	-0.0178031	0.70003	0.987824	FALSE	1442	1426	1444	1408	1429	1422	1437	1419
ENSG00000145555	MYO10	protein_coding	Unconventional myosin-X; Unconventional myosin-X; Unconventional myosin-X; Unconventional myosin-X; Unconventional myosin-X; Unconventional myosin-X; Unconventional myosin-X; Unconventional myosin-X; Myosin X; Myosin X; Myosin X; Myosin X; MYO10 protein	MYO10, KIAA0799; MYO10, KIAA0799; MYO10, KIAA0799; MYO10, KIAA0799; MYO10, KIAA0799; MYO10, KIAA0799; MYO10, KIAA0799; MYO10, KIAA0799; MYO10; MYO10; MYO10; MYO10; MYO10	Q9HD67; A7E2D1; O94893; Q8IVX5; Q9NYM7; Q9P110; Q9P111; Q9UHF6; E9PEW5; A0A0A0MQX1; E9PCN3; D6RGD1; Q6IPD7	MYO10_HUMAN; MYO10_HUMAN; MYO10_HUMAN; MYO10_HUMAN; MYO10_HUMAN; MYO10_HUMAN; MYO10_HUMAN; MYO10_HUMAN; E9PEW5_HUMAN; A0A0A0MQX1_HUMAN; E9PCN3_HUMAN; D6RGD1_HUMAN; Q6IPD7_HUMAN	ENST00000507288.1, ENST00000513610.6; ENST00000507288.1, ENST00000513610.6; ENST00000507288.1, ENST00000513610.6; ENST00000507288.1, ENST00000513610.6; ENST00000507288.1, ENST00000513610.6; ENST00000507288.1, ENST00000513610.6; ENST00000507288.1, ENST00000513610.6; ENST00000507288.1, ENST00000513610.6; ENST00000505695.5, ENST00000515803.5; ENST00000274203.13; ENST00000502436.5; ENST00000513882.5;	ENSP00000426664.1, ENSP00000421280.1; ENSP00000426664.1, ENSP00000421280.1; ENSP00000426664.1, ENSP00000421280.1; ENSP00000426664.1, ENSP00000421280.1; ENSP00000426664.1, ENSP00000421280.1; ENSP00000426664.1, ENSP00000421280.1; ENSP00000426664.1, ENSP00000421280.1; ENSP00000426664.1, ENSP00000421280.1; ENSP00000421170.1, ENSP00000425051.1; ENSP00000274203.10; ENSP00000426783.2; ENSP00000421309.1;	ENSG00000145555	chr5	16661907	16936288	-	Fc gamma R-mediated phagocytosis	hsa04666	microfilament motor activity, nucleotide binding, cell morphogenesis, ruffle, nucleoside binding, purine nucleoside binding, immune effector process, activation of immune response, immune system process, immune response-activating cell surface receptor signaling pathway, Fc receptor mediated stimulatory signaling pathway, immune response-regulating cell surface receptor signaling pathway involved…	GO:0000146, GO:0000166, GO:0000902, GO:0001726, GO:0001882, GO:0001883, GO:0002252, GO:0002253, GO:0002376, GO:0002429, GO:0002431, GO:0002433, GO:0002682, GO:0002684, GO:0002757, GO:0002764, GO:0002768, GO:0003774, GO:0003779, GO:0003824, GO:0005488, GO:0005515, GO:0005516, GO:0005524, GO:0005543, GO:0005547, GO:0005622, GO:0005623, GO:0005634, GO:0005730, GO:0005737, GO:0005829, GO:0005856, GO:…		FOROUTAN_TGFB_EMT_UP, FOROUTAN_PRODRANK_TGFB_EMT_UP, LIU_CMYB_TARGETS_UP, GAL_LEUKEMIC_STEM_CELL_UP, MAHADEVAN_IMATINIB_RESISTANCE_UP, PEREZ_TP53_TARGETS, ZHANG_TARGETS_OF_EWSR1_FLI1_FUSION, ZHAN_MULTIPLE_MYELOMA_MS_UP, IVANOVA_HEMATOPOIESIS_STEM_CELL, GENTILE_UV_LOW_DOSE_DN, RIGGI_EWING_SARCOMA_PROGENITOR_UP, ACEVEDO_METHYLATED_IN_LIVER_CANCER_DN, SMID_BREAST_CANCER_BASAL_UP, VANTVEER_BREAST_CAN…	1427.45	1637.05	1217.84	-0.426473	1.88304e-17	1.70382e-14	FALSE	1639	1702	1571	1194	1196	1264	1637	1218
ENSG00000099194	SCD	protein_coding	Stearoyl-CoA desaturase; Stearoyl-CoA desaturase; Stearoyl-CoA desaturase; Stearoyl-CoA desaturase; Stearoyl-CoA desaturase; Stearoyl-CoA desaturase; Stearoyl-CoA desaturase; Stearoyl-CoA desaturase; Stearoyl-CoA desaturase; Stearoyl-CoA desaturase; Stearoyl-CoA desaturase	SCD, FADS5, SCD1, SCDOS; SCD, FADS5, SCD1, SCDOS; SCD, FADS5, SCD1, SCDOS; SCD, FADS5, SCD1, SCDOS; SCD, FADS5, SCD1, SCDOS; SCD, FADS5, SCD1, SCDOS; SCD, FADS5, SCD1, SCDOS; SCD, FADS5, SCD1, SCDOS; SCD, FADS5, SCD1, SCDOS; SCD, FADS5, SCD1, SCDOS; SCD, FADS5, SCD1, SCDOS	O00767; B2R5U0; D3DR68; Q16150; Q53GR9; Q5W037; Q5W038; Q6GSS4; Q96KF6; Q9BS07; Q9Y695	SCD_HUMAN; SCD_HUMAN; SCD_HUMAN; SCD_HUMAN; SCD_HUMAN; SCD_HUMAN; SCD_HUMAN; SCD_HUMAN; SCD_HUMAN; SCD_HUMAN; SCD_HUMAN	ENST00000370355.3; ENST00000370355.3; ENST00000370355.3; ENST00000370355.3; ENST00000370355.3; ENST00000370355.3; ENST00000370355.3; ENST00000370355.3; ENST00000370355.3; ENST00000370355.3; ENST00000370355.3	ENSP00000359380.2; ENSP00000359380.2; ENSP00000359380.2; ENSP00000359380.2; ENSP00000359380.2; ENSP00000359380.2; ENSP00000359380.2; ENSP00000359380.2; ENSP00000359380.2; ENSP00000359380.2; ENSP00000359380.2	ENSG00000099194	chr10	100347233	100364826	+	AMPK signaling pathway, Fatty acid metabolism, PPAR signaling pathway, Biosynthesis of unsaturated fatty acids	hsa04152, hsa01212, hsa03320, hsa01040	catalytic activity, stearoyl-CoA 9-desaturase activity, binding, iron ion binding, intracellular, cell, cytoplasm, endoplasmic reticulum, endoplasmic reticulum membrane, organic acid metabolic process, lipid metabolic process, fatty acid metabolic process, fatty acid biosynthetic process, unsaturated fatty acid biosynthetic process, acyl-CoA metabolic process, coenzyme metabolic process, sulfur c…	GO:0003824, GO:0004768, GO:0005488, GO:0005506, GO:0005622, GO:0005623, GO:0005737, GO:0005783, GO:0005789, GO:0006082, GO:0006629, GO:0006631, GO:0006633, GO:0006636, GO:0006637, GO:0006732, GO:0006790, GO:0008152, GO:0008610, GO:0009058, GO:0009108, GO:0009987, GO:0012505, GO:0016020, GO:0016021, GO:0016053, GO:0016215, GO:0016491, GO:0016705, GO:0016717, GO:0019752, GO:0031224, GO:0032787, GO:…	HALLMARK_CHOLESTEROL_HOMEOSTASIS, HALLMARK_ANDROGEN_RESPONSE, HALLMARK_MYOGENESIS, HALLMARK_MTORC1_SIGNALING	JAATINEN_HEMATOPOIETIC_STEM_CELL_UP, FARMER_BREAST_CANCER_CLUSTER_7, HERNANDEZ_MITOTIC_ARREST_BY_DOCETAXEL_2_DN, BORLAK_LIVER_CANCER_EGF_UP, SHETH_LIVER_CANCER_VS_TXNIP_LOSS_PAM2, SHETH_LIVER_CANCER_VS_TXNIP_LOSS_PAM3, COLIN_PILOCYTIC_ASTROCYTOMA_VS_GLIOBLASTOMA_UP, AMIT_EGF_RESPONSE_20_MCF10A, CUI_TCF21_TARGETS_DN, LEIN_OLIGODENDROCYTE_MARKERS, KYNG_DNA_DAMAGE_BY_GAMMA_RADIATION, KYNG_DNA_DAMAGE…	1427.29	1275.57	1579.02	0.307672	8.42575e-09	1.72806e-06	FALSE	1247	1327	1252	1489	1691	1557	1275	1579
ENSG00000135387	CAPRIN1	protein_coding	Caprin-1; Caprin-1; Caprin-1; Caprin-1; Caprin-1; Caprin-1; Caprin-1; Cell cycle associated protein 1; Cell cycle associated protein 1, GPI-anchored membrane protein 1, isoform CRA_d	CAPRIN1, GPIAP1, GPIP137, M11S1, RNG105; CAPRIN1, GPIAP1, GPIP137, M11S1, RNG105; CAPRIN1, GPIAP1, GPIP137, M11S1, RNG105; CAPRIN1, GPIAP1, GPIP137, M11S1, RNG105; CAPRIN1, GPIAP1, GPIP137, M11S1, RNG105; CAPRIN1, GPIAP1, GPIP137, M11S1, RNG105; CAPRIN1, GPIAP1, GPIP137, M11S1, RNG105; CAPRIN1; CAPRIN1, GPIAP1, hCG_27570	Q14444; A6NMY7; D3DR06; Q15074; Q6IMN4; Q6IMN7; Q9BV09; E9PLA9; G3V153	CAPR1_HUMAN; CAPR1_HUMAN; CAPR1_HUMAN; CAPR1_HUMAN; CAPR1_HUMAN; CAPR1_HUMAN; CAPR1_HUMAN; E9PLA9_HUMAN; G3V153_HUMAN	ENST00000341394.9, ENST00000389645.7, ENST00000530820.5, ENST00000532820.5; ENST00000341394.9, ENST00000389645.7, ENST00000530820.5, ENST00000532820.5; ENST00000341394.9, ENST00000389645.7, ENST00000530820.5, ENST00000532820.5; ENST00000341394.9, ENST00000389645.7, ENST00000530820.5, ENST00000532820.5; ENST00000341394.9, ENST00000389645.7, ENST00000530820.5, ENST00000532820.5; ENST00000341394.9, …	ENSP00000340329.4, ENSP00000374296.3, ENSP00000434204.1, ENSP00000434150.1; ENSP00000340329.4, ENSP00000374296.3, ENSP00000434204.1, ENSP00000434150.1; ENSP00000340329.4, ENSP00000374296.3, ENSP00000434204.1, ENSP00000434150.1; ENSP00000340329.4, ENSP00000374296.3, ENSP00000434204.1, ENSP00000434150.1; ENSP00000340329.4, ENSP00000374296.3, ENSP00000434204.1, ENSP00000434150.1; ENSP00000340329.4, …	ENSG00000135387	chr11	34051731	34102610	+			cell morphogenesis, cell morphogenesis involved in differentiation, cytoplasmic mRNA processing body, nucleic acid binding, RNA binding, binding, intracellular, cell, cytoplasm, cytosol, plasma membrane, integral component of plasma membrane, translation, regulation of translation, peptide metabolic process, nitrogen compound metabolic process, multicellular organism development, nervous system d…	GO:0000902, GO:0000904, GO:0000932, GO:0003676, GO:0003723, GO:0005488, GO:0005622, GO:0005623, GO:0005737, GO:0005829, GO:0005886, GO:0005887, GO:0006412, GO:0006417, GO:0006518, GO:0006807, GO:0007275, GO:0007399, GO:0008152, GO:0009058, GO:0009059, GO:0009653, GO:0009889, GO:0009890, GO:0009892, GO:0009987, GO:0010467, GO:0010468, GO:0010494, GO:0010556, GO:0010558, GO:0010605, GO:0010608, GO:…		SEIDEN_MET_SIGNALING, SESTO_RESPONSE_TO_UV_C1, GABRIELY_MIR21_TARGETS, MIKHAYLOVA_OXIDATIVE_STRESS_RESPONSE_VIA_VHL_UP, GRYDER_PAX3FOXO1_ENHANCERS_IN_TADS, GRYDER_PAX3FOXO1_ENHANCERS_KO_DOWN, ONKEN_UVEAL_MELANOMA_DN, SENGUPTA_NASOPHARYNGEAL_CARCINOMA_UP, THUM_SYSTOLIC_HEART_FAILURE_UP, DIAZ_CHRONIC_MYELOGENOUS_LEUKEMIA_UP, SENESE_HDAC1_TARGETS_UP, DODD_NASOPHARYNGEAL_CARCINOMA_DN, RODRIGUES_THYRO…	1425.26	1401.14	1449.37	0.0487896	0.315349	0.905901	FALSE	1331	1477	1395	1454	1449	1446	1401	1449
ENSG00000175216	CKAP5	protein_coding	Cytoskeleton-associated protein 5; Cytoskeleton-associated protein 5; Cytoskeleton-associated protein 5; Cytoskeleton-associated protein 5; Cytoskeleton-associated protein 5; Cytoskeleton-associated protein 5; Cytoskeleton-associated protein 5; Cytoskeleton associated protein 5; CKAP5 protein; Cytoskeleton associated protein 5; Cytoskeleton associated protein 5; Cytoskeleton associated protein 5	CKAP5, KIAA0097; CKAP5, KIAA0097; CKAP5, KIAA0097; CKAP5, KIAA0097; CKAP5, KIAA0097; CKAP5, KIAA0097; CKAP5, KIAA0097; CKAP5; CKAP5; CKAP5; CKAP5; CKAP5	Q14008; Q05D70; Q0VAX7; Q0VAX8; Q14668; Q2TA89; Q6NSH4; H0YEK7; Q8IYN5; H0YCF6; H0YDX5; E9PQH5	CKAP5_HUMAN; CKAP5_HUMAN; CKAP5_HUMAN; CKAP5_HUMAN; CKAP5_HUMAN; CKAP5_HUMAN; CKAP5_HUMAN; H0YEK7_HUMAN; Q8IYN5_HUMAN; H0YCF6_HUMAN; H0YDX5_HUMAN; E9PQH5_HUMAN	ENST00000312055.9, ENST00000354558.7, ENST00000529230.6; ENST00000312055.9, ENST00000354558.7, ENST00000529230.6; ENST00000312055.9, ENST00000354558.7, ENST00000529230.6; ENST00000312055.9, ENST00000354558.7, ENST00000529230.6; ENST00000312055.9, ENST00000354558.7, ENST00000529230.6; ENST00000312055.9, ENST00000354558.7, ENST00000529230.6; ENST00000312055.9, ENST00000354558.7, ENST00000529230.6; …	ENSP00000310227.5, ENSP00000346566.3, ENSP00000432768.1; ENSP00000310227.5, ENSP00000346566.3, ENSP00000432768.1; ENSP00000310227.5, ENSP00000346566.3, ENSP00000432768.1; ENSP00000310227.5, ENSP00000346566.3, ENSP00000432768.1; ENSP00000310227.5, ENSP00000346566.3, ENSP00000432768.1; ENSP00000310227.5, ENSP00000346566.3, ENSP00000432768.1; ENSP00000310227.5, ENSP00000346566.3, ENSP00000432768.1; …	ENSG00000175216	chr11	46743048	46846308	-			G2/M transition of mitotic cell cycle, microtubule cytoskeleton organization, mitotic cell cycle, nuclear division, sister chromatid segregation, spindle pole, gamma-tubulin complex, binding, protein binding, intracellular, cell, cytoplasm, centrosome, microtubule organizing center, spindle, cytosol, cytoskeleton, microtubule, RNA localization, transport, organelle organization, cytoskeleton orga…	GO:0000086, GO:0000226, GO:0000278, GO:0000280, GO:0000819, GO:0000922, GO:0000930, GO:0005488, GO:0005515, GO:0005622, GO:0005623, GO:0005737, GO:0005813, GO:0005815, GO:0005819, GO:0005829, GO:0005856, GO:0005874, GO:0006403, GO:0006810, GO:0006996, GO:0007010, GO:0007017, GO:0007049, GO:0007051, GO:0007059, GO:0007062, GO:0007067, GO:0007163, GO:0009987, GO:0015630, GO:0015931, GO:0016020, GO:…	HALLMARK_MITOTIC_SPINDLE	ROVERSI_GLIOMA_COPY_NUMBER_UP, RICKMAN_METASTASIS_UP, SESTO_RESPONSE_TO_UV_C5, KYNG_WERNER_SYNDROM_AND_NORMAL_AGING_DN, EPPERT_PROGENITOR, FISCHER_G2_M_CELL_CYCLE, FISCHER_DREAM_TARGETS, PID_ILK_PATHWAY, REACTOME_CELL_CYCLE, REACTOME_ORGANELLE_BIOGENESIS_AND_MAINTENANCE, REACTOME_RHO_GTPASE_EFFECTORS, REACTOME_SEPARATION_OF_SISTER_CHROMATIDS, REACTOME_RESOLUTION_OF_SISTER_CHROMATID_COHESION, REAC…	1415.8	1365.93	1465.68	0.101622	0.03549	0.393589	FALSE	1347	1408	1343	1429	1471	1497	1366	1465
ENSG00000011426	ANLN	protein_coding	Anillin; Anillin; Anillin; Anillin; Anillin; Anillin; Anillin, actin binding protein; Anillin, actin binding protein; Anillin, actin binding protein; Anillin, actin binding protein; Anillin, actin binding protein; Anillin, actin binding protein; Anillin, actin binding protein; Anillin, actin binding protein	ANLN; ANLN; ANLN; ANLN; ANLN; ANLN; ANLN; ANLN; ANLN; ANLN; ANLN; ANLN; ANLN; ANLN	Q9NQW6; Q5CZ78; Q6NSK5; Q9H8Y4; Q9NVN9; Q9NVP0; H7C167; H7C0Y6; H7C3R2; C9J0G4; C9JJT6; H7C1K5; H7C1C2; H7C3S1	ANLN_HUMAN; ANLN_HUMAN; ANLN_HUMAN; ANLN_HUMAN; ANLN_HUMAN; ANLN_HUMAN; H7C167_HUMAN; H7C0Y6_HUMAN; H7C3R2_HUMAN; C9J0G4_HUMAN; C9JJT6_HUMAN; H7C1K5_HUMAN; H7C1C2_HUMAN; H7C3S1_HUMAN	ENST00000265748.7, ENST00000396068.6; ENST00000265748.7, ENST00000396068.6; ENST00000265748.7, ENST00000396068.6; ENST00000265748.7, ENST00000396068.6; ENST00000265748.7, ENST00000396068.6; ENST00000265748.7, ENST00000396068.6; ENST00000429082.1; ENST00000441696.5; ENST00000452877.5; ENST00000418118.1; ENST00000424865.1; ENST00000446635.5; ENST00000457743.1; ENST00000428612.5	ENSP00000265748.2, ENSP00000379380.2; ENSP00000265748.2, ENSP00000379380.2; ENSP00000265748.2, ENSP00000379380.2; ENSP00000265748.2, ENSP00000379380.2; ENSP00000265748.2, ENSP00000379380.2; ENSP00000265748.2, ENSP00000379380.2; ENSP00000398712.1; ENSP00000397465.1; ENSP00000413441.1; ENSP00000406584.1; ENSP00000404979.1; ENSP00000400777.1; ENSP00000399553.1; ENSP00000413522.1	ENSG00000011426	chr7	36389821	36453791	+			mitotic cell cycle, nuclear division, mitotic cytokinesis, cytokinesis, septin ring assembly, ameboidal-type cell migration, hematopoietic progenitor cell differentiation, immune system process, immune system development, actin binding, binding, protein binding, intracellular, cell, nucleus, nucleoplasm, cytoplasm, actomyosin contractile ring, cytoskeleton, cell cortex, protein complex assembly, …	GO:0000278, GO:0000280, GO:0000281, GO:0000910, GO:0000921, GO:0001667, GO:0002244, GO:0002376, GO:0002520, GO:0003779, GO:0005488, GO:0005515, GO:0005622, GO:0005623, GO:0005634, GO:0005654, GO:0005737, GO:0005826, GO:0005856, GO:0005938, GO:0006461, GO:0006928, GO:0006996, GO:0007010, GO:0007049, GO:0007067, GO:0007088, GO:0007096, GO:0007275, GO:0007346, GO:0008092, GO:0009987, GO:0010458, GO:…	HALLMARK_MITOTIC_SPINDLE	BLANCO_MELO_BRONCHIAL_EPITHELIAL_CELLS_INFLUENZA_A_DEL_NS1_INFECTION_DN, BUFFA_HYPOXIA_METAGENE, SABATES_COLORECTAL_ADENOMA_UP, KIM_MYCL1_AMPLIFICATION_TARGETS_DN, MORI_MATURE_B_LYMPHOCYTE_DN, LEIN_OLIGODENDROCYTE_MARKERS, ACEVEDO_LIVER_CANCER_WITH_H3K27ME3_DN, CUI_GLUCOSE_DEPRIVATION, ALONSO_METASTASIS_EMT_UP, ALONSO_METASTASIS_UP, VANTVEER_BREAST_CANCER_ESR1_DN, MEISSNER_BRAIN_HCP_WITH_H3K4ME3_…	1412.25	1347.59	1476.9	0.132097	0.00690514	0.136875	FALSE	1323	1412	1307	1461	1504	1466	1347	1477
ENSG00000164190	NIPBL	protein_coding	Nipped-B-like protein; Nipped-B-like protein; Nipped-B-like protein; Nipped-B-like protein; Nipped-B-like protein; Nipped-B-like protein; Nipped-B-like protein; Nipped-B-like protein; Nipped-B protein; Nipped-B protein; NIPBL protein; NIPBL protein; NIPBL cohesin loading factor	NIPBL, IDN3, SCC2; NIPBL, IDN3, SCC2; NIPBL, IDN3, SCC2; NIPBL, IDN3, SCC2; NIPBL, IDN3, SCC2; NIPBL, IDN3, SCC2; NIPBL, IDN3, SCC2; NIPBL, IDN3, SCC2; NIPBL; NIPBL; NIPBL; NIPBL; NIPBL	Q6KC79; Q6KCD6; Q6N080; Q6ZT92; Q7Z2E6; Q8N4M5; Q9Y6Y3; Q9Y6Y4; A0A590UJS4; Q6IEH8; A2RRA7; A6QL62; H0Y8M3	NIPBL_HUMAN; NIPBL_HUMAN; NIPBL_HUMAN; NIPBL_HUMAN; NIPBL_HUMAN; NIPBL_HUMAN; NIPBL_HUMAN; NIPBL_HUMAN; A0A590UJS4_HUMAN; Q6IEH8_HUMAN; A2RRA7_HUMAN; A6QL62_HUMAN; H0Y8M3_HUMAN	ENST00000282516.13, ENST00000448238.2; ENST00000282516.13, ENST00000448238.2; ENST00000282516.13, ENST00000448238.2; ENST00000282516.13, ENST00000448238.2; ENST00000282516.13, ENST00000448238.2; ENST00000282516.13, ENST00000448238.2; ENST00000282516.13, ENST00000448238.2; ENST00000282516.13, ENST00000448238.2; ENST00000652901.1; ; ENST00000513819.1	ENSP00000282516.8, ENSP00000406266.2; ENSP00000282516.8, ENSP00000406266.2; ENSP00000282516.8, ENSP00000406266.2; ENSP00000282516.8, ENSP00000406266.2; ENSP00000282516.8, ENSP00000406266.2; ENSP00000282516.8, ENSP00000406266.2; ENSP00000282516.8, ENSP00000406266.2; ENSP00000282516.8, ENSP00000406266.2; ENSP00000499536.1; ; ENSP00000421504.1	ENSG00000164190	chr5	36876769	37066413	+			reproduction, mitotic sister chromatid segregation, negative regulation of transcription from RNA polymerase II promoter, mitotic cell cycle, nuclear division, chromatin, sister chromatid segregation, skeletal system development, ossification, eye development, urogenital system development, metanephros development, kidney development, developmental process involved in reproduction, heart morphoge…	GO:0000003, GO:0000070, GO:0000122, GO:0000278, GO:0000280, GO:0000785, GO:0000819, GO:0001501, GO:0001503, GO:0001654, GO:0001655, GO:0001656, GO:0001822, GO:0003006, GO:0003007, GO:0003008, GO:0003151, GO:0003682, GO:0005488, GO:0005515, GO:0005576, GO:0005622, GO:0005623, GO:0005634, GO:0005654, GO:0005694, GO:0006139, GO:0006325, GO:0006351, GO:0006355, GO:0006357, GO:0006366, GO:0006464, GO:…	HALLMARK_UV_RESPONSE_DN	MULLIGHAN_NPM1_MUTATED_SIGNATURE_1_UP, MULLIGHAN_NPM1_MUTATED_SIGNATURE_2_UP, MULLIGHAN_MLL_SIGNATURE_1_UP, MULLIGHAN_MLL_SIGNATURE_2_UP, MULLIGHAN_NPM1_SIGNATURE_3_UP, DING_LUNG_CANCER_EXPRESSION_BY_COPY_NUMBER, BURTON_ADIPOGENESIS_12, ZHENG_FOXP3_TARGETS_IN_T_LYMPHOCYTE_DN, LI_INDUCED_T_TO_NATURAL_KILLER_DN, GABRIELY_MIR21_TARGETS, RAO_BOUND_BY_SALL4_ISOFORM_A, FISCHER_DREAM_TARGETS, REACTOME_C…	1408.07	1418.83	1397.32	-0.0220242	0.658415	0.982967	FALSE	1393	1453	1411	1398	1442	1352	1419	1397
ENSG00000215301	DDX3X	protein_coding	ATP-dependent RNA helicase DDX3X; ATP-dependent RNA helicase DDX3X; ATP-dependent RNA helicase DDX3X; ATP-dependent RNA helicase DDX3X; RNA helicase; RNA helicase; RNA helicase; RNA helicase; RNA helicase; RNA helicase; RNA helicase; RNA helicase; RNA helicase; RNA helicase; RNA helicase; RNA helicase; RNA helicase; DEAD-box helicase 3 X-linked; DEAD-box helicase 3 X-linked; RNA helicase; RNA hel…	DDX3X, DBX, DDX3; DDX3X, DBX, DDX3; DDX3X, DBX, DDX3; DDX3X, DBX, DDX3; DDX3X; DDX3X; DDX3X; DDX3X; DDX3X; DDX3X; DDX3X; DDX3X; DDX3X; DDX3X; DDX3X; DDX3X; DDX3X; DDX3X; DDX3X; DDX3X; DDX3X; DDX3X; DDX3X; DDX3X; DDX3X; DDX3X; DDX3X; DDX3X; DDX3X; DDX3X; DDX3X	O00571; A8K538; B4E3E8; O15536; A0A0D9SFB3; A0A2R8Y645; A0A0D9SF53; A0A2R8Y4A4; A0A2R8YFR4; A0A2U3TZJ9; A0A2R8YCW1; A0A2R8YF78; A0A2R8YFS5; F6S8Q4; A0A2R8Y5G6; A0A0D9SG12; A0A2R8Y774; A0A2R8Y7T2; A0A2R8YDT5; B5BTY4; A0A2R8YDH3; A0A087WX09; A0A2R8YGJ1; A0A2R8Y770; A0A2R8YF31; A0A2R8Y4D2; A0A2R8YCU0; A0A2R8Y650; A0A2R8YF89; A0A087WVZ1; A0A0J9YVQ7	DDX3X_HUMAN; DDX3X_HUMAN; DDX3X_HUMAN; DDX3X_HUMAN; A0A0D9SFB3_HUMAN; A0A2R8Y645_HUMAN; A0A0D9SF53_HUMAN; A0A2R8Y4A4_HUMAN; A0A2R8YFR4_HUMAN; A0A2U3TZJ9_HUMAN; A0A2R8YCW1_HUMAN; A0A2R8YF78_HUMAN; A0A2R8YFS5_HUMAN; F6S8Q4_HUMAN; A0A2R8Y5G6_HUMAN; A0A0D9SG12_HUMAN; A0A2R8Y774_HUMAN; A0A2R8Y7T2_HUMAN; A0A2R8YDT5_HUMAN; B5BTY4_HUMAN; A0A2R8YDH3_HUMAN; A0A087WX09_HUMAN; A0A2R8YGJ1_HUMAN; A0A2R8Y770_HU…	ENST00000457138.7, ENST00000478993.5, ENST00000629496.3, ENST00000629785.2, ENST00000630255.2, ENST00000644876.2; ENST00000457138.7, ENST00000478993.5, ENST00000629496.3, ENST00000629785.2, ENST00000630255.2, ENST00000644876.2; ENST00000457138.7, ENST00000478993.5, ENST00000629496.3, ENST00000629785.2, ENST00000630255.2, ENST00000644876.2; ENST00000457138.7, ENST00000478993.5, ENST00000629496.3, …	ENSP00000392494.2, ENSP00000478443.1, ENSP00000487224.1, ENSP00000486516.1, ENSP00000486720.1, ENSP00000494040.1; ENSP00000392494.2, ENSP00000478443.1, ENSP00000487224.1, ENSP00000486516.1, ENSP00000486720.1, ENSP00000494040.1; ENSP00000392494.2, ENSP00000478443.1, ENSP00000487224.1, ENSP00000486516.1, ENSP00000486720.1, ENSP00000494040.1; ENSP00000392494.2, ENSP00000478443.1, ENSP00000487224.1, …	ENSG00000215301	chrX	41333348	41364472	+	RIG-I-like receptor signaling pathway, Hepatitis B, Viral carcinogenesis	hsa04622, hsa05161, hsa05203	G1/S transition of mitotic cell cycle, nucleotide binding, mitotic cell cycle, regulation of cell growth, cytokine production, regulation of cytokine production, positive regulation of cytokine production, nucleoside binding, purine nucleoside binding, immune system process, nucleic acid binding, DNA binding, DNA helicase activity, RNA binding, RNA helicase activity, single-stranded RNA binding, …	GO:0000082, GO:0000166, GO:0000278, GO:0001558, GO:0001816, GO:0001817, GO:0001819, GO:0001882, GO:0001883, GO:0002376, GO:0003676, GO:0003677, GO:0003678, GO:0003723, GO:0003724, GO:0003727, GO:0003729, GO:0003824, GO:0003924, GO:0004003, GO:0004004, GO:0004386, GO:0005488, GO:0005515, GO:0005524, GO:0005576, GO:0005622, GO:0005623, GO:0005634, GO:0005654, GO:0005737, GO:0005739, GO:0005740, GO:…		BLANCO_MELO_BETA_INTERFERON_TREATED_BRONCHIAL_EPITHELIAL_CELLS_UP, BLANCO_MELO_BRONCHIAL_EPITHELIAL_CELLS_INFLUENZA_A_DEL_NS1_INFECTION_UP, ELVIDGE_HYPOXIA_DN, WANG_ESOPHAGUS_CANCER_VS_NORMAL_DN, FALVELLA_SMOKERS_WITH_LUNG_CANCER, ONDER_CDH1_TARGETS_1_DN, DISTECHE_ESCAPED_FROM_X_INACTIVATION, LU_AGING_BRAIN_DN, JI_RESPONSE_TO_FSH_DN, WELCSH_BRCA1_TARGETS_UP, JIANG_AGING_CEREBRAL_CORTEX_DN, STEARM…	1402.67	1360.83	1444.51	0.0860368	0.0934565	0.611983	FALSE	1356	1445	1282	1492	1394	1448	1361	1444
ENSG00000090060	PAPOLA	protein_coding	Poly(A) polymerase alpha; Poly(A) polymerase alpha; Poly(A) polymerase alpha; Poly(A) polymerase alpha; Poly(A) polymerase alpha; Poly(A) polymerase; polynucleotide adenylyltransferase; polynucleotide adenylyltransferase; polynucleotide adenylyltransferase; polynucleotide adenylyltransferase; Alternative protein PAPOLA; Poly(A) polymerase alpha	PAPOLA, PAP; PAPOLA, PAP; PAPOLA, PAP; PAPOLA, PAP; PAPOLA, PAP; PAPOLA; PAPOLA; PAPOLA, hCG_24516; PAPOLA; PAPOLA; PAPOLA; PAPOLA	P51003; Q86SX4; Q86TV0; Q8IYF5; Q9BVU2; G3XAH6; H0YJ00; A0A0C4DGK1; G3V3I9; G3V457; L8ECL5; H0YJL4	PAPOA_HUMAN; PAPOA_HUMAN; PAPOA_HUMAN; PAPOA_HUMAN; PAPOA_HUMAN; G3XAH6_HUMAN; H0YJ00_HUMAN; A0A0C4DGK1_HUMAN; G3V3I9_HUMAN; G3V457_HUMAN; L8ECL5_HUMAN; H0YJL4_HUMAN	ENST00000216277.13, ENST00000557320.5; ENST00000216277.13, ENST00000557320.5; ENST00000216277.13, ENST00000557320.5; ENST00000216277.13, ENST00000557320.5; ENST00000216277.13, ENST00000557320.5; ENST00000392990.6; ENST00000553461.1; ENST00000557471.5; ENST00000556619.5; ENST00000553689.5; ENST00000556459.1	ENSP00000216277.8, ENSP00000450437.1; ENSP00000216277.8, ENSP00000450437.1; ENSP00000216277.8, ENSP00000450437.1; ENSP00000216277.8, ENSP00000450437.1; ENSP00000216277.8, ENSP00000450437.1; ENSP00000376716.2; ENSP00000450564.1; ENSP00000450812.1; ENSP00000451267.1; ENSP00000451600.1; ENSP00000451757.1	ENSG00000090060	chr14	96501433	96567116	+	mRNA surveillance pathway	hsa03015	nucleotide binding, magnesium ion binding, RNA splicing, via transesterification reactions, RNA splicing, via transesterification reactions with bulged adenosine as nucleophile, mRNA splicing, via spliceosome, nucleoside binding, purine nucleoside binding, nucleic acid binding, RNA binding, catalytic activity, polynucleotide adenylyltransferase activity, binding, protein binding, ATP binding, int…	GO:0000166, GO:0000287, GO:0000375, GO:0000377, GO:0000398, GO:0001882, GO:0001883, GO:0003676, GO:0003723, GO:0003824, GO:0004652, GO:0005488, GO:0005515, GO:0005524, GO:0005622, GO:0005623, GO:0005634, GO:0005654, GO:0005737, GO:0006139, GO:0006351, GO:0006353, GO:0006366, GO:0006369, GO:0006378, GO:0006396, GO:0006397, GO:0006725, GO:0006807, GO:0008152, GO:0008380, GO:0009058, GO:0009059, GO:…		IBRAHIM_NRF1_UP, IBRAHIM_NRF2_UP, TURASHVILI_BREAST_LOBULAR_CARCINOMA_VS_DUCTAL_NORMAL_DN, TURASHVILI_BREAST_LOBULAR_CARCINOMA_VS_LOBULAR_NORMAL_UP, VANHARANTA_UTERINE_FIBROID_WITH_7Q_DELETION_UP, RIZ_ERYTHROID_DIFFERENTIATION_HBZ, SEIDEN_ONCOGENESIS_BY_MET, RICKMAN_METASTASIS_UP, BENPORATH_EED_TARGETS, STARK_HYPPOCAMPUS_22Q11_DELETION_UP, BYSTROEM_CORRELATED_WITH_IL5_DN, LEE_AGING_NEOCORTEX_DN, …	1401.8	1365.13	1438.47	0.0754497	0.113818	0.664169	FALSE	1362	1378	1356	1424	1424	1467	1365	1438
ENSG00000151835	SACS	protein_coding	Sacsin; Sacsin; Sacsin; Sacsin; Sacsin; Sacsin; Sacsin; Sacsin; Sacsin molecular chaperone; Sacsin molecular chaperone; Sacsin molecular chaperone; Sacsin molecular chaperone; Sacsin molecular chaperone; Sacsin molecular chaperone; Sacsin molecular chaperone; Sacsin molecular chaperone; Sacsin molecular chaperone; Sacsin molecular chaperone; Sacsin molecular chaperone; Sacsin molecular chaperone;…	SACS, KIAA0730; SACS, KIAA0730; SACS, KIAA0730; SACS, KIAA0730; SACS, KIAA0730; SACS, KIAA0730; SACS, KIAA0730; SACS, KIAA0730; SACS; SACS; SACS; SACS; SACS; SACS; SACS; SACS; SACS; SACS; SACS; SACS; SACS; SACS	Q9NZJ4; O94835; Q5T9J5; Q5T9J7; Q5T9J8; Q68DF5; Q6MZR4; Q8NBF9; A0A804HK18; A0A804HJS2; A0A804HIU0; A0A804HHS6; A0A804HKY6; A0A804HL98; A0A804HLK7; A0A804HIG5; A0A804HK57; A0A804HKB3; A0A804HLL1; H0Y6M8; B2REB0; A0A804HIQ1	SACS_HUMAN; SACS_HUMAN; SACS_HUMAN; SACS_HUMAN; SACS_HUMAN; SACS_HUMAN; SACS_HUMAN; SACS_HUMAN; A0A804HK18_HUMAN; A0A804HJS2_HUMAN; A0A804HIU0_HUMAN; A0A804HHS6_HUMAN; A0A804HKY6_HUMAN; A0A804HL98_HUMAN; A0A804HLK7_HUMAN; A0A804HIG5_HUMAN; A0A804HK57_HUMAN; A0A804HKB3_HUMAN; A0A804HLL1_HUMAN; H0Y6M8_HUMAN; B2REB0_HUMAN; A0A804HIQ1_HUMAN	ENST00000382292.9, ENST00000402364.1; ENST00000382292.9, ENST00000402364.1; ENST00000382292.9, ENST00000402364.1; ENST00000382292.9, ENST00000402364.1; ENST00000382292.9, ENST00000402364.1; ENST00000382292.9, ENST00000402364.1; ENST00000382292.9, ENST00000402364.1; ENST00000382292.9, ENST00000402364.1; ENST00000682547.1; ENST00000683270.1; ENST00000683680.1; ENST00000683210.1; ENST00000684325.1; …	ENSP00000371729.3, ENSP00000385844.1; ENSP00000371729.3, ENSP00000385844.1; ENSP00000371729.3, ENSP00000385844.1; ENSP00000371729.3, ENSP00000385844.1; ENSP00000371729.3, ENSP00000385844.1; ENSP00000371729.3, ENSP00000385844.1; ENSP00000371729.3, ENSP00000385844.1; ENSP00000371729.3, ENSP00000385844.1; ENSP00000507735.1; ENSP00000507624.1; ENSP00000507223.1; ENSP00000506739.1; ENSP00000508121.1; …	ENSG00000151835	chr13	23288689	23433763	-			binding, protein binding, intracellular, cell, nucleus, cytoplasm, mitochondrion, protein folding, cellular process, cellular component organization, cellular component assembly, axon, dendrite, Hsp70 protein binding, heat shock protein binding, protein complex binding, somatodendritic compartment, cell projection, neuron projection, organelle, membrane-bounded organelle, intracellular organelle,…	GO:0005488, GO:0005515, GO:0005622, GO:0005623, GO:0005634, GO:0005737, GO:0005739, GO:0006457, GO:0009987, GO:0016043, GO:0022607, GO:0030424, GO:0030425, GO:0030544, GO:0031072, GO:0032403, GO:0036477, GO:0042995, GO:0043005, GO:0043226, GO:0043227, GO:0043229, GO:0043231, GO:0044085, GO:0044087, GO:0044424, GO:0044444, GO:0044464, GO:0044877, GO:0048519, GO:0048523, GO:0050789, GO:0050794, GO:…		FOROUTAN_TGFB_EMT_UP, FOROUTAN_PRODRANK_TGFB_EMT_UP, FOROUTAN_INTEGRATED_TGFB_EMT_UP, COLDREN_GEFITINIB_RESISTANCE_UP, KIM_MYC_AMPLIFICATION_TARGETS_UP, BILD_SRC_ONCOGENIC_SIGNATURE, BONOME_OVARIAN_CANCER_SURVIVAL_OPTIMAL_DEBULKING, CHEOK_RESPONSE_TO_MERCAPTOPURINE_AND_HD_MTX_DN, YAGI_AML_WITH_T_8_21_TRANSLOCATION, MIKKELSEN_MCV6_ICP_WITH_H3K27ME3, MIKKELSEN_MEF_ICP_WITH_H3K4ME3_AND_H3K27ME3, MIK…	1400.96	1336.86	1465.06	0.132014	0.0248477	0.31606	FALSE	1374	1218	1419	1551	1368	1476	1337	1465
ENSG00000184009	ACTG1	protein_coding	Actin, cytoplasmic 2; Actin, cytoplasmic 2; Actin, cytoplasmic 2; Actin, cytoplasmic 2; Actin, cytoplasmic 2; Actin, cytoplasmic 2; Actin, cytoplasmic 2; Actin gamma 1; ACTG1 protein; ACTG1 protein; Actin gamma 1; Actin, cytoplasmic 2; Actin gamma 1; Actin gamma 1; Actin, cytoplasmic 2; Actin, cytoplasmic 2; Actin, cytoplasmic 2	ACTG1, ACTG; ACTG1, ACTG; ACTG1, ACTG; ACTG1, ACTG; ACTG1, ACTG; ACTG1, ACTG; ACTG1, ACTG; ACTG1; ACTG1; ACTG1; ACTG1; ACTG1; ACTG1; ACTG1; ACTG1; ACTG1; ACTG1	P63261; A8K7C2; P02571; P14104; P99022; Q5U032; Q96E67; A0A7P0TBL1; Q96FU6; Q6PJ43; J3KT65; K7EM38; A0A804GS07; I3L4N8; I3L3R2; I3L3I0; I3L1U9	ACTG_HUMAN; ACTG_HUMAN; ACTG_HUMAN; ACTG_HUMAN; ACTG_HUMAN; ACTG_HUMAN; ACTG_HUMAN; A0A7P0TBL1_HUMAN; Q96FU6_HUMAN; Q6PJ43_HUMAN; J3KT65_HUMAN; K7EM38_HUMAN; A0A804GS07_HUMAN; I3L4N8_HUMAN; I3L3R2_HUMAN; I3L3I0_HUMAN; I3L1U9_HUMAN	ENST00000570382.2, ENST00000571721.6, ENST00000573283.7, ENST00000575087.5, ENST00000575659.6, ENST00000575842.5, ENST00000575994.6, ENST00000576544.6, ENST00000615544.5, ENST00000679480.1, ENST00000679778.1, ENST00000680227.1, ENST00000680727.1, ENST00000681052.1, ENST00000681842.1; ENST00000570382.2, ENST00000571721.6, ENST00000573283.7, ENST00000575087.5, ENST00000575659.6, ENST00000575842.5, …	ENSP00000466346.2, ENSP00000460660.2, ENSP00000458435.1, ENSP00000459124.1, ENSP00000459119.2, ENSP00000458162.1, ENSP00000460464.2, ENSP00000461672.1, ENSP00000477968.1, ENSP00000506201.1, ENSP00000505235.1, ENSP00000506253.1, ENSP00000505193.1, ENSP00000505060.1, ENSP00000506126.1; ENSP00000466346.2, ENSP00000460660.2, ENSP00000458435.1, ENSP00000459124.1, ENSP00000459119.2, ENSP00000458162.1, …	ENSG00000184009	chr17	81509413	81523847	-	Tight junction, Leukocyte transendothelial migration, Influenza A, Hippo signaling pathway, Proteoglycans in cancer, Rap1 signaling pathway, Regulation of actin cytoskeleton, Phagosome, Viral myocarditis, Oxytocin signaling pathway, Dilated cardiomyopathy, Salmonella infection, Platelet activation, Apoptosis, Focal adhesion, Bacterial invasion of epithelial cells, Pathogenic Escherichia coli infe…	hsa04530, hsa04670, hsa05164, hsa04390, hsa05205, hsa04015, hsa04810, hsa04145, hsa05416, hsa04921, hsa05414, hsa05132, hsa04611, hsa04210, hsa04510, hsa05100, hsa05130, hsa05131, hsa05410, hsa04919, hsa04520, hsa05110, hsa05412	nucleotide binding, cell activation, nucleoside binding, purine nucleoside binding, tissue homeostasis, retina homeostasis, immune effector process, activation of immune response, immune system process, immune response-activating cell surface receptor signaling pathway, Fc receptor mediated stimulatory signaling pathway, immune response-regulating cell surface receptor signaling pathway involved …	GO:0000166, GO:0001775, GO:0001882, GO:0001883, GO:0001894, GO:0001895, GO:0002252, GO:0002253, GO:0002376, GO:0002429, GO:0002431, GO:0002433, GO:0002682, GO:0002684, GO:0002757, GO:0002764, GO:0002768, GO:0005198, GO:0005200, GO:0005488, GO:0005515, GO:0005524, GO:0005576, GO:0005615, GO:0005622, GO:0005623, GO:0005634, GO:0005737, GO:0005829, GO:0005856, GO:0005884, GO:0005886, GO:0005912, GO:…	HALLMARK_CHOLESTEROL_HOMEOSTASIS, HALLMARK_APICAL_JUNCTION	DITTMER_PTHLH_TARGETS_DN, NIKOLSKY_BREAST_CANCER_17Q21_Q25_AMPLICON, LEE_LIVER_CANCER_MYC_UP, LEE_LIVER_CANCER_MYC_TGFA_UP, CHEN_LUNG_CANCER_SURVIVAL, LEE_LIVER_CANCER_MYC_E2F1_UP, LEE_LIVER_CANCER_E2F1_UP, MODY_HIPPOCAMPUS_NEONATAL, GRYDER_PAX3FOXO1_ENHANCERS_IN_TADS, GRYDER_PAX3FOXO1_TOP_ENHANCERS, GRYDER_PAX3FOXO1_ENHANCERS_KO_DOWN, KEGG_PATHOGENIC_ESCHERICHIA_COLI_INFECTION, KEGG_HYPERTROPHIC…	1399.14	1456.23	1342.06	-0.117701	0.0221524	0.294002	FALSE	1426	1548	1395	1333	1329	1364	1456	1342
ENSG00000171316	CHD7	protein_coding	Chromodomain-helicase-DNA-binding protein 7; Chromodomain-helicase-DNA-binding protein 7; Chromodomain-helicase-DNA-binding protein 7; Chromodomain-helicase-DNA-binding protein 7; Chromodomain-helicase-DNA-binding protein 7; Chromodomain-helicase-DNA-binding protein 7; Chromodomain-helicase-DNA-binding protein 7; Chromodomain-helicase-DNA-binding protein 7; Chromodomain-helicase-DNA-binding prote…	CHD7, KIAA1416; CHD7, KIAA1416; CHD7, KIAA1416; CHD7, KIAA1416; CHD7, KIAA1416; CHD7, KIAA1416; CHD7, KIAA1416; CHD7, KIAA1416; CHD7, KIAA1416; CHD7, KIAA1416; CHD7; CHD7; CHD7; CHD7; CHD7; CHD7	Q9P2D1; D0VBA5; E9PNZ2; Q05DI5; Q2TAN4; Q66K35; Q7Z6C0; Q7Z7Q2; Q9NXA0; Q9NXA3; A0A8Q3WKT9; L8E8D7; H0YDC1; A0A8V8TQJ2; E9PP20; H0YD01	CHD7_HUMAN; CHD7_HUMAN; CHD7_HUMAN; CHD7_HUMAN; CHD7_HUMAN; CHD7_HUMAN; CHD7_HUMAN; CHD7_HUMAN; CHD7_HUMAN; CHD7_HUMAN; A0A8Q3WKT9_HUMAN; L8E8D7_HUMAN; H0YDC1_HUMAN; A0A8V8TQJ2_HUMAN; E9PP20_HUMAN; H0YD01_HUMAN	ENST00000423902.7, ENST00000524602.5, ENST00000525508.1; ENST00000423902.7, ENST00000524602.5, ENST00000525508.1; ENST00000423902.7, ENST00000524602.5, ENST00000525508.1; ENST00000423902.7, ENST00000524602.5, ENST00000525508.1; ENST00000423902.7, ENST00000524602.5, ENST00000525508.1; ENST00000423902.7, ENST00000524602.5, ENST00000525508.1; ENST00000423902.7, ENST00000524602.5, ENST00000525508.1; …	ENSP00000392028.1, ENSP00000437061.1, ENSP00000436027.1; ENSP00000392028.1, ENSP00000437061.1, ENSP00000436027.1; ENSP00000392028.1, ENSP00000437061.1, ENSP00000436027.1; ENSP00000392028.1, ENSP00000437061.1, ENSP00000436027.1; ENSP00000392028.1, ENSP00000437061.1, ENSP00000436027.1; ENSP00000392028.1, ENSP00000437061.1, ENSP00000436027.1; ENSP00000392028.1, ENSP00000437061.1, ENSP00000436027.1; …	ENSG00000171316	chr8	60678740	60868028	+			reproduction, nucleotide binding, regulatory region DNA binding, transcription regulatory region sequence-specific DNA binding, RNA polymerase II regulatory region sequence-specific DNA binding, RNA polymerase II core promoter proximal region sequence-specific DNA binding, core promoter proximal region sequence-specific DNA binding, RNA polymerase II regulatory region DNA binding, regulatory regi…	GO:0000003, GO:0000166, GO:0000975, GO:0000976, GO:0000977, GO:0000978, GO:0000987, GO:0001012, GO:0001067, GO:0001159, GO:0001501, GO:0001568, GO:0001654, GO:0001701, GO:0001775, GO:0001882, GO:0001883, GO:0001944, GO:0002376, GO:0002520, GO:0002521, GO:0002790, GO:0002791, GO:0003006, GO:0003007, GO:0003008, GO:0003013, GO:0003676, GO:0003677, GO:0003682, GO:0003690, GO:0003824, GO:0004386, GO:…		GLASS_IGF2BP1_CLIP_TARGETS_KNOCKDOWN_DN, DAVICIONI_MOLECULAR_ARMS_VS_ERMS_UP, LIAO_METASTASIS, NIKOLSKY_BREAST_CANCER_8Q12_Q22_AMPLICON, NIKOLSKY_MUTATED_AND_AMPLIFIED_IN_BREAST_CANCER, DING_LUNG_CANCER_EXPRESSION_BY_COPY_NUMBER, ALCALAY_AML_BY_NPM1_LOCALIZATION_UP, REN_ALVEOLAR_RHABDOMYOSARCOMA_UP, BILD_E2F3_ONCOGENIC_SIGNATURE, LEIN_CEREBELLUM_MARKERS, LIN_TUMOR_ESCAPE_FROM_IMMUNE_ATTACK, ZHAN_…	1396.26	1458.07	1334.46	-0.127716	0.00913317	0.166256	FALSE	1404	1496	1474	1314	1340	1349	1458	1334
ENSG00000100697	DICER1	protein_coding	Endoribonuclease Dicer; Endoribonuclease Dicer; Endoribonuclease Dicer; Endoribonuclease Dicer; Endoribonuclease Dicer; Endoribonuclease Dicer; Endoribonuclease Dicer; Endoribonuclease Dicer; Endoribonuclease Dicer; Endoribonuclease Dicer; Endoribonuclease Dicer; ribonuclease III; Endoribonuclease Dicer; DICER variant 2, DICER variant 3, Endoribonuclease Dicer; Endoribonuclease Dicer; Dicer 1, ri…	DICER1, DICER, HERNA, KIAA0928; DICER1, DICER, HERNA, KIAA0928; DICER1, DICER, HERNA, KIAA0928; DICER1, DICER, HERNA, KIAA0928; DICER1, DICER, HERNA, KIAA0928; DICER1, DICER, HERNA, KIAA0928; DICER1; DICER1; DICER1; DICER1; DICER1; DICER1; DICER1; DICER1; DICER1; DICER1; DICER1; DICER1	Q9UPY3; A7E2D3; B3KRG4; E0AD28; O95943; Q9UQ02; A0A7I2YBM0; A0A8Q3WLH8; H0YJZ6; A0A8Q3SJI0; A0A8Q3WLJ5; A0A6Q8PFV4; A0A8F5XQU3; Q5D0K5; F6SZ09; A0A8Q3WLH6; A0A6Q8PH99; A0A6Q8PHG6	DICER_HUMAN; DICER_HUMAN; DICER_HUMAN; DICER_HUMAN; DICER_HUMAN; DICER_HUMAN; A0A7I2YBM0_HUMAN; A0A8Q3WLH8_HUMAN; H0YJZ6_HUMAN; A0A8Q3SJI0_HUMAN; A0A8Q3WLJ5_HUMAN; A0A6Q8PFV4_HUMAN; A0A8F5XQU3_HUMAN; Q5D0K5_HUMAN; F6SZ09_HUMAN; A0A8Q3WLH6_HUMAN; A0A6Q8PH99_HUMAN; A0A6Q8PHG6_HUMAN	ENST00000343455.8, ENST00000393063.6, ENST00000526495.6, ENST00000527414.5, ENST00000529720.2, ENST00000531162.7, ENST00000541352.5, ENST00000674628.2; ENST00000343455.8, ENST00000393063.6, ENST00000526495.6, ENST00000527414.5, ENST00000529720.2, ENST00000531162.7, ENST00000541352.5, ENST00000674628.2; ENST00000343455.8, ENST00000393063.6, ENST00000526495.6, ENST00000527414.5, ENST00000529720.2, …	ENSP00000343745.3, ENSP00000376783.1, ENSP00000437256.1, ENSP00000435681.1, ENSP00000433926.2, ENSP00000433060.3, ENSP00000444719.1, ENSP00000502730.2; ENSP00000343745.3, ENSP00000376783.1, ENSP00000437256.1, ENSP00000435681.1, ENSP00000433926.2, ENSP00000433060.3, ENSP00000444719.1, ENSP00000502730.2; ENSP00000343745.3, ENSP00000376783.1, ENSP00000437256.1, ENSP00000435681.1, ENSP00000433926.2, …	ENSG00000100697	chr14	95086228	95158010	-	MicroRNAs in cancer	hsa05206	negative regulation of transcription from RNA polymerase II promoter, nucleotide binding, DNA catabolic process, endonucleolytic, cell morphogenesis, nucleoside binding, purine nucleoside binding, system process, nucleic acid binding, RNA binding, double-stranded RNA binding, catalytic activity, helicase activity, nuclease activity, endonuclease activity, endodeoxyribonuclease activity, endoribon…	GO:0000122, GO:0000166, GO:0000737, GO:0000902, GO:0001882, GO:0001883, GO:0003008, GO:0003676, GO:0003723, GO:0003725, GO:0003824, GO:0004386, GO:0004518, GO:0004519, GO:0004520, GO:0004521, GO:0004525, GO:0004530, GO:0004536, GO:0004540, GO:0005488, GO:0005515, GO:0005524, GO:0005622, GO:0005623, GO:0005634, GO:0005737, GO:0005793, GO:0005829, GO:0006139, GO:0006259, GO:0006308, GO:0006309, GO:…		LIU_SOX4_TARGETS_UP, IGARASHI_ATF4_TARGETS_DN, DAVICIONI_TARGETS_OF_PAX_FOXO1_FUSIONS_UP, UDAYAKUMAR_MED1_TARGETS_UP, RODRIGUES_THYROID_CARCINOMA_DN, KIM_MYCN_AMPLIFICATION_TARGETS_UP, ASTON_MAJOR_DEPRESSIVE_DISORDER_DN, IIZUKA_LIVER_CANCER_PROGRESSION_G1_G2_DN, LEE_DIFFERENTIATING_T_LYMPHOCYTE, GRYDER_PAX3FOXO1_ENHANCERS_IN_TADS, GRYDER_PAX3FOXO1_ENHANCERS_KO_DOWN, BIOCARTA_DICER_PATHWAY, REACTO…	1396.15	1345.82	1446.48	0.103985	0.0314096	0.364275	FALSE	1306	1352	1379	1439	1452	1449	1345	1446
ENSG00000142949	PTPRF	protein_coding	Receptor-type tyrosine-protein phosphatase F; Receptor-type tyrosine-protein phosphatase F; Receptor-type tyrosine-protein phosphatase F; Receptor-type tyrosine-protein phosphatase F; Receptor-type tyrosine-protein phosphatase F; Receptor-type tyrosine-protein phosphatase F; Receptor-type tyrosine-protein phosphatase F; protein-tyrosine-phosphatase; protein-tyrosine-phosphatase; protein-tyrosine-…	PTPRF, LAR; PTPRF, LAR; PTPRF, LAR; PTPRF, LAR; PTPRF, LAR; PTPRF, LAR; PTPRF, LAR; PTPRF; PTPRF; PTPRF; PTPRF; PTPRF; PTPRF	P10586; D3DPX6; D3DPX7; Q5T021; Q5T022; Q5W9G2; Q86WS0; H0Y380; H0Y6Z7; H0Y7Z9; H0Y4H1; G1UI20; A2A437	PTPRF_HUMAN; PTPRF_HUMAN; PTPRF_HUMAN; PTPRF_HUMAN; PTPRF_HUMAN; PTPRF_HUMAN; PTPRF_HUMAN; H0Y380_HUMAN; H0Y6Z7_HUMAN; H0Y7Z9_HUMAN; H0Y4H1_HUMAN; G1UI20_HUMAN; A2A437_HUMAN	ENST00000359947.9, ENST00000438120.5; ENST00000359947.9, ENST00000438120.5; ENST00000359947.9, ENST00000438120.5; ENST00000359947.9, ENST00000438120.5; ENST00000359947.9, ENST00000438120.5; ENST00000359947.9, ENST00000438120.5; ENST00000359947.9, ENST00000438120.5; ENST00000372407.4; ENST00000429895.5; ENST00000414879.5; ENST00000412568.6; ENST00000437607.1, ENST00000617451.4	ENSP00000353030.4, ENSP00000398822.1; ENSP00000353030.4, ENSP00000398822.1; ENSP00000353030.4, ENSP00000398822.1; ENSP00000353030.4, ENSP00000398822.1; ENSP00000353030.4, ENSP00000398822.1; ENSP00000353030.4, ENSP00000398822.1; ENSP00000353030.4, ENSP00000398822.1; ENSP00000361484.4; ENSP00000408952.1; ENSP00000416343.1; ENSP00000391764.2; ENSP00000413306.1, ENSP00000483557.1	ENSG00000142949	chr1	43525187	43623666	+	Cell adhesion molecules (CAMs), Insulin signaling pathway, Insulin resistance, Adherens junction	hsa04514, hsa04910, hsa04931, hsa04520	glycoprotein binding, catalytic activity, phosphoprotein phosphatase activity, protein tyrosine phosphatase activity, signal transducer activity, receptor activity, transmembrane signaling receptor activity, transmembrane receptor protein tyrosine phosphatase activity, binding, protein binding, glycosaminoglycan binding, extracellular region, cell, plasma membrane, integral component of plasma me…	GO:0001948, GO:0003824, GO:0004721, GO:0004725, GO:0004871, GO:0004872, GO:0004888, GO:0005001, GO:0005488, GO:0005515, GO:0005539, GO:0005576, GO:0005623, GO:0005886, GO:0005887, GO:0006464, GO:0006470, GO:0006793, GO:0006796, GO:0006928, GO:0006950, GO:0007154, GO:0007155, GO:0007165, GO:0007166, GO:0007167, GO:0007185, GO:0007267, GO:0007268, GO:0007275, GO:0007399, GO:0008152, GO:0008201, GO:…		DAVICIONI_MOLECULAR_ARMS_VS_ERMS_UP, UDAYAKUMAR_MED1_TARGETS_UP, LASTOWSKA_NEUROBLASTOMA_COPY_NUMBER_DN, BYSTRYKH_HEMATOPOIESIS_STEM_CELL_QTL_CIS, BYSTRYKH_HEMATOPOIESIS_STEM_CELL_AND_BRAIN_QTL_CIS, SESTO_RESPONSE_TO_UV_C8, TRAYNOR_RETT_SYNDROM_DN, MURAKAMI_UV_RESPONSE_6HR_UP, ULE_SPLICING_VIA_NOVA2, TSENG_IRS1_TARGETS_UP, TSENG_ADIPOGENIC_POTENTIAL_UP, SMID_BREAST_CANCER_RELAPSE_IN_BONE_DN, FERR…	1392.27	1471.34	1313.2	-0.163919	0.00222109	0.0610087	FALSE	1485	1533	1396	1248	1297	1394	1471	1313
ENSG00000083312	TNPO1	protein_coding	Transportin-1; Transportin-1; Transportin-1; Transportin-1; Transportin 1; Transportin 1; Transportin 1; Transportin 1; Transportin 1; Transportin 1	TNPO1, KPNB2, MIP1, TRN; TNPO1, KPNB2, MIP1, TRN; TNPO1, KPNB2, MIP1, TRN; TNPO1, KPNB2, MIP1, TRN; TNPO1; TNPO1; TNPO1; TNPO1; TNPO1; TNPO1	Q92973; B4DVC6; Q92957; Q92975; S4R398; A0A7P0T9C0; A0A7P0TBF0; E7EW37; A0A7P0T944; A0A7P0Z4D3	TNPO1_HUMAN; TNPO1_HUMAN; TNPO1_HUMAN; TNPO1_HUMAN; S4R398_HUMAN; A0A7P0T9C0_HUMAN; A0A7P0TBF0_HUMAN; E7EW37_HUMAN; A0A7P0T944_HUMAN; A0A7P0Z4D3_HUMAN	ENST00000337273.10, ENST00000506351.6, ENST00000523768.5; ENST00000337273.10, ENST00000506351.6, ENST00000523768.5; ENST00000337273.10, ENST00000506351.6, ENST00000523768.5; ENST00000337273.10, ENST00000506351.6, ENST00000523768.5; ENST00000605210.1; ENST00000680025.1; ENST00000679378.1; ENST00000520850.5; ENST00000681711.1; ENST00000680533.1	ENSP00000336712.5, ENSP00000425118.2, ENSP00000428899.1; ENSP00000336712.5, ENSP00000425118.2, ENSP00000428899.1; ENSP00000336712.5, ENSP00000425118.2, ENSP00000428899.1; ENSP00000336712.5, ENSP00000425118.2, ENSP00000428899.1; ENSP00000474059.1; ENSP00000505584.1; ENSP00000506620.1; ENSP00000430312.1; ENSP00000505378.1; ENSP00000505688.1	ENSG00000083312	chr5	72816312	72916733	+			protein import into nucleus, docking, protein import into nucleus, translocation, nucleic acid binding, RNA binding, signal sequence binding, transporter activity, binding, protein binding, extracellular region, intracellular, cell, nucleus, nuclear envelope, cytoplasm, cytosol, cilium, protein complex assembly, protein targeting, protein import into nucleus, NLS-bearing protein import into nucle…	GO:0000059, GO:0000060, GO:0003676, GO:0003723, GO:0005048, GO:0005215, GO:0005488, GO:0005515, GO:0005576, GO:0005622, GO:0005623, GO:0005634, GO:0005635, GO:0005737, GO:0005829, GO:0005929, GO:0006461, GO:0006605, GO:0006606, GO:0006607, GO:0006610, GO:0006810, GO:0006886, GO:0006913, GO:0008104, GO:0008139, GO:0008152, GO:0008536, GO:0008565, GO:0009987, GO:0010467, GO:0010468, GO:0010608, GO:…		GARGALOVIC_RESPONSE_TO_OXIDIZED_PHOSPHOLIPIDS_YELLOW_UP, TONKS_TARGETS_OF_RUNX1_RUNX1T1_FUSION_MONOCYTE_UP, LIAO_METASTASIS, KENNY_CTNNB1_TARGETS_DN, KAYO_AGING_MUSCLE_UP, WENDT_COHESIN_TARGETS_UP, YAGI_AML_WITH_T_9_11_TRANSLOCATION, YAGI_AML_WITH_11Q23_REARRANGED, GABRIELY_MIR21_TARGETS, FORTSCHEGGER_PHF8_TARGETS_UP, GRYDER_PAX3FOXO1_ENHANCERS_IN_TADS, GRYDER_PAX3FOXO1_TOP_ENHANCERS, GARGALOVIC_…	1391.31	1438.33	1344.3	-0.0974674	0.0466095	0.456772	FALSE	1465	1398	1452	1388	1316	1329	1438	1344
ENSG00000023445	BIRC3	protein_coding	Baculoviral IAP repeat-containing protein 3; Baculoviral IAP repeat-containing protein 3; Baculoviral IAP repeat-containing protein 3; Baculoviral IAP repeat-containing protein 3; Baculoviral IAP repeat containing 3; Alternative protein BIRC3; Baculoviral IAP repeat containing 3	BIRC3, API2, MIHC, RNF49; BIRC3, API2, MIHC, RNF49; BIRC3, API2, MIHC, RNF49; BIRC3, API2, MIHC, RNF49; BIRC3; BIRC3; BIRC3	Q13489; Q16628; Q9HC27; Q9UP46; A0A669KBC7; L8E7L9; H0YCJ5	BIRC3_HUMAN; BIRC3_HUMAN; BIRC3_HUMAN; BIRC3_HUMAN; A0A669KBC7_HUMAN; L8E7L9_HUMAN; H0YCJ5_HUMAN	ENST00000263464.9, ENST00000526421.6, ENST00000532808.5, ENST00000615299.4; ENST00000263464.9, ENST00000526421.6, ENST00000532808.5, ENST00000615299.4; ENST00000263464.9, ENST00000526421.6, ENST00000532808.5, ENST00000615299.4; ENST00000263464.9, ENST00000526421.6, ENST00000532808.5, ENST00000615299.4; ENST00000673846.1; ENST00000527309.2	ENSP00000263464.4, ENSP00000501119.1, ENSP00000432907.1, ENSP00000481903.1; ENSP00000263464.4, ENSP00000501119.1, ENSP00000432907.1, ENSP00000481903.1; ENSP00000263464.4, ENSP00000501119.1, ENSP00000432907.1, ENSP00000481903.1; ENSP00000263464.4, ENSP00000501119.1, ENSP00000432907.1, ENSP00000481903.1; ENSP00000501181.1; ENSP00000431718.2	ENSG00000023445	chr11	102317450	102339403	+	Transcriptional misregulation in cancer, Pathways in cancer, Ubiquitin mediated proteolysis, Apoptosis - multiple species, NF-kappa B signaling pathway, Toxoplasmosis, NOD-like receptor signaling pathway, TNF signaling pathway, Platinum drug resistance, Apoptosis, Focal adhesion, Small cell lung cancer	hsa05202, hsa05200, hsa04120, hsa04215, hsa04064, hsa05145, hsa04621, hsa04668, hsa01524, hsa04210, hsa04510, hsa05222	reproduction, cytokine production, regulation of cytokine production, positive regulation of cytokine production, regulation of cytokine-mediated signaling pathway, activation of innate immune response, pattern recognition receptor signaling pathway, toll-like receptor signaling pathway, immune effector process, activation of immune response, immune system process, regulation of immune system pro…	GO:0000003, GO:0001816, GO:0001817, GO:0001819, GO:0001959, GO:0002218, GO:0002221, GO:0002224, GO:0002252, GO:0002253, GO:0002376, GO:0002682, GO:0002684, GO:0002697, GO:0002753, GO:0002756, GO:0002757, GO:0002758, GO:0002764, GO:0002831, GO:0003824, GO:0004842, GO:0004857, GO:0004866, GO:0004869, GO:0005488, GO:0005515, GO:0005622, GO:0005623, GO:0005634, GO:0005654, GO:0005737, GO:0005829, GO:…	HALLMARK_TNFA_SIGNALING_VIA_NFKB, HALLMARK_APOPTOSIS, HALLMARK_KRAS_SIGNALING_UP	FOROUTAN_TGFB_EMT_DN, FOROUTAN_PRODRANK_TGFB_EMT_DN, FOROUTAN_INTEGRATED_TGFB_EMT_DN, BLANCO_MELO_HUMAN_PARAINFLUENZA_VIRUS_3_INFECTION_A594_CELLS_UP, BLANCO_MELO_RESPIRATORY_SYNCYTIAL_VIRUS_INFECTION_A594_CELLS_UP, BLANCO_MELO_COVID19_SARS_COV_2_INFECTION_CALU3_CELLS_UP, BLANCO_MELO_COVID19_SARS_COV_2_INFECTION_A594_ACE2_EXPRESSING_CELLS_UP, BLANCO_MELO_COVID19_SARS_COV_2_INFECTION_A594_ACE2_EXP…	1389.32	1457.08	1321.57	-0.140732	0.00762752	0.146292	FALSE	1427	1427	1517	1391	1239	1335	1457	1321
ENSG00000104067	TJP1	protein_coding	Tight junction protein ZO-1; Tight junction protein ZO-1; Tight junction protein ZO-1; Tight junction protein ZO-1; Tight junction protein 1, Tight junction protein 1 (Zona occludens 1), isoform CRA_a; Tight junction protein 1, Tight junction protein 1 (Zona occludens 1), isoform CRA_d, Tight junction protein ZO-1; Tight junction protein 1; Tight junction protein 1, Tight junction protein 1 (Zona…	TJP1, ZO1; TJP1, ZO1; TJP1, ZO1; TJP1, ZO1; TJP1, hCG_27621; TJP1, hCG_27621; TJP1; TJP1, hCG_27621; TJP1; TJP1; TJP1; TJP1; TJP1; TJP1	Q07157; B4E3K1; Q2NKP3; Q4ZGJ6; A0A087X0K9; H0YKB1; A0A7I2V5U5; G5E9E7; G3V1L9; L0R559; Q9H317; H0Y3R8; A9CQZ8; A0A0G2JNH2	ZO1_HUMAN; ZO1_HUMAN; ZO1_HUMAN; ZO1_HUMAN; A0A087X0K9_HUMAN; H0YKB1_HUMAN; A0A7I2V5U5_HUMAN; G5E9E7_HUMAN; G3V1L9_HUMAN; L0R559_HUMAN; Q9H317_HUMAN; H0Y3R8_HUMAN; A9CQZ8_HUMAN; A0A0G2JNH2_HUMAN	ENST00000346128.10, ENST00000545208.6, ENST00000621049.4; ENST00000346128.10, ENST00000545208.6, ENST00000621049.4; ENST00000346128.10, ENST00000545208.6, ENST00000621049.4; ENST00000346128.10, ENST00000545208.6, ENST00000621049.4; ENST00000614355.5; ENST00000495972.6, ENST00000631203.1; ENST00000677774.1; ENST00000400011.6, ENST00000612628.3; ENST00000356107.11; ; ENST00000400007.8; ENST00000613…	ENSP00000281537.7, ENSP00000441202.2, ENSP00000484535.2; ENSP00000281537.7, ENSP00000441202.2, ENSP00000484535.2; ENSP00000281537.7, ENSP00000441202.2, ENSP00000484535.2; ENSP00000281537.7, ENSP00000441202.2, ENSP00000484535.2; ENSP00000483470.2; ENSP00000452729.1, ENSP00000486189.1; ENSP00000504775.1; ENSP00000382890.2, ENSP00000482697.1; ENSP00000348416.7; ; ENSP00000382887.4; ENSP00000481375.1	ENSG00000104067	chr15	29699367	29968915	-	Tight junction, Salmonella infection, Gap junction, Epithelial cell signaling in Helicobacter pylori infection, Adherens junction, Vibrio cholerae infection	hsa04530, hsa05132, hsa04540, hsa05120, hsa04520, hsa05110	in utero embryonic development, blastocyst development, blastocyst formation, endothelial cell development, epithelial cell development, system process, endothelium development, binding, protein binding, calmodulin binding, intracellular, cell, nucleus, cytoplasm, cytosol, plasma membrane, cell-cell junction, adherens junction, cell-cell adherens junction, gap junction, bicellular tight junction,…	GO:0001701, GO:0001824, GO:0001825, GO:0001885, GO:0002064, GO:0003008, GO:0003158, GO:0005488, GO:0005515, GO:0005516, GO:0005622, GO:0005623, GO:0005634, GO:0005737, GO:0005829, GO:0005886, GO:0005911, GO:0005912, GO:0005913, GO:0005921, GO:0005923, GO:0007043, GO:0007154, GO:0007165, GO:0007267, GO:0007275, GO:0007600, GO:0007605, GO:0009653, GO:0009790, GO:0009792, GO:0009888, GO:0009987, GO:…	HALLMARK_TGF_BETA_SIGNALING, HALLMARK_APICAL_JUNCTION, HALLMARK_UV_RESPONSE_DN	AMIT_SERUM_RESPONSE_240_MCF10A, TARTE_PLASMA_CELL_VS_PLASMABLAST_UP, BRUNO_HEMATOPOIESIS, SESTO_RESPONSE_TO_UV_C2, TAKAO_RESPONSE_TO_UVB_RADIATION_DN, KANG_DOXORUBICIN_RESISTANCE_DN, BAE_BRCA1_TARGETS_DN, TORCHIA_TARGETS_OF_EWSR1_FLI1_FUSION_UP, VANOEVELEN_MYOGENESIS_SIN3A_TARGETS, FISCHER_G2_M_CELL_CYCLE, REACTOME_APOPTOSIS, REACTOME_APOPTOTIC_CLEAVAGE_OF_CELLULAR_PROTEINS, REACTOME_GAP_JUNCTION…	1386.15	1330.68	1441.63	0.115455	0.0178413	0.257202	FALSE	1291	1353	1348	1417	1433	1475	1330	1441
ENSG00000026025	VIM	protein_coding	Vimentin; Vimentin; Vimentin; Vimentin; Vimentin; Vimentin; Vimentin; Vimentin; Vimentin; Vimentin; Vimentin; Epididymis luminal protein 113, Epididymis secretory sperm binding protein, Vimentin isoform 1; Vimentin isoform 2; FOS/VIM fusion protein; Vimentin; Vimentin; Vimentin, Vimentin variant 4; Vimentin, Vimentin variant 3	VIM; VIM; VIM; VIM; VIM; VIM; VIM; VIM; VIM; VIM; VIM; VIM, HEL113; VIM; VIM, FOS; VIM; VIM; VIM; VIM	P08670; B0YJC2; D3DRU4; Q15867; Q15868; Q15869; Q548L2; Q6LER9; Q8N850; Q96ML2; Q9NTM3; V9HWE1; A0A0S2Z4T0; A0A0K0TMV9; A0A1B0GVG8; A0A1B0GTT5; B0YJC5; B0YJC4	VIME_HUMAN; VIME_HUMAN; VIME_HUMAN; VIME_HUMAN; VIME_HUMAN; VIME_HUMAN; VIME_HUMAN; VIME_HUMAN; VIME_HUMAN; VIME_HUMAN; VIME_HUMAN; V9HWE1_HUMAN; A0A0S2Z4T0_HUMAN; A0A0K0TMV9_HUMAN; A0A1B0GVG8_HUMAN; A0A1B0GTT5_HUMAN; B0YJC5_HUMAN; B0YJC4_HUMAN	ENST00000224237.9, ENST00000544301.7; ENST00000224237.9, ENST00000544301.7; ENST00000224237.9, ENST00000544301.7; ENST00000224237.9, ENST00000544301.7; ENST00000224237.9, ENST00000544301.7; ENST00000224237.9, ENST00000544301.7; ENST00000224237.9, ENST00000544301.7; ENST00000224237.9, ENST00000544301.7; ENST00000224237.9, ENST00000544301.7; ENST00000224237.9, ENST00000544301.7; ENST00000224237.9, …	ENSP00000224237.5, ENSP00000446007.1; ENSP00000224237.5, ENSP00000446007.1; ENSP00000224237.5, ENSP00000446007.1; ENSP00000224237.5, ENSP00000446007.1; ENSP00000224237.5, ENSP00000446007.1; ENSP00000224237.5, ENSP00000446007.1; ENSP00000224237.5, ENSP00000446007.1; ENSP00000224237.5, ENSP00000446007.1; ENSP00000224237.5, ENSP00000446007.1; ENSP00000224237.5, ENSP00000446007.1; ENSP00000224237.5, …	ENSG00000026025	chr10	17228241	17237593	+	Epstein-Barr virus infection, MicroRNAs in cancer	hsa05169, hsa05206	eye development, glycoprotein binding, epithelial cell development, lens development in camera-type eye, system process, muscle system process, nucleic acid binding, RNA binding, double-stranded RNA binding, structural molecule activity, structural constituent of cytoskeleton, structural constituent of eye lens, binding, protein binding, extracellular region, intracellular, cell, cytoplasm, perox…	GO:0001654, GO:0001948, GO:0002064, GO:0002088, GO:0003008, GO:0003012, GO:0003676, GO:0003723, GO:0003725, GO:0005198, GO:0005200, GO:0005212, GO:0005488, GO:0005515, GO:0005576, GO:0005622, GO:0005623, GO:0005737, GO:0005777, GO:0005829, GO:0005856, GO:0005882, GO:0005886, GO:0005912, GO:0005924, GO:0005925, GO:0006928, GO:0006936, GO:0006996, GO:0007010, GO:0007154, GO:0007165, GO:0007166, GO:…	HALLMARK_EPITHELIAL_MESENCHYMAL_TRANSITION	FOROUTAN_TGFB_EMT_UP, FOROUTAN_PRODRANK_TGFB_EMT_UP, IBRAHIM_NRF1_DOWN, IBRAHIM_NRF2_DOWN, TSUNODA_CISPLATIN_RESISTANCE_UP, CALVET_IRINOTECAN_SENSITIVE_VS_REVERTED_UP, KHETCHOUMIAN_TRIM24_TARGETS_UP, FRIDMAN_SENESCENCE_UP, DORSAM_HOXA9_TARGETS_UP, IIZUKA_LIVER_CANCER_EARLY_RECURRENCE, THEILGAARD_NEUTROPHIL_AT_SKIN_WOUND_DN, JIANG_AGING_CEREBRAL_CORTEX_UP, GAVIN_FOXP3_TARGETS_CLUSTER_T7, KYNG_DNA_…	1368.54	1389.5	1347.59	-0.0441512	0.421079	0.951901	FALSE	1324	1500	1345	1352	1344	1346	1389	1347
ENSG00000111371	SLC38A1	protein_coding	Sodium-coupled neutral amino acid symporter 1; Sodium-coupled neutral amino acid symporter 1; Sodium-coupled neutral amino acid symporter 1; Sodium-coupled neutral amino acid symporter 1; Sodium-coupled neutral amino acid symporter 1; Solute carrier family 38 member 1; Solute carrier family 38 member 1	SLC38A1, ATA1, NAT2, SAT1, SNAT1; SLC38A1, ATA1, NAT2, SAT1, SNAT1; SLC38A1, ATA1, NAT2, SAT1, SNAT1; SLC38A1, ATA1, NAT2, SAT1, SNAT1; SLC38A1, ATA1, NAT2, SAT1, SNAT1; SLC38A1; SLC38A1	Q9H2H9; Q8NC61; Q8NCF8; Q96JX2; Q9H2Q2; F8VX12; F8VX04	S38A1_HUMAN; S38A1_HUMAN; S38A1_HUMAN; S38A1_HUMAN; S38A1_HUMAN; F8VX12_HUMAN; F8VX04_HUMAN	ENST00000398637.10, ENST00000439706.5, ENST00000546893.5, ENST00000549049.5; ENST00000398637.10, ENST00000439706.5, ENST00000546893.5, ENST00000549049.5; ENST00000398637.10, ENST00000439706.5, ENST00000546893.5, ENST00000549049.5; ENST00000398637.10, ENST00000439706.5, ENST00000546893.5, ENST00000549049.5; ENST00000398637.10, ENST00000439706.5, ENST00000546893.5, ENST00000549049.5; ENST0000055017…	ENSP00000381634.4, ENSP00000398142.1, ENSP00000447853.1, ENSP00000449607.1; ENSP00000381634.4, ENSP00000398142.1, ENSP00000447853.1, ENSP00000449607.1; ENSP00000381634.4, ENSP00000398142.1, ENSP00000447853.1, ENSP00000449607.1; ENSP00000381634.4, ENSP00000398142.1, ENSP00000447853.1, ENSP00000449607.1; ENSP00000381634.4, ENSP00000398142.1, ENSP00000447853.1, ENSP00000449607.1; ENSP00000449744.1; …	ENSG00000111371	chr12	46183063	46270017	-	Glutamatergic synapse, GABAergic synapse	hsa04724, hsa04727	neurotransmitter uptake, regulation of neurotransmitter levels, amino acid transmembrane transport, transporter activity, sodium:amino acid symporter activity, L-histidine transmembrane transporter activity, organic acid transmembrane transporter activity, organic acid:sodium symporter activity, cation:amino acid symporter activity, binding, protein binding, extracellular region, cell, plasma mem…	GO:0001504, GO:0001505, GO:0003333, GO:0005215, GO:0005283, GO:0005290, GO:0005342, GO:0005343, GO:0005416, GO:0005488, GO:0005515, GO:0005576, GO:0005623, GO:0005886, GO:0005887, GO:0006810, GO:0006811, GO:0006812, GO:0006814, GO:0006820, GO:0006836, GO:0006865, GO:0006867, GO:0006868, GO:0008324, GO:0015075, GO:0015077, GO:0015081, GO:0015171, GO:0015174, GO:0015175, GO:0015179, GO:0015182, GO:…	HALLMARK_G2M_CHECKPOINT	DAVICIONI_MOLECULAR_ARMS_VS_ERMS_UP, THUM_SYSTOLIC_HEART_FAILURE_DN, LIU_TARGETS_OF_VMYB_VS_CMYB_DN, HOEBEKE_LYMPHOID_STEM_CELL_UP, TONKS_TARGETS_OF_RUNX1_RUNX1T1_FUSION_MONOCYTE_DN, WEI_MIR34A_TARGETS, ROSS_AML_WITH_CBFB_MYH11_FUSION, VERHAAK_AML_WITH_NPM1_MUTATED_DN, YAMAZAKI_TCEB3_TARGETS_UP, VALK_AML_CLUSTER_1, VALK_AML_CLUSTER_11, CHIANG_LIVER_CANCER_SUBCLASS_POLYSOMY7_DN, GENTLES_LEUKEMIC_S…	1366.8	1255.8	1477.79	0.234659	3.70556e-06	0.000351845	FALSE	1297	1188	1283	1507	1457	1470	1256	1478
ENSG00000133026	MYH10	protein_coding	Myosin-10; Myosin-10; Myosin-10; Myosin-10; Myosin-10; Myosin-10; Myosin-10; Myosin-10; Myosin-10; Myosin-10; Myosin-10; Myosin heavy chain 10; Nonmuscle myosin heavy chain 10; Myosin heavy chain 10; Myosin-10; Myosin heavy chain 10	MYH10; MYH10; MYH10; MYH10; MYH10; MYH10; MYH10; MYH10; MYH10; MYH10; MYH10; MYH10; MYH10; MYH10; MYH10; MYH10	P35580; B2RWP9; D3DTS1; F8VTL3; Q12989; Q149N3; Q149N4; Q16087; Q4LE45; Q6PK16; Q9BWG0; A0A8I5KZ38; A5XEH4; A0A8I5KSC2; G1UI33; A0A8I5KTT7	MYH10_HUMAN; MYH10_HUMAN; MYH10_HUMAN; MYH10_HUMAN; MYH10_HUMAN; MYH10_HUMAN; MYH10_HUMAN; MYH10_HUMAN; MYH10_HUMAN; MYH10_HUMAN; MYH10_HUMAN; A0A8I5KZ38_HUMAN; A5XEH4_HUMAN; A0A8I5KSC2_HUMAN; G1UI33_HUMAN; A0A8I5KTT7_HUMAN	ENST00000269243.8, ENST00000360416.8, ENST00000379980.8, ENST00000686654.1, ENST00000687178.1, ENST00000688902.1, ENST00000693441.1; ENST00000269243.8, ENST00000360416.8, ENST00000379980.8, ENST00000686654.1, ENST00000687178.1, ENST00000688902.1, ENST00000693441.1; ENST00000269243.8, ENST00000360416.8, ENST00000379980.8, ENST00000686654.1, ENST00000687178.1, ENST00000688902.1, ENST00000693441.1; …	ENSP00000269243.4, ENSP00000353590.4, ENSP00000369315.5, ENSP00000508862.1, ENSP00000509748.1, ENSP00000509091.1, ENSP00000509241.1; ENSP00000269243.4, ENSP00000353590.4, ENSP00000369315.5, ENSP00000508862.1, ENSP00000509748.1, ENSP00000509091.1, ENSP00000509241.1; ENSP00000269243.4, ENSP00000353590.4, ENSP00000369315.5, ENSP00000508862.1, ENSP00000509748.1, ENSP00000509091.1, ENSP00000509241.1; …	ENSG00000133026	chr17	8474207	8631376	-	Tight junction, Regulation of actin cytoskeleton, Salmonella infection	hsa04530, hsa04810, hsa05132	microfilament motor activity, nucleotide binding, mitotic cell cycle, mitotic cytokinesis, cell morphogenesis, cell morphogenesis involved in differentiation, cytokinesis, blood vessel development, eye development, in utero embryonic development, stress fiber, neuron migration, plasma membrane repair, nucleoside binding, purine nucleoside binding, vasculature development, system process, cardiac …	GO:0000146, GO:0000166, GO:0000278, GO:0000281, GO:0000902, GO:0000904, GO:0000910, GO:0001568, GO:0001654, GO:0001701, GO:0001725, GO:0001764, GO:0001778, GO:0001882, GO:0001883, GO:0001944, GO:0003008, GO:0003205, GO:0003279, GO:0003774, GO:0003779, GO:0003824, GO:0005488, GO:0005515, GO:0005516, GO:0005524, GO:0005576, GO:0005622, GO:0005623, GO:0005634, GO:0005737, GO:0005739, GO:0005819, GO:…	HALLMARK_MITOTIC_SPINDLE, HALLMARK_APICAL_JUNCTION	HOLLMANN_APOPTOSIS_VIA_CD40_UP, MULLIGHAN_MLL_SIGNATURE_1_DN, ZHOU_INFLAMMATORY_RESPONSE_FIMA_DN, WAMUNYOKOLI_OVARIAN_CANCER_LMP_DN, MARTIN_VIRAL_GPCR_SIGNALING_UP, KIM_GERMINAL_CENTER_T_HELPER_UP, ROSS_AML_OF_FAB_M7_TYPE, HADDAD_T_LYMPHOCYTE_AND_NK_PROGENITOR_UP, YAGI_AML_FAB_MARKERS, SESTO_RESPONSE_TO_UV_C8, MCCLUNG_DELTA_FOSB_TARGETS_8WK, KAAB_FAILED_HEART_ATRIUM_DN, MAHAJAN_RESPONSE_TO_IL1A_D…	1366.76	1466.28	1267.25	-0.210308	0.000227158	0.0105883	FALSE	1406	1605	1388	1263	1318	1221	1466	1267
ENSG00000124789	NUP153	protein_coding	Nuclear pore complex protein Nup153; Nuclear pore complex protein Nup153; Nuclear pore complex protein Nup153; Nuclear pore complex protein Nup153; Nuclear pore complex protein Nup153; Nuclear pore complex protein Nup153; Nuclear pore complex protein Nup153	NUP153; NUP153; NUP153; NUP153; NUP153; NUP153; NUP153	P49790; B4DIK2; E7EPX5; F6QR24; Q4LE47; Q5T9I7; Q7Z743	NU153_HUMAN; NU153_HUMAN; NU153_HUMAN; NU153_HUMAN; NU153_HUMAN; NU153_HUMAN; NU153_HUMAN	ENST00000262077.3, ENST00000537253.5, ENST00000613258.4; ENST00000262077.3, ENST00000537253.5, ENST00000613258.4; ENST00000262077.3, ENST00000537253.5, ENST00000613258.4; ENST00000262077.3, ENST00000537253.5, ENST00000613258.4; ENST00000262077.3, ENST00000537253.5, ENST00000613258.4; ENST00000262077.3, ENST00000537253.5, ENST00000613258.4; ENST00000262077.3, ENST00000537253.5, ENST00000613258.4	ENSP00000262077.3, ENSP00000444029.1, ENSP00000478627.1; ENSP00000262077.3, ENSP00000444029.1, ENSP00000478627.1; ENSP00000262077.3, ENSP00000444029.1, ENSP00000478627.1; ENSP00000262077.3, ENSP00000444029.1, ENSP00000478627.1; ENSP00000262077.3, ENSP00000444029.1, ENSP00000478627.1; ENSP00000262077.3, ENSP00000444029.1, ENSP00000478627.1; ENSP00000262077.3, ENSP00000444029.1, ENSP00000478627.1	ENSG00000124789	chr6	17615035	17706925	-	RNA transport	hsa03013	mitotic cell cycle, nuclear division, nucleic acid binding, DNA binding, chromatin binding, double-stranded DNA binding, signal sequence binding, structural molecule activity, transporter activity, nucleocytoplasmic transporter activity, binding, protein binding, intracellular, cell, nucleus, nuclear envelope, annulate lamellae, nuclear pore, nucleoplasm, nucleolus, cytoplasm, nucleobase-containi…	GO:0000278, GO:0000280, GO:0003676, GO:0003677, GO:0003682, GO:0003690, GO:0005048, GO:0005198, GO:0005215, GO:0005487, GO:0005488, GO:0005515, GO:0005622, GO:0005623, GO:0005634, GO:0005635, GO:0005642, GO:0005643, GO:0005654, GO:0005730, GO:0005737, GO:0006139, GO:0006403, GO:0006405, GO:0006406, GO:0006409, GO:0006461, GO:0006464, GO:0006725, GO:0006807, GO:0006810, GO:0006913, GO:0006950, GO:…	HALLMARK_E2F_TARGETS	HOUNKPE_HOUSEKEEPING_GENES, IBRAHIM_NRF2_UP, GARGALOVIC_RESPONSE_TO_OXIDIZED_PHOSPHOLIPIDS_YELLOW_UP, GRASEMANN_RETINOBLASTOMA_WITH_6P_AMPLIFICATION, JAZAG_TGFB1_SIGNALING_VIA_SMAD4_UP, SUNG_METASTASIS_STROMA_DN, NIKOLSKY_BREAST_CANCER_6P24_P22_AMPLICON, DING_LUNG_CANCER_EXPRESSION_BY_COPY_NUMBER, THEILGAARD_NEUTROPHIL_AT_SKIN_WOUND_DN, GENTILE_UV_RESPONSE_CLUSTER_D2, HOSHIDA_LIVER_CANCER_SUBCLAS…	1366.61	1411.11	1322.11	-0.0939115	0.0633069	0.526656	FALSE	1433	1394	1406	1356	1251	1359	1411	1322
ENSG00000023287	RB1CC1	protein_coding	RB1-inducible coiled-coil protein 1; RB1-inducible coiled-coil protein 1; RB1-inducible coiled-coil protein 1; RB1-inducible coiled-coil protein 1; RB1 inducible coiled-coil 1; RB1 inducible coiled-coil 1; RB1 inducible coiled-coil 1; RB1 inducible coiled-coil 1; RB1 inducible coiled-coil 1; RB1 inducible coiled-coil 1	RB1CC1, KIAA0203, RBICC; RB1CC1, KIAA0203, RBICC; RB1CC1, KIAA0203, RBICC; RB1CC1, KIAA0203, RBICC; RB1CC1; RB1CC1; RB1CC1; RB1CC1; RB1CC1; RB1CC1	Q8TDY2; Q86YR4; Q8WVU9; Q92601; E5RJC1; E5RHX0; H0YC28; E5RH44; E5RH63; H0YC30	RBCC1_HUMAN; RBCC1_HUMAN; RBCC1_HUMAN; RBCC1_HUMAN; E5RJC1_HUMAN; E5RHX0_HUMAN; H0YC28_HUMAN; E5RH44_HUMAN; E5RH63_HUMAN; H0YC30_HUMAN	ENST00000025008.10, ENST00000435644.6; ENST00000025008.10, ENST00000435644.6; ENST00000025008.10, ENST00000435644.6; ENST00000025008.10, ENST00000435644.6; ENST00000518211.1; ENST00000518468.1; ENST00000523594.1; ENST00000517963.1; ENST00000518710.5; ENST00000519912.1	ENSP00000025008.5, ENSP00000396067.2; ENSP00000025008.5, ENSP00000396067.2; ENSP00000025008.5, ENSP00000396067.2; ENSP00000025008.5, ENSP00000396067.2; ENSP00000429115.1; ENSP00000429611.1; ENSP00000430792.1; ENSP00000429918.1; ENSP00000429879.1; ENSP00000430809.1	ENSG00000023287	chr8	52622458	52745843	-	Longevity regulating pathway	hsa04211	autophagosome assembly, MAPK cascade, pre-autophagosomal structure, liver development, regulation of protein phosphorylation, positive regulation of protein phosphorylation, binding, protein binding, intracellular, cell, nucleus, nuclear envelope, cytoplasm, cytosol, nucleobase-containing compound metabolic process, transcription, DNA-templated, regulation of transcription, DNA-templated, cellula…	GO:0000045, GO:0000165, GO:0000407, GO:0001889, GO:0001932, GO:0001934, GO:0005488, GO:0005515, GO:0005622, GO:0005623, GO:0005634, GO:0005635, GO:0005737, GO:0005829, GO:0006139, GO:0006351, GO:0006355, GO:0006464, GO:0006468, GO:0006725, GO:0006793, GO:0006796, GO:0006807, GO:0006914, GO:0006915, GO:0006950, GO:0006996, GO:0007033, GO:0007049, GO:0007154, GO:0007165, GO:0007166, GO:0007254, GO:…		IBRAHIM_NRF2_UP, LIU_SOX4_TARGETS_UP, WANG_LMO4_TARGETS_DN, KOBAYASHI_RESPONSE_TO_ROMIDEPSIN, DING_LUNG_CANCER_EXPRESSION_BY_COPY_NUMBER, KANG_DOXORUBICIN_RESISTANCE_DN, BONOME_OVARIAN_CANCER_POOR_SURVIVAL_UP, CARD_MIR302A_TARGETS, IKEDA_MIR133_TARGETS_DN, DESERT_PERIVENOUS_HEPATOCELLULAR_CARCINOMA_SUBCLASS_UP, REACTOME_AUTOPHAGY, WP_HOSTPATHOGEN_INTERACTION_OF_HUMAN_CORONAVIRUSES_AUTOPHAGY, WP_P…	1366.05	1369.31	1362.8	-0.00686267	0.892696	0.997932	FALSE	1325	1396	1387	1353	1383	1352	1369	1362
ENSG00000110092	CCND1	protein_coding	G1/S-specific cyclin-D1; G1/S-specific cyclin-D1; CCND1 protein, Cyclin D1 (PRAD1: parathyroid adenomatosis 1), Cyclin D1, isoform CRA_c, cDNA, FLJ93625, Homo sapiens cyclin D1 (PRAD1: parathyroid adenomatosis 1) (CCND1),mRNA; Cyclin D1; Cyclin D1	CCND1, BCL1, PRAD1; CCND1, BCL1, PRAD1; CCND1, hCG_2016647; CCND1; CCND1	P24385; Q6LEF0; Q6FI00; Q5MGB2; F5H437	CCND1_HUMAN; CCND1_HUMAN; Q6FI00_HUMAN; Q5MGB2_HUMAN; F5H437_HUMAN	ENST00000227507.3; ENST00000227507.3; ; ENST00000536559.1	ENSP00000227507.2; ENSP00000227507.2; ; ENSP00000438482.1	ENSG00000110092	chr11	69641156	69654474	+	Cell cycle, p53 signaling pathway, PI3K-Akt signaling pathway, Jak-STAT signaling pathway, Hepatitis B, Measles, Wnt signaling pathway, Hippo signaling pathway, HTLV-I infection, Pathways in cancer, Proteoglycans in cancer, FoxO signaling pathway, AMPK signaling pathway, Melanoma, Viral carcinogenesis, Viral myocarditis, MicroRNAs in cancer, Oxytocin signaling pathway, AGE-RAGE signaling pathway …	hsa04110, hsa04115, hsa04151, hsa04630, hsa05161, hsa05162, hsa04310, hsa04390, hsa05166, hsa05200, hsa05205, hsa04068, hsa04152, hsa05218, hsa05203, hsa05416, hsa05206, hsa04921, hsa04933, hsa05221, hsa01522, hsa04510, hsa05222, hsa05219, hsa05223, hsa04917, hsa05214, hsa05220, hsa04919, hsa05210, hsa05212, hsa05213, hsa05215, hsa05216, hsa04340	reproduction, cell cycle checkpoint, DNA damage checkpoint, regulation of cyclin-dependent protein serine/threonine kinase activity, G1/S transition of mitotic cell cycle, G2/M transition of mitotic cell cycle, negative regulation of transcription from RNA polymerase II promoter, mitotic cell cycle, cyclin-dependent protein kinase holoenzyme complex, re-entry into mitotic cell cycle, transcriptio…	GO:0000003, GO:0000075, GO:0000077, GO:0000079, GO:0000082, GO:0000086, GO:0000122, GO:0000278, GO:0000307, GO:0000320, GO:0000988, GO:0000989, GO:0001889, GO:0001932, GO:0001934, GO:0003006, GO:0003712, GO:0003714, GO:0003824, GO:0004672, GO:0005488, GO:0005515, GO:0005622, GO:0005623, GO:0005634, GO:0005654, GO:0005737, GO:0005829, GO:0005911, GO:0005923, GO:0006139, GO:0006351, GO:0006355, GO:…	HALLMARK_TNFA_SIGNALING_VIA_NFKB, HALLMARK_G2M_CHECKPOINT, HALLMARK_APOPTOSIS, HALLMARK_NOTCH_SIGNALING, HALLMARK_ESTROGEN_RESPONSE_EARLY, HALLMARK_ESTROGEN_RESPONSE_LATE, HALLMARK_ANDROGEN_RESPONSE	CORONEL_RFX7_DIRECT_TARGETS_UP, IBRAHIM_NRF1_DOWN, BENITEZ_GBM_PROTEASOME_INHIBITION_RESPONSE, PYEON_HPV_POSITIVE_TUMORS_DN, GAL_LEUKEMIC_STEM_CELL_UP, BOGNI_TREATMENT_RELATED_MYELOID_LEUKEMIA_DN, LOPEZ_MESOTHELIOMA_SURVIVAL_WORST_VS_BEST_UP, CHIARADONNA_NEOPLASTIC_TRANSFORMATION_KRAS_CDC25_UP, CHIARADONNA_NEOPLASTIC_TRANSFORMATION_KRAS_UP, LINDGREN_BLADDER_CANCER_CLUSTER_3_DN, CHIN_BREAST_CANCER…	1364.02	1391.97	1336.07	-0.0590911	0.236444	0.854152	FALSE	1388	1389	1399	1301	1301	1406	1392	1336
ENSG00000134352	IL6ST	protein_coding	Interleukin-6 receptor subunit beta; Interleukin-6 receptor subunit beta; Interleukin-6 receptor subunit beta; Interleukin-6 receptor subunit beta; IL6ST isoform 3, Interleukin 6 cytokine family signal transducer; Interleukin 6 cytokine family signal transducer; Interleukin 6 cytokine family signal transducer; Interleukin 6 cytokine family signal transducer; Interleukin 6 signal transducer (Gp130…	IL6ST; IL6ST; IL6ST; IL6ST; IL6ST; IL6ST; IL6ST; IL6ST; IL6ST; IL6ST; IL6ST; IL6ST; IL6ST; IL6ST; IL6ST; IL6ST; IL6ST; IL6ST; IL6ST; IL6ST	P40189; A0N0L4; Q5FC04; Q9UQ41; A0A0A0N0L5; A0A8V8TMJ4; A0A8V8TMJ9; A0A8V8TNI4; Q17RA0; Q5FC06; A0A8V8TNU5; A0A8V8TM11; Q5FC02; Q5FC07; A0A8V8TNI8; Q5FC03; Q5FC05; D6RH03; A0A0A0N0L2; A0A494BZU0	IL6RB_HUMAN; IL6RB_HUMAN; IL6RB_HUMAN; IL6RB_HUMAN; A0A0A0N0L5_HUMAN; A0A8V8TMJ4_HUMAN; A0A8V8TMJ9_HUMAN; A0A8V8TNI4_HUMAN; Q17RA0_HUMAN; Q5FC06_HUMAN; A0A8V8TNU5_HUMAN; A0A8V8TM11_HUMAN; Q5FC02_HUMAN; Q5FC07_HUMAN; A0A8V8TNI8_HUMAN; Q5FC03_HUMAN; Q5FC05_HUMAN; D6RH03_HUMAN; A0A0A0N0L2_HUMAN; A0A494BZU0_HUMAN	ENST00000381294.8, ENST00000381298.7, ENST00000502326.7, ENST00000522633.2, ENST00000698645.1; ENST00000381294.8, ENST00000381298.7, ENST00000502326.7, ENST00000522633.2, ENST00000698645.1; ENST00000381294.8, ENST00000381298.7, ENST00000502326.7, ENST00000522633.2, ENST00000698645.1; ENST00000381294.8, ENST00000381298.7, ENST00000502326.7, ENST00000522633.2, ENST00000698645.1; ENST00000698646.1; …	ENSP00000370694.3, ENSP00000370698.2, ENSP00000462158.1, ENSP00000435399.1, ENSP00000513858.1; ENSP00000370694.3, ENSP00000370698.2, ENSP00000462158.1, ENSP00000435399.1, ENSP00000513858.1; ENSP00000370694.3, ENSP00000370698.2, ENSP00000462158.1, ENSP00000435399.1, ENSP00000513858.1; ENSP00000370694.3, ENSP00000370698.2, ENSP00000462158.1, ENSP00000435399.1, ENSP00000513858.1; ENSP00000513859.1; …	ENSG00000134352	chr5	55935095	55995022	-	Signaling pathways regulating pluripotency of stem cells, Cytokine-cytokine receptor interaction, Jak-STAT signaling pathway, Viral carcinogenesis	hsa04550, hsa04060, hsa04630, hsa05203	ossification, osteoblast differentiation, cell activation, cytokine production, regulation of cytokine production, positive regulation of cytokine production, regulation of protein phosphorylation, positive regulation of protein phosphorylation, regulation of cytokine-mediated signaling pathway, negative regulation of cytokine-mediated signaling pathway, adaptive immune response, immune system pr…	GO:0001503, GO:0001649, GO:0001775, GO:0001816, GO:0001817, GO:0001819, GO:0001932, GO:0001934, GO:0001959, GO:0001960, GO:0002250, GO:0002376, GO:0002526, GO:0002673, GO:0002675, GO:0002682, GO:0002684, GO:0002694, GO:0002696, GO:0002819, GO:0002821, GO:0003008, GO:0003012, GO:0003300, GO:0004871, GO:0004872, GO:0004888, GO:0004896, GO:0004897, GO:0004915, GO:0004921, GO:0004923, GO:0004924, GO:…	HALLMARK_TNFA_SIGNALING_VIA_NFKB, HALLMARK_IL6_JAK_STAT3_SIGNALING, HALLMARK_ESTROGEN_RESPONSE_EARLY, HALLMARK_ESTROGEN_RESPONSE_LATE, HALLMARK_UV_RESPONSE_UP	BLANCO_MELO_BETA_INTERFERON_TREATED_BRONCHIAL_EPITHELIAL_CELLS_UP, HOOI_ST7_TARGETS_UP, LAIHO_COLORECTAL_CANCER_SERRATED_UP, HAHTOLA_MYCOSIS_FUNGOIDES_CD4_DN, XU_HGF_SIGNALING_NOT_VIA_AKT1_6HR, YANAGIHARA_ESX1_TARGETS, FALVELLA_SMOKERS_WITH_LUNG_CANCER, MORI_EMU_MYC_LYMPHOMA_BY_ONSET_TIME_DN, ONDER_CDH1_TARGETS_1_DN, BYSTROEM_CORRELATED_WITH_IL5_DN, KENNY_CTNNB1_TARGETS_DN, ABRAHAM_ALPC_VS_MULTIP…	1360.94	1323.94	1397.94	0.0784092	0.127133	0.6973	FALSE	1376	1274	1322	1350	1426	1417	1324	1397
ENSG00000113569	NUP155	protein_coding	Nuclear pore complex protein Nup155; Nuclear pore complex protein Nup155; Nuclear pore complex protein Nup155; Nucleoporin 155; Nucleoporin 155	NUP155, KIAA0791; NUP155, KIAA0791; NUP155, KIAA0791; NUP155; NUP155	O75694; Q9UBE9; Q9UFL5; E9PF10; D6RA13	NU155_HUMAN; NU155_HUMAN; NU155_HUMAN; E9PF10_HUMAN; D6RA13_HUMAN	ENST00000231498.8, ENST00000381843.6; ENST00000231498.8, ENST00000381843.6; ENST00000231498.8, ENST00000381843.6; ENST00000513532.1; ENST00000507675.1	ENSP00000231498.3, ENSP00000371265.2; ENSP00000231498.3, ENSP00000371265.2; ENSP00000231498.3, ENSP00000371265.2; ENSP00000422019.1; ENSP00000423484.1	ENSG00000113569	chr5	37288137	37371106	-	RNA transport	hsa03013	mitotic cell cycle, transcription-dependent tethering of RNA polymerase II gene DNA at nuclear periphery, action potential, system process, muscle system process, circulatory system process, heart process, structural molecule activity, transporter activity, binding, protein binding, intracellular, cell, nucleus, nuclear envelope, nuclear pore, nucleobase-containing compound metabolic process, RNA…	GO:0000278, GO:0000972, GO:0001508, GO:0003008, GO:0003012, GO:0003013, GO:0003015, GO:0005198, GO:0005215, GO:0005488, GO:0005515, GO:0005622, GO:0005623, GO:0005634, GO:0005635, GO:0005643, GO:0006139, GO:0006403, GO:0006405, GO:0006406, GO:0006409, GO:0006464, GO:0006605, GO:0006606, GO:0006612, GO:0006725, GO:0006807, GO:0006810, GO:0006886, GO:0006913, GO:0006928, GO:0006936, GO:0006941, GO:…		GLASS_IGF2BP1_CLIP_TARGETS_KNOCKDOWN_DN, NOUZOVA_TRETINOIN_AND_H4_ACETYLATION, BILD_E2F3_ONCOGENIC_SIGNATURE, LIN_NPAS4_TARGETS_UP, FISCHER_DREAM_TARGETS, MEBARKI_HCC_PROGENITOR_FZD8CRD_UP, REACTOME_ANTIVIRAL_MECHANISM_BY_IFN_STIMULATED_GENES, REACTOME_CYTOKINE_SIGNALING_IN_IMMUNE_SYSTEM, REACTOME_TRANSPORT_OF_THE_SLBP_DEPENDANT_MATURE_MRNA, REACTOME_TRANSPORT_OF_MATURE_MRNAS_DERIVED_FROM_INTRONL…	1360.63	1396.78	1324.48	-0.0766258	0.125135	0.692175	FALSE	1402	1384	1404	1356	1263	1354	1396	1324
[truncated: 24,782 more rows]

## Sheet: matrix
Ensembl gene id	Ensembl gene	Ensembl biotype	UniProt proteins	UniProt genes	UniProt accessions	UniProt names	UniProt Ensembl transcripts	UniProt Ensembl proteins	UniProt Ensembl gene ids	Ensembl chr	Ensembl start	Ensembl stop	Ensembl strand	KEGG PATHWAY terms	KEGG PATHWAY ids	Gene Ontology terms	Gene Ontology ids	Ev_1	Ev_2	Ev_3	SIRT7-V5_1	SIRT7-V5_2	SIRT7-V5_3
[truncated: 24,912 more rows]

## Sheet: DEGs SIRT7-V5_vs_Ev
Ensembl gene id	Ensembl gene	Ensembl biotype	UniProt proteins	UniProt genes	UniProt accessions	UniProt names	UniProt Ensembl transcripts	UniProt Ensembl proteins	UniProt Ensembl gene ids	Ensembl chr	Ensembl start	Ensembl stop	Ensembl strand	KEGG PATHWAY terms	KEGG PATHWAY ids	Gene Ontology terms	Gene Ontology ids	baseMean	baseMeanA Ev	baseMeanB SIRT7-V5	log2FoldChange SIRT7-V5/Ev	pvalue	padj		diff. Expressed genes: 525
[truncated: 22,945 more rows]
